# Supplementary material for: Prognostic Implications of Pyroptosis-Related Gene Signatures in Lung Squamous Cell Carcinoma
Source: Front Pharmacol. 2022 Jan 27;13:806995. doi: 10.3389/fphar.2022.806995 (PMC8829032; doi:10.3389/fphar.2022.806995)
Supplement: Supplementary file 1 [file DataSheet2.ZIP]

Archive with 4 entries (3 files):
- original data/
- original data/TCGA-mRNA.txt
- original data/group.txt
- original data/original data-TCGA-clinical.txt
