# Supplementary material for: Prognostic Implications of Pyroptosis-Related Gene Signatures in Lung Squamous Cell Carcinoma
Source: Front Pharmacol. 2022 Jan 27;13:806995. doi: 10.3389/fphar.2022.806995 (PMC8829032; doi:10.3389/fphar.2022.806995)
Supplement: Supplementary file 1 [file DataSheet2.ZIP › original data/TCGA-mRNA.txt]

id	TCGA-33-6737-11A-01R-1820-07	TCGA-43-6647-11A-01R-1820-07	TCGA-22-5491-11A-01R-1858-07	TCGA-56-8309-11A-01R-2296-07	TCGA-33-4587-11A-01R-2125-07	TCGA-43-6773-11A-01R-1949-07	TCGA-77-8007-11A-01R-2187-07	TCGA-56-8201-11A-01R-2247-07	TCGA-90-6837-11A-01R-1949-07	TCGA-56-8623-11A-01R-A28V-07	TCGA-92-7340-11A-01R-2045-07	TCGA-43-6143-11A-01R-1820-07	TCGA-39-5040-11A-01R-2125-07	TCGA-22-5478-11A-11R-1635-07	TCGA-22-5489-11A-01R-1635-07	TCGA-22-5482-11A-01R-1635-07	TCGA-34-7107-11A-01R-1949-07	TCGA-60-2709-11A-01R-1820-07	TCGA-56-7582-11A-01R-2045-07	TCGA-56-8083-11A-01R-2247-07	TCGA-85-7710-11A-01R-2125-07	TCGA-56-7823-11A-01R-2247-07	TCGA-77-7142-11A-01R-2045-07	TCGA-22-4593-11A-01R-1820-07	TCGA-77-7338-11A-01R-2045-07	TCGA-77-8008-11A-01R-2187-07	TCGA-43-7657-11A-01R-2125-07	TCGA-56-8082-11A-01R-2247-07	TCGA-22-5472-11A-11R-1635-07	TCGA-77-7138-11A-01R-2045-07	TCGA-58-8386-11A-01R-2296-07	TCGA-77-7337-11A-01R-2045-07	TCGA-56-7580-11A-01R-2045-07	TCGA-90-7767-11A-01R-2125-07	TCGA-51-4079-11A-01R-1758-07	TCGA-77-7335-11A-01R-2045-07	TCGA-22-5481-11A-01R-1949-07	TCGA-22-4609-11A-01R-2125-07	TCGA-43-7658-11A-01R-2125-07	TCGA-43-6771-11A-01R-1820-07	TCGA-51-4081-11A-01R-1758-07	TCGA-22-5483-11A-11R-1820-07	TCGA-33-6737-01A-11R-1820-07	TCGA-18-3410-01A-01R-0980-07	TCGA-33-A4WN-01A-11R-A262-07	TCGA-56-7579-01A-11R-2045-07	TCGA-34-5236-01A-21R-1820-07	TCGA-60-2709-01A-21R-1820-07	TCGA-63-A5MW-01A-11R-A26W-07
CARD18	0	0	0	0	0	0	0	0	0	0	0	0	0	0	0	1	1	0	0	0	0	0	0	0	0	0	0	0	0	0	0	0	0	0	0	1	0	0	0	0	2	0	1	0	50	795	502	31	24
DNAJC2	1070	1687	1031	738	670	659	1319	739	1031	918	1574	1181	1318	1244	1259	1427	835	1856	1387	859	1296	1176	955	1130	902	1751	1232	1693	1415	1172	714	1065	1145	2169	2324	581	1467	1170	1314	2503	2515	1094	2981	1615	2811	2859	7166	1962	9036
RBM23	6185	9519	6248	3546	3710	2841	4287	3574	6427	3613	6685	5665	4428	8591	6740	8351	3893	8275	6006	4163	5584	4735	4460	8303	5327	5773	5530	4478	7708	6116	3034	4948	5093	8721	14803	3081	6737	5694	6364	6363	11291	5015	9058	4463	2350	4664	6662	3634	4984
S100A12	540	3371	406	73	66	129	225	559	273	70	685	64	63	236	319	304	437	4271	80	150	27	76	120	2052	303	433	117	627	111	275	223	211	59	103	25	65	203	194	183	812	757	162	1927	33	1288	4529	558	36	9
OVGP1	66	139	153	82	91	24	104	54	357	125	112	262	176	65	110	150	71	221	324	104	222	142	99	99	73	134	107	87	130	68	114	63	137	216	371	34	124	88	104	144	235	82	240	81	47	27	49	105	398
ADSL	3041	3298	2518	1371	3754	1295	4296	1344	3472	930	2284	2856	3462	2737	3198	3230	2003	4392	3128	1488	3197	2397	1727	5655	2282	3316	2534	1511	3445	2246	1905	1919	2254	3203	4320	2561	2648	1764	2479	3104	4911	2454	4412	6001	4009	2138	10626	3894	4879
ZNF529	576	980	609	474	602	333	709	428	581	569	1167	662	1021	756	655	955	336	1117	1106	573	1389	732	858	738	617	946	761	808	875	918	510	581	987	902	1615	580	752	566	812	1210	1383	379	1182	862	509	212	822	593	1413
GRB7	726	1520	2083	843	1143	268	848	1273	1575	1057	976	1723	862	1376	1803	1216	650	1323	1982	1545	1078	1039	1851	1158	1208	881	1284	1046	1715	1914	850	1556	1965	1664	3199	418	1384	1014	2556	1356	2272	808	3835	1140	2393	2731	1768	1502	1511
ZNF681	300	167	188	115	220	84	135	86	130	141	312	183	176	236	249	290	90	72	276	122	368	129	254	199	229	155	273	76	317	312	106	181	282	139	224	194	129	220	301	73	160	102	171	458	167	392	323	58	28
ORC1	81	87	55	59	71	59	192	36	182	53	48	116	43	80	80	113	90	75	105	33	241	113	39	216	24	87	86	23	283	47	53	50	116	97	158	11	46	34	69	66	146	184	1469	1395	1137	964	1729	1058	642
INHBC	6	4	5	4	0	0	6	4	5	7	8	1	2	3	10	11	1	6	2	3	3	2	1	8	4	0	2	2	7	2	2	6	4	5	30	0	5	2	2	3	5	0	2	2	7	4	15	18	16
IMPA2	2722	3411	4178	1581	4609	687	3698	1696	3100	1571	2207	2249	2962	3199	5039	2428	1630	4045	3443	1722	2197	3045	1877	4203	2147	1884	2639	1562	2829	2820	1978	1924	2058	3131	7859	1633	5564	2526	3170	2813	5895	2822	9342	1692	3156	9995	16743	3143	1836
AC006538.2	0	0	0	0	0	0	0	0	0	0	0	0	0	0	0	0	0	0	0	0	0	0	0	0	0	0	0	0	1	0	0	0	0	0	0	0	0	0	0	0	0	0	0	0	0	0	0	0	0
NDUFS2	4207	6912	5168	2935	3577	2668	5290	2855	5598	3601	4352	5338	3953	5906	6347	6094	3905	5576	4857	3802	4183	3437	3204	8786	3800	5263	4364	3796	6098	3786	2695	3344	5053	6251	10217	2689	5534	4084	5055	7812	9041	5022	10023	3880	11723	5124	14327	6743	5743
DMAC1	2086	2162	2186	1254	3612	709	2726	875	1945	1387	1573	1619	3838	2182	2416	2537	1248	2713	1863	1243	1822	1386	1188	2935	2184	1676	2127	780	2549	1473	1367	1257	1841	2103	3440	1854	2122	1558	2568	1644	2766	1442	1879	3171	1176	946	4812	1685	1557
AC100868.1	0	0	0	0	0	0	0	0	0	0	0	0	0	0	0	0	0	0	0	0	0	0	0	0	0	0	0	0	0	0	0	0	0	0	0	0	0	0	0	0	0	0	0	2	0	0	0	0	0
TNFRSF1B	11288	13178	7353	3652	2981	5715	8812	5314	8846	5542	8793	11280	3675	10750	10488	13761	11083	11327	6271	4734	8193	5925	4031	17566	5542	10874	5991	9705	9435	6953	5031	6529	5919	6933	11513	2893	7881	7919	5474	17929	20637	8050	4753	10868	1160	1555	4336	8427	1585
P2RY4	2	10	5	1	4	1	4	3	6	10	7	1	4	0	2	4	2	0	16	2	8	4	1	7	1	8	7	2	2	5	2	4	6	8	5	0	1	11	3	12	19	1	2	4	1	6	2	2	11
ZBTB10	2403	2197	1930	1116	854	950	1031	1498	2553	1135	3597	1544	1010	2880	2119	3053	1386	1463	2114	1598	1347	1860	1855	1635	2922	1723	2195	1570	2984	2011	986	1906	2107	2061	5075	1227	1677	2816	1976	2141	2360	1333	1739	1071	1464	106	882	1430	2323
ZNF157	18	13	11	29	14	9	9	4	17	12	20	12	4	14	19	28	9	10	26	3	33	12	3	6	5	11	17	0	14	17	7	7	14	32	16	12	10	6	22	1	15	5	3	23	10	3	84	11	22
AMOTL2	11452	15146	13201	2286	5782	3382	5237	6437	13063	7505	12768	8642	1985	10219	9136	18487	6447	3257	9956	8996	4297	5728	6335	6736	10200	12852	10568	5638	8579	9242	4250	7946	10187	11820	35064	2091	7387	7475	10777	6225	9914	7305	5561	1351	5903	1594	6540	3470	7202
RHOU	3227	5186	3250	3133	2395	2528	3724	2601	2933	2097	5905	6024	2964	3938	4795	3528	3184	4463	2654	2891	2545	2269	3777	6556	3281	3330	4409	3593	4412	3227	1511	2919	8560	3607	8859	2384	3114	3102	4435	6534	5221	3205	1428	383	1677	400	1045	1530	669
TERF1	1762	1765	1385	835	964	723	1270	804	1507	947	1900	1426	1235	1757	1570	2087	930	1354	1498	1056	1489	1227	1341	1778	1539	1337	1537	949	1820	1540	769	1405	1555	1773	2859	1046	1360	1423	1493	1432	2151	1029	2500	1720	1671	1156	2475	1519	3798
PLXDC2	14326	16775	7199	8512	5273	6427	7296	7115	23343	6954	16366	12970	5155	18470	11058	22772	14575	11791	14572	9053	5610	9149	9228	17194	9555	10238	11979	6544	26076	10450	4526	11237	18548	21604	16204	7206	7666	9248	8980	15417	26490	13388	3728	3058	2723	1773	12554	12684	14297
ZNF358	2834	4333	3832	1343	1756	950	2353	1605	2943	1541	2059	3055	1493	3383	4001	4449	2328	2196	2477	2499	1284	1972	1648	2517	2356	2760	2886	1450	2604	2293	1262	1817	2581	2666	9042	1077	4059	1963	2948	3205	4275	2196	1924	1686	1674	961	4446	3466	4233
IFIH1	3611	3023	1828	1909	1776	5353	2141	1342	3374	1626	3200	1783	1265	3720	2891	3231	1522	1779	1958	1251	3344	1870	2094	2235	2429	1786	2166	2675	1847	2733	1059	2355	2608	2476	9000	2755	2065	2725	2431	2728	3934	1485	998	3302	1674	1060	3050	1642	991
DNAH3	882	286	14	2603	123	1160	314	165	23	1123	1256	12	106	339	1554	1205	28	587	1332	66	818	1107	80	23	67	239	1504	405	1328	656	186	156	12	2229	167	69	863	145	2088	14	645	16	35	47	235	101	523	113	93
MARCKSL1	6454	2838	5648	1222	2877	2073	4343	1048	13424	2200	2425	4965	2958	3175	7124	6887	4854	2811	12720	1876	8432	7620	1674	7619	5065	5674	6112	2250	5008	3377	2172	1954	3546	6137	7113	1571	3552	1627	2154	3462	5903	1763	21566	32838	8510	4182	25085	6735	20828
ARNTL	2007	1478	1125	882	891	672	876	1265	648	1014	1158	615	907	1729	2241	695	1042	3240	985	606	2055	433	1620	2069	313	1547	452	470	619	841	1359	1281	1438	1052	4346	286	1096	844	736	2564	3137	681	607	742	810	689	1409	937	785
RCAN3	1674	2664	1620	1732	1113	807	1527	1041	1466	1328	2381	2025	1090	2661	2589	2231	947	2245	2071	1361	3253	1300	1615	2252	1886	1274	2039	1156	2978	2125	1069	2068	1488	2596	3004	990	2124	1928	2794	2201	2918	1501	2789	2180	2239	1854	4862	2318	1467
NOL10	1469	1881	1206	762	916	702	1435	722	1556	758	1692	1366	1115	1798	1489	1727	941	1846	1593	891	1301	1257	1161	2114	1403	1978	1498	1362	2095	1428	761	1282	1291	2104	2326	983	1515	1365	1269	1921	2371	1427	4067	2220	3139	4423	6526	2114	2243
CCT8	7726	9027	5670	4826	6203	3586	8890	3465	8109	4658	7935	7253	6786	8000	8655	9638	5093	9004	9092	4199	8889	7260	6791	12969	7620	8572	7932	4938	10662	6276	5991	5955	8315	9558	11466	6427	7497	6415	8529	9744	11410	7019	29885	18522	13064	6518	15066	8895	6872
RAD51B	375	320	253	186	308	226	348	161	252	184	305	241	359	352	333	296	209	429	244	145	355	207	178	333	239	262	290	162	346	237	222	226	245	344	469	317	331	262	293	305	527	219	371	223	243	384	470	289	349
STIM1	7814	11240	5778	4011	2988	3934	4042	4251	7640	4249	5965	7254	3095	9258	7873	10953	5169	6308	5916	4601	5941	4752	3918	8499	4191	5756	5557	3766	10488	5824	3049	4777	5482	7536	17133	2473	6551	4997	5693	9829	12540	5008	5087	1851	6106	3272	7158	5135	1989
NR1H2	7136	11772	9469	4316	5321	3601	6114	5802	7957	5383	6769	7467	5944	8865	8738	7980	5945	10765	4903	6755	5507	6296	3365	9016	4961	6858	6657	5827	8189	6838	4727	4578	4514	8430	22366	3068	8481	7411	8558	12018	15752	6919	13545	8639	6291	1808	8386	6622	4301
CDC25B	9407	6164	6921	2057	2903	1847	8888	2230	6421	5062	4128	5219	5620	5062	4175	8707	4746	4467	3956	3379	5508	4051	2964	5467	8766	4570	6498	3489	7689	6700	3383	3126	4987	4013	14724	1865	6135	6546	3652	5589	9022	3195	5418	2962	5648	11699	21285	6186	8846
IWS1	3117	4923	2831	2061	1920	1932	2931	1833	3342	2323	4008	3225	2777	3628	3587	4302	2126	3846	3229	2095	3373	2873	2243	3802	2432	3745	3408	2710	4810	3266	1804	2504	2908	4949	6370	1366	3788	3191	3034	4943	6289	3193	5952	3353	3272	3180	7271	2602	2491
DHX16	2629	4174	2751	2120	1649	1582	2366	1793	3299	2349	2762	2539	2074	3507	3485	4082	1905	2508	2749	2126	2881	2415	1631	3335	1801	3118	2812	1838	3692	3000	1525	1844	2338	3842	5739	887	3461	2600	3259	3621	6691	2272	5380	2990	3276	1806	5252	3167	5091
NOMO1	2871	3461	2666	1490	1182	1697	2352	1296	4088	1449	1241	2827	1336	2917	3138	4260	2438	2040	2362	1627	1551	2099	1564	5084	2022	2417	2729	1401	4404	1925	1110	1871	2131	2854	4519	1106	2510	2058	2103	3423	4059	2466	3114	3366	3920	3887	7347	3167	2864
TUFM	9025	11647	11348	6284	7686	4134	12376	4983	10708	8001	7741	10373	7725	10593	14436	13197	7867	9130	8650	6877	7071	7747	4691	19413	7175	9607	10414	5176	13022	7223	5390	5361	7481	10560	19617	4126	13146	7288	10026	11871	17256	9009	19959	7270	14057	11312	21000	10163	7062
AOAH	2222	1713	866	882	706	1047	1909	1028	1222	1276	1792	2009	1013	1495	1344	2442	2840	1165	930	521	2440	1185	650	3513	629	1481	1066	965	1312	916	1164	1428	1076	1057	1408	1218	1011	1089	1469	2595	3100	1124	717	1072	1096	349	581	1955	233
ABRAXAS1	988	557	534	409	834	299	611	272	630	335	879	537	615	674	627	793	340	679	782	389	911	467	601	630	693	385	642	292	682	756	451	564	720	554	1047	819	475	633	660	384	759	416	335	1173	568	429	552	414	254
TRPM5	2	10	4	4	5	5	4	17	7	13	8	6	8	5	27	12	3	7	12	2	3	10	3	2	0	2	35	17	3	8	12	1	2	12	57	0	9	6	12	2	29	2	2	21	11	0	9	74	46
GPR39	443	564	733	381	333	170	748	416	647	349	391	528	253	702	1060	555	210	371	449	446	268	363	405	1112	484	335	500	202	727	577	285	448	240	551	1640	304	540	570	753	531	686	434	640	118	21	18	107	117	108
LY6G6C	4	8	2	1	3	2	2	11	5	8	17	14	26	4	5	6	1	27	7	8	2	3	12	2	4	4	2	9	3	3	5	1	8	7	68	1	14	8	12	14	24	8	13	9	210	3670	1519	330	50
ETNK2	428	487	414	206	228	238	293	182	354	223	307	445	278	279	552	627	257	363	305	116	175	317	204	539	323	322	475	322	566	292	252	177	197	380	988	239	462	385	310	512	556	374	133	1079	1542	1470	4389	1629	2092
CHRNB1	574	435	496	296	585	212	674	173	400	376	362	678	286	462	569	902	337	216	571	249	599	312	412	902	535	391	639	154	902	414	352	388	652	364	908	361	477	366	508	358	769	246	678	903	398	205	656	518	319
EDN3	36	91	27	10	96	2	3	20	96	15	129	77	26	23	169	32	3	477	42	139	18	5	184	10	25	12	224	13	24	231	9	66	8	102	448	171	72	33	88	5	61	32	1	1	1	0	1	51	708
TSPYL5	1935	2486	2019	516	943	636	1272	734	1958	1086	2169	1668	827	2280	2285	2680	1052	1521	1268	1396	1233	1003	1446	2572	1578	1203	1652	979	2769	2547	747	1362	1212	2019	3584	1141	1519	1589	1760	1827	1825	1812	3009	5607	3975	418	4487	716	1049
HIST1H1A	0	0	0	1	0	0	0	1	0	0	0	0	1	0	0	0	0	0	0	0	0	0	0	0	0	0	0	0	1	0	1	0	0	0	1	0	0	0	0	0	0	0	0	25	0	0	0	0	0
EFCC1	2811	2691	2754	1045	1605	425	795	728	2795	1292	2182	1286	1687	2269	2778	3362	671	1675	1770	2751	655	949	999	1264	1403	1249	1777	1189	1941	1452	440	1349	1179	1915	5237	570	2557	1054	1842	1601	2366	684	143	29	118	47	284	196	161
CYP2C19	0	1	1	0	0	0	1	0	2	1	0	0	0	0	0	1	0	0	0	0	0	1	0	0	1	0	0	0	1	1	0	1	1	3	1	0	0	2	0	3	4	0	11	1	8	2	1	0	2
SARNP	164	139	159	121	165	55	142	84	110	81	95	117	256	110	124	153	68	280	123	123	82	147	114	174	79	107	114	123	128	101	92	143	108	181	285	121	172	99	169	169	315	116	247	323	106	67	145	110	127
ADGRL3	1303	1636	111	365	616	374	414	192	533	188	774	342	396	522	1273	707	333	458	361	734	371	357	563	387	746	787	578	674	1898	907	171	703	687	536	1183	390	362	308	394	255	1010	728	86	343	614	58	909	216	1460
DOCK6	7951	8058	6052	2809	3170	2600	2505	3118	18211	4657	8860	4198	5405	7147	6785	14237	4682	6131	15426	5681	2793	7754	2966	5152	4886	5981	7190	6502	8442	5137	1977	3355	4226	9298	22510	1244	5892	5441	4851	8702	11291	3725	3723	1127	2005	2712	4022	3227	2868
TNIP3	123	174	213	116	151	208	2602	334	73	184	11387	193	1291	522	99	221	1426	1295	291	55	241	1309	71	834	286	2084	104	1157	335	78	937	88	132	162	332	118	1342	2089	100	1940	2325	782	516	165	45	131	140	166	2953
TMEM71	511	561	192	186	243	219	378	274	314	248	643	313	382	316	279	380	267	1194	183	156	440	238	209	697	354	225	217	552	256	330	286	307	295	214	219	255	265	289	284	569	701	226	3642	1350	187	33	95	204	49
ATCAY	0	2	1	1	2	2	2	2	8	4	1	1	1	2	2	1	2	2	6	3	2	0	3	0	0	2	4	2	1	1	0	0	1	1	6	0	2	1	4	0	3	1	2	4	57	0	1	0	5
PTPDC1	674	908	563	418	559	434	662	494	935	508	1006	569	902	962	632	1171	539	931	883	579	729	664	630	761	459	652	695	463	850	698	398	609	756	964	1161	352	608	884	770	958	1621	563	494	542	607	395	930	470	901
IL26	23	7	4	3	0	0	10	0	2	4	1	1	2	2	5	2	10	3	11	2	16	13	0	2	0	3	9	5	3	0	5	20	14	2	4	10	4	8	3	3	12	8	3	4	3	0	0	5	3
SYNGR4	0	3	0	2	1	0	1	1	2	0	1	2	0	2	13	2	0	6	0	1	2	4	0	3	1	2	4	1	5	0	1	1	2	0	10	0	0	0	4	1	3	7	5	1	8	2	10	6	3
CLDN5	11880	16383	9984	9115	9402	4884	6471	4393	25214	4964	9001	6764	16277	8600	32819	10916	4215	14984	15414	12933	4037	13006	2574	10032	8897	6304	12832	3880	7458	3414	3698	4434	2211	13118	24454	1869	13310	5664	8410	7290	7907	3838	6285	330	395	1609	1841	1575	361
CACNB2	231	320	106	72	109	134	168	76	158	113	298	199	181	127	142	315	173	166	202	128	155	124	270	202	119	213	183	155	310	222	84	171	339	212	621	80	167	163	160	211	410	110	123	42	30	47	101	94	1121
RDH16	19	21	26	15	24	14	16	19	18	25	35	36	32	24	45	30	11	21	41	28	60	39	33	17	8	30	36	13	20	30	18	23	51	25	92	13	36	27	29	24	73	14	44	611	22	87	210	37	100
TNFRSF21	4021	5846	2825	2977	1530	2601	5965	1835	5769	2325	3497	3899	1595	2971	6493	5366	3445	6442	8392	1962	2591	4399	2216	7894	2240	6101	3839	5399	7946	2036	1870	1963	3489	5636	8461	1491	3664	3144	2958	10271	7826	5213	15659	2084	7243	10898	11954	4553	2501
MPC1L	2	1	0	0	0	0	1	1	1	1	0	0	1	3	0	0	1	0	0	1	1	2	1	2	0	0	0	1	1	1	0	1	1	1	1	0	1	0	0	0	3	1	0	0	0	0	0	0	0
BOC	1306	1556	467	191	516	1023	672	323	821	448	452	3110	178	288	585	1063	1273	333	1067	263	571	387	636	1884	398	2404	1151	465	1937	647	372	496	3071	557	2383	176	501	441	293	1400	1821	324	300	127	1464	178	1440	1323	14955
TMEM56-RWDD3	23	31	29	28	31	12	16	13	21	30	26	20	20	25	23	47	6	22	63	16	70	33	34	21	35	26	28	10	31	41	17	30	36	33	36	19	34	23	25	16	49	17	19	53	22	29	36	31	69
ARMC9	1374	2765	1780	999	859	770	1686	1094	1474	1359	1316	1223	2336	1466	1093	1518	987	1224	1321	745	943	1431	967	2158	1543	984	1585	876	1979	1547	996	1496	1828	2339	1980	619	1845	2362	1422	2175	2214	1477	481	994	807	206	1923	950	836
CHURC1	5613	4852	5000	2004	5773	1995	5355	2011	4676	3188	5594	3137	7784	4953	3754	5506	3192	6871	5204	2670	4027	3861	3789	6439	3957	4114	3777	2388	5178	3687	2255	3643	4903	4534	9093	6320	3382	4623	3905	4730	6264	3410	2240	2196	621	2110	3935	2708	933
ASCL4	2	0	0	1	2	1	0	1	1	1	0	0	0	0	3	1	0	1	3	1	5	0	1	0	0	0	1	0	3	1	1	1	2	1	0	0	1	0	1	0	2	1	0	218	0	1	1	2	4
GPR153	2601	3290	1437	977	1247	1001	1252	1111	4172	1295	1802	2893	923	2835	2312	4541	1995	1958	2043	1643	964	1382	1254	2408	973	2313	2561	2143	4875	2228	735	1436	1678	3115	5342	1076	2596	1285	1850	2513	4491	1601	9244	615	428	2270	5377	1323	1835
LCP2	5694	6741	3054	2897	2346	4662	5829	3029	5761	3349	7446	5287	4341	7467	4037	7583	5882	6428	3940	2616	5653	5487	2350	7666	3910	4442	4059	7528	6530	3167	3071	4388	3494	5245	7729	3017	4553	4784	3699	8170	11733	4162	2661	2599	567	953	3227	4508	794
SIAH1	862	947	850	393	709	283	704	509	733	559	1121	760	1037	839	851	1083	483	1232	1044	735	706	813	886	917	1092	759	716	893	792	955	435	925	895	1080	2121	734	806	677	932	1144	1264	549	800	781	690	928	1497	802	2225
AQP10	24	79	33	33	43	19	24	26	12	24	19	12	48	22	53	64	25	17	6	14	20	12	7	34	55	33	53	18	28	27	13	29	11	32	31	12	64	37	96	43	57	41	6	5	36	13	224	129	8
NAP1L5	688	583	712	164	408	408	542	309	789	247	418	915	598	492	368	552	490	561	424	274	294	287	324	852	644	528	501	525	464	362	395	261	252	582	1338	318	312	717	318	790	762	344	226	286	308	119	376	261	419
CCDC68	2251	1819	1545	794	1268	686	1074	730	1570	1171	3811	853	2648	1719	1276	2459	553	1885	2237	1571	924	1420	1847	1522	2664	937	1549	1396	2212	2052	712	1709	1450	1953	4074	1446	1258	1722	1803	1984	1458	812	562	107	26	54	85	175	263
MPRIP	19849	28838	17656	7704	7455	8522	9165	10471	31562	10476	25757	16070	10808	24521	19138	30364	13129	14561	21798	15815	13034	14039	12813	22425	11668	22104	19505	17947	28794	17513	6590	11925	13289	22586	48189	4800	18070	17365	16534	26940	28251	11677	19378	4479	6614	4672	11665	7563	6249
SMC4	1954	2358	1805	870	1537	873	2690	1662	2177	1407	3386	1884	1670	3223	1879	2417	1371	1131	2571	1264	3582	2001	2341	1642	1782	1718	1840	1019	3459	2526	1384	2167	2478	2461	3419	1130	1660	3388	1984	2391	2853	2165	4797	6620	8533	2842	8653	4641	5673
JSRP1	29	70	26	26	61	60	64	26	38	118	11	267	59	46	72	86	234	55	31	21	254	60	3	82	18	108	121	26	89	35	140	20	26	47	506	29	154	78	28	20	782	49	28	165	642	12	114	535	33
RNF115	3120	4992	2499	1992	2282	2131	3488	2166	2556	1804	4881	2980	3551	3295	3505	4014	2045	4954	3153	2326	2681	2561	2158	3407	2507	2890	2891	2126	3669	2539	1923	2701	2733	3681	6424	1750	3087	2893	3291	3157	4994	2148	2989	2988	2949	1342	3843	3059	2031
C20orf203	2	8	3	7	10	0	3	3	3	8	10	6	33	9	12	9	4	12	7	9	10	8	2	4	6	14	7	6	1	6	0	8	9	20	27	2	14	3	8	7	57	3	0	41	1	1	1	6	43
CYP4F8	0	1	0	0	0	0	0	0	0	0	0	0	5	2	0	0	0	1	2	1	4	0	2	1	0	1	0	0	1	1	0	0	1	1	0	0	0	0	0	1	1	0	0	1956	3	10	0	0	0
CACNA2D1	1724	1018	662	371	556	492	869	375	993	518	1400	1012	760	765	551	1302	843	685	1065	535	803	614	804	1161	1072	1337	1005	721	1766	747	413	739	1969	1034	1155	615	548	820	661	851	1008	535	315	3801	1632	141	3467	1329	4515
AC135068.3	0	0	0	0	0	0	0	0	0	0	0	0	0	0	0	0	0	0	0	0	0	0	0	0	0	0	0	0	0	0	0	0	0	0	0	0	0	0	0	0	0	0	0	0	0	0	0	0	0
PZP	536	210	37	836	78	274	152	87	51	611	589	36	94	197	466	422	39	380	726	93	143	294	64	50	190	202	641	248	352	192	146	140	79	614	136	99	191	97	789	38	257	20	60	16	2	5	70	18	38
OR2A1	2	4	1	2	1	0	0	0	3	4	2	3	4	2	2	3	0	1	3	3	2	6	0	1	0	1	1	2	2	0	1	0	2	6	5	0	2	0	3	1	5	0	1	0	1	4	2	2	1
SLC12A8	382	1140	819	317	348	387	1637	469	813	412	729	531	414	765	558	1059	1671	525	425	829	280	456	607	1063	463	2830	655	547	962	599	325	594	2614	664	1636	328	877	629	866	665	1053	801	2536	628	4339	1235	6579	3402	1401
MEI4	20	4	6	2	11	2	2	4	7	5	6	2	5	2	2	2	8	0	7	1	6	7	1	2	13	1	5	3	1	1	3	5	2	4	2	7	8	9	1	0	7	2	1	105	1	0	23	5	0
CCR10	54	73	15	15	52	25	49	19	43	38	26	96	57	63	70	88	103	67	61	35	59	56	25	65	28	110	61	57	60	39	56	12	44	85	273	15	77	38	53	76	204	24	29	61	17	8	65	72	51
HHIPL2	11	7	3	6	5	10	17	7	0	13	13	3	9	7	7	44	1	8	8	15	16	8	6	2	1	25	11	6	10	8	4	1	21	8	5	2	5	5	14	6	22	8	5315	12	296	5	104	8	52
BFSP2	6	3	6	7	15	2	13	5	4	5	0	18	6	5	10	6	10	4	17	0	103	3	1	12	5	8	11	0	3	9	20	4	8	5	9	6	9	4	2	4	39	8	3	57	10	1	26	17	2
THEMIS	898	304	264	133	351	109	552	228	285	223	235	301	232	398	190	667	346	216	294	130	719	385	137	459	435	242	321	114	492	133	404	634	194	156	249	1089	371	472	171	228	876	228	112	373	231	8	383	955	41
KRTAP3-1	0	3	0	0	1	2	0	4	1	1	1	0	3	0	0	1	11	7	0	0	0	2	0	0	0	0	0	5	0	1	0	1	0	1	6	0	0	2	1	7	1	0	1	0	1	1	44	2	560
IRAK1BP1	925	899	606	421	873	285	668	320	507	512	875	744	653	763	893	878	258	376	795	380	807	498	589	988	819	383	648	181	1038	769	551	502	504	695	1258	635	481	683	587	246	574	441	199	1058	368	44	164	224	440
KLHL4	221	318	120	103	349	255	297	67	343	140	103	315	138	80	283	357	370	84	306	83	297	411	356	556	153	777	729	62	508	224	76	257	1371	321	959	192	63	67	117	309	275	73	41	26	18	138	68	68	12
RWDD2B	1128	1179	1137	578	1367	370	1543	532	1185	545	974	1097	1103	972	1304	1415	623	837	1211	683	1073	936	957	1923	987	1219	1230	376	1600	969	853	957	1160	1008	1909	862	997	783	1216	712	1142	919	888	3162	776	490	1368	810	901
PTPRZ1	292	125	122	230	77	155	186	40	283	155	169	62	44	194	290	568	759	133	109	30	147	206	304	349	127	1090	239	195	732	56	139	64	259	404	168	148	171	75	208	103	213	107	58	109	7190	13947	9408	2841	8003
BATF3	231	582	146	187	254	203	432	158	206	152	366	205	1043	247	292	258	240	1494	163	167	295	229	109	458	232	671	201	879	280	234	117	151	153	768	610	186	321	211	260	1671	812	265	380	62	28	52	420	231	1242
SLC45A4	1238	2857	2389	1414	960	831	1501	1295	2778	1584	2173	2580	1332	4248	2934	2605	1689	1664	4048	1643	1547	2306	1538	3480	978	1929	2632	1518	3014	2086	1158	1472	2186	2855	5582	479	2801	2368	2745	2972	4378	1527	19192	1827	2081	3834	3740	1422	2693
LAMTOR2	1845	2129	2374	1463	3376	854	3330	1184	2134	1607	1475	2246	3330	2065	2166	2266	1597	2415	1796	1260	1853	1555	1075	3207	1803	2098	2340	813	2185	1723	1524	1348	1977	2499	2803	1632	2636	1307	2646	2221	3743	1774	3010	1464	2923	1967	4527	2055	1065
METTL26	1333	2501	2912	1016	2214	577	2097	1110	1354	1262	1008	1984	1752	1875	2169	1776	1571	2057	1598	1382	1218	1198	851	2725	1682	1864	1738	831	1618	1413	1020	932	1504	1811	3725	891	2223	1323	2188	1905	2847	1453	2847	1502	2738	2015	3643	2122	1485
ARL6IP1	10512	10376	7822	6241	9910	4796	10988	5064	10638	4864	10041	9599	11286	11201	10992	10931	6477	12344	8666	5677	9317	8149	7911	14041	9217	7050	8798	6165	12062	8558	5524	8433	9247	10644	14452	10920	9037	7225	8341	11110	14491	8661	16535	11526	10637	8647	16345	10000	11498
AMY1A	1	0	0	1	1	0	0	2	0	0	0	1	2	1	2	1	0	1	1	0	1	1	0	2	4	0	2	1	0	0	0	0	1	2	1	0	1	4	0	2	1	0	1	1	0	1	2	1	0
NLRP6	43	133	43	64	25	57	37	134	13	15	75	131	21	40	55	65	78	102	22	45	82	24	10	106	7	33	29	114	34	31	70	21	8	29	60	9	51	28	12	102	287	37	23	20	9	6	21	58	135
NPRL2	964	1115	1023	603	1551	385	1237	574	935	938	751	1135	1424	908	1045	1145	619	942	1126	720	1313	677	737	1310	756	1003	1039	383	1115	986	849	728	1015	1099	1976	740	1182	730	1181	776	2180	663	834	1050	569	645	1170	839	1471
KBTBD11	1010	942	1519	375	474	584	542	454	4256	637	1410	2044	257	1164	1955	1597	876	778	4654	717	1108	863	750	2143	760	703	1739	636	1924	726	216	834	395	2886	3192	453	899	910	884	1740	2352	1423	1607	917	57	30	412	565	188
OR2J3	0	0	0	0	0	0	0	0	0	0	0	0	0	0	0	0	0	0	0	0	0	0	0	0	0	0	0	0	0	0	0	0	0	0	0	0	0	0	0	0	0	0	0	3	0	0	0	0	0
ENDOG	216	385	221	236	274	123	248	119	152	250	97	177	138	242	420	297	127	269	184	121	168	199	80	338	103	242	184	124	288	161	148	133	133	218	591	105	345	93	312	254	309	164	326	103	300	247	633	285	123
AMY2A	1	0	1	1	0	0	0	0	0	0	2	0	0	0	15	0	0	0	3	0	1	1	0	0	0	0	0	1	0	1	0	0	3	1	37	0	10	0	0	0	0	1	0	0	0	0	0	0	1
AKR1A1	5704	7226	6365	4850	8981	3247	11028	3631	7416	5151	4394	8045	7417	6925	7940	7607	6932	7233	7324	4100	7088	5351	4067	13550	4613	6194	6956	2263	8603	5264	4835	4561	7151	7601	9696	4932	7183	5016	7277	8193	16606	7580	8611	8692	6528	4555	8791	8473	4239
CREB3L2	7493	11332	5552	3090	2893	4404	4720	3781	14236	3702	9042	10690	2874	10135	7385	12318	8174	5113	10287	4288	5458	6397	5468	9618	7055	9107	8964	3817	13812	6152	3630	6654	7730	10298	17285	2799	7474	8504	5227	9386	16300	6450	14499	3613	4790	5795	12022	8397	3909
C1QC	12152	43022	12514	19828	25595	27812	46037	17814	31060	23152	16492	40958	19466	37211	31151	32481	46261	25424	18744	18086	28189	27832	12377	57300	9440	29539	24270	6106	38575	36728	16935	19078	32221	30088	22988	23971	18871	17085	38595	64107	105105	39159	8466	7766	2315	5961	26289	26596	2661
C17orf97	402	468	158	560	137	319	195	109	398	419	296	203	84	483	902	409	72	290	319	114	229	326	204	100	156	150	583	230	409	345	184	138	158	531	311	172	412	124	686	118	590	246	93	94	327	31	239	156	75
LIG3	1379	2330	1255	1143	793	953	1117	869	1836	946	1853	1187	1257	1611	1589	1565	1051	1334	1644	948	1504	1452	903	1997	882	1773	1460	1101	2447	1353	663	1081	1090	2154	3047	544	1397	1449	1260	1933	2780	1240	3148	1905	3575	1869	4262	3637	4287
EXOC3	4472	5649	3956	2557	2605	1868	3641	2730	4556	3245	3929	4371	3040	4705	5049	5096	2921	4791	4107	2976	3822	3313	2695	5163	3107	3953	3763	2678	5136	4125	2478	2645	3223	5114	10169	1821	5100	3663	4272	5354	8689	3547	6087	5033	9791	3401	10652	3217	11147
MED16	3859	7016	3903	2216	2218	1890	2947	2375	3890	2315	3088	4845	1854	4785	5864	4386	3366	3438	2907	3126	3097	3427	2021	6125	2837	4516	4463	2626	4956	3812	2102	2228	2847	4351	11701	1487	5354	3998	4635	6105	8207	4212	4507	3220	2994	1747	4172	3828	2115
RAB33B	1590	1737	1014	590	1588	572	1006	735	896	639	1905	826	1638	1569	1013	1533	692	1663	1490	854	1245	1027	1407	1330	1750	883	1082	947	1458	1485	691	1364	1261	1169	2174	1580	1221	1403	1313	1152	1624	823	471	1282	394	1003	582	566	443
NUDT18	678	902	740	600	939	330	1052	481	742	364	389	1102	598	775	1132	888	555	259	569	630	772	548	213	1310	351	725	735	196	986	591	466	342	603	672	1266	230	731	384	729	470	1031	655	257	1426	429	277	847	463	307
OR2T2	0	0	0	0	0	0	0	0	0	0	0	0	0	0	0	0	0	0	0	0	0	0	0	0	0	0	0	0	0	0	0	0	0	0	0	0	0	0	0	0	0	0	0	1	0	0	0	0	0
IRF5	884	1759	898	1652	1576	1232	2627	772	1281	1468	1138	2418	1203	1982	1712	1884	1320	1885	1829	1308	2942	1324	995	2162	677	1885	1400	868	2822	1386	1247	1301	2007	2264	1441	696	2165	847	1536	2102	6011	1009	492	6361	1952	3010	2240	3109	511
DGKK	27	43	15	2	5	6	24	18	6	42	39	28	26	62	45	83	2	8	12	23	22	20	19	23	52	22	7	26	32	12	0	55	8	16	9	6	15	6	54	16	6	12	3	0	7	0	0	1	9
SNTB2	4887	4337	3004	1628	1344	2292	1974	1734	4072	1764	5789	2941	2158	4032	3321	6340	2524	2823	3840	2817	2195	2782	3155	3661	3399	3129	3618	3759	5364	3554	1170	3658	3964	4971	8095	1711	2671	3017	2960	4998	6071	2341	2126	1599	2733	2852	3247	2135	1988
DOCK8	5000	13013	5157	4886	3294	5647	4107	5938	9665	6012	9893	7783	4052	14899	7035	10855	6914	6781	8538	3538	14928	6487	5169	10239	3538	5088	8049	3350	15344	7426	3783	7761	8689	11322	6372	3280	5801	9130	7555	11215	18326	5900	1742	1840	841	524	2330	4431	848
IGSF5	10	2	4	5	5	4	13	4	4	7	1	6	1	7	6	11	13	5	16	1	3	8	1	9	1	4	21	2	8	5	11	0	8	3	5	2	1	1	8	4	12	4	57	2	0	6	12	5	9
MPEG1	5910	9224	4164	3359	2940	3517	11494	4070	10332	4049	7301	10808	2426	9545	7438	13650	8997	7197	5588	2768	11413	7917	4490	15137	2700	5454	6175	3455	9198	5535	4290	5551	6449	6963	6289	4735	4541	5029	5509	6493	18898	7720	1661	2628	639	790	2471	7405	770
MS4A13	0	0	0	0	0	0	0	0	0	0	0	0	0	0	0	1	0	0	0	0	0	0	0	0	0	0	0	0	0	0	0	0	0	0	0	0	0	0	0	0	0	0	0	0	0	0	1	0	0
CARS2	1829	3439	2563	1817	2563	1266	3466	1730	2470	2041	2366	2741	3154	2527	2765	2923	2059	2466	2641	2074	3304	2411	1733	4080	1665	3118	2756	1674	3105	2582	1534	1610	2908	3113	5607	1537	3329	1605	3225	3533	5854	2021	4900	2028	1771	1064	4660	2162	1818
PDCD4	5271	4734	3493	2709	3216	3742	3162	3275	3878	3076	7634	5238	4144	4937	4444	5465	3991	6022	4683	2735	8649	3284	3576	4427	4169	2782	5402	2252	5801	5344	3126	3689	6769	5706	7447	2437	4355	3813	5056	4737	9089	3803	1866	6855	8059	13019	4806	3768	4370
PPM1G	6410	8960	6645	3794	3422	3063	5071	3243	7885	4359	5320	6648	3890	7213	8255	8675	4745	6469	5727	4318	5155	5122	3135	10616	4814	6992	6321	3973	8851	5594	3027	3763	4499	7634	11219	2534	7784	4634	6367	8664	10658	6326	16497	7023	15011	14292	24195	11285	5719
PARP4	6920	13383	5470	4452	4254	5335	5981	5108	10631	5824	10329	7276	4320	13615	8288	10783	5170	6316	9086	5229	7878	6571	7197	9741	5282	5598	7957	3741	13253	8504	3594	6757	10309	10366	12140	4246	6953	7488	7299	9211	12277	6492	4518	4733	4281	801	8969	6235	3898
NUDT11	118	41	61	27	59	37	57	23	107	23	88	84	81	33	46	127	60	63	78	48	49	44	87	135	66	61	58	27	57	49	34	36	115	52	94	56	47	35	29	60	79	42	222	217	186	42	717	90	1062
ZNF214	186	131	88	181	195	115	113	54	124	95	248	81	93	158	222	234	38	73	218	81	135	92	138	108	125	138	225	35	244	183	84	157	194	179	190	114	142	113	256	39	159	53	12	131	8	3	215	36	169
C1D	1065	1163	1177	668	1871	403	1215	540	698	762	1422	920	1623	963	841	989	511	1918	1155	757	1308	980	884	1320	1368	794	908	726	968	1208	738	923	1115	1094	1328	1341	952	1016	1522	929	1150	825	908	855	836	1784	1824	827	1462
KATNAL2	229	172	73	288	95	113	204	91	149	287	186	139	158	148	490	312	113	84	309	91	199	197	69	121	88	134	284	153	225	165	114	92	181	325	313	64	231	129	346	129	314	90	54	182	254	20	141	49	301
ZNF426	1319	1745	1262	555	910	656	1140	744	1673	723	1805	1260	1185	1923	1567	2312	863	1158	1553	873	1220	902	1434	1243	1178	1188	1304	907	1694	1510	702	1168	1606	1449	3915	867	1317	1241	1340	1665	2412	819	895	1923	627	934	1905	798	1651
AKAP10	2058	2054	1738	1164	1777	1248	2391	1229	2460	1490	2723	1692	1581	2621	2187	2631	1317	1727	2342	1331	2630	1689	1898	2662	1681	1864	1937	825	2696	1986	1651	1819	2227	2215	3780	1244	1693	1800	2149	1538	3390	1152	1876	3899	943	2136	1790	1336	1175
MXD4	9065	14266	10461	3647	4843	3136	6455	5105	13377	6472	10255	9862	5316	10735	10952	15759	6138	6849	9517	8588	7228	7400	5028	10320	4102	5215	11584	3722	10350	7585	4287	4169	6765	9203	21163	2402	8732	6880	8581	7522	12869	5262	2789	2506	1776	2069	4991	4147	4026
PAPSS2	21586	24086	18192	6518	8140	4958	11988	10381	17616	8116	27839	8426	15373	25562	16334	32388	7284	14998	9628	13860	6567	9389	15274	20687	18299	11710	14513	13463	15925	11980	5191	14397	13168	15586	29959	9722	16997	21157	15921	20377	16554	16825	7079	1664	1871	520	3664	2819	1892
EXTL1	51	38	39	26	19	21	71	25	39	59	40	96	17	39	42	175	71	45	28	32	46	39	29	85	32	58	90	23	102	32	22	14	42	87	148	19	47	32	29	41	147	39	34	6	16	16	93	48	44
CPXM2	2791	2900	2142	560	1789	1406	1019	524	2767	594	594	4725	744	505	1890	4027	3827	506	1675	717	1414	1817	1180	2041	1042	3793	4437	994	2419	1181	682	452	1444	2333	1958	590	780	754	432	2691	3660	966	651	365	8418	524	9414	5826	4135
TRIR	4503	6678	5780	2863	6820	2040	5876	3117	4918	4115	3878	5768	7247	6802	5854	6614	4068	7700	4231	3774	5028	3812	3002	6922	5315	6179	5226	3533	4871	4054	3662	2982	3766	6215	10990	2988	7037	4248	5825	7492	7680	3807	7550	6298	4459	2754	7228	5738	5077
MAN1A2	4952	4474	2661	1760	1888	1878	3112	1724	4788	1987	5427	3563	2272	5116	3492	4986	2922	2697	5270	2300	3719	3219	3367	4844	3935	4001	4229	2120	7056	3681	1607	3208	3966	4742	6200	2203	2995	3956	3135	3535	5088	2520	3205	3050	3437	4414	7332	3452	3240
KLF4	12116	15604	9962	6223	8732	10664	8208	17990	11468	10396	7828	12468	13935	22214	10768	19649	17301	16542	3552	5789	2234	5099	5314	14339	23497	8662	9786	9163	6818	6525	12365	5374	5427	7991	57920	2538	7236	20766	7459	19924	30838	4891	3181	3533	10184	13396	2318	3424	1513
NR2E1	1	2	0	0	0	3	2	0	0	0	1	1	0	0	3	0	0	1	0	0	2	0	0	0	1	0	0	0	0	0	0	0	1	0	2	0	0	0	1	1	1	0	6	782	9	0	38	2	68
CYBB	9630	21247	8719	16632	10310	16905	19105	8962	16092	14317	21244	22892	8353	40328	14871	20735	14497	29425	15511	8028	23522	11601	14359	51575	7843	17277	15120	4432	37024	16394	11925	17750	21449	29245	19362	13987	13657	10475	16009	21015	43500	9655	2708	5363	1525	2475	10221	16228	1088
UPK3B	7320	24353	14728	7794	7131	2042	1944	16062	8370	6433	9570	11389	6079	11483	18871	9279	1309	11664	2148	15618	1702	5412	10580	11413	3693	6808	8132	15276	7222	13196	1010	14069	39761	9460	38308	6775	21237	4560	24957	11283	6982	8736	502	1267	3656	2086	179	397	233
ATXN10	7134	8227	7038	3428	5644	2607	6505	3067	6827	3691	6153	6403	6557	6248	7992	8945	3682	6762	5562	3835	5062	5333	4426	11367	6177	6721	6881	3895	8643	5171	3486	5196	5695	7704	11483	5328	6554	5304	6740	6453	7846	5876	5824	7868	9316	8305	14134	7552	8805
GVQW2	11	27	18	22	24	11	33	8	31	16	26	32	27	18	22	18	10	23	25	27	24	31	17	12	8	23	14	15	21	33	24	8	21	26	38	13	16	11	33	16	40	16	17	146	45	12	24	31	140
TMEM155	19	12	43	15	95	13	6	7	79	15	29	24	112	5	38	82	1	8	279	19	30	80	56	47	6	11	78	13	71	16	19	8	19	66	149	49	63	9	27	16	42	33	17	37	31	2	81	79	359
GOLGA8F	0	0	0	0	2	0	0	0	0	0	0	0	0	0	0	0	0	0	0	0	1	0	0	0	0	0	0	0	0	1	0	0	3	0	0	0	0	0	0	0	3	0	0	0	2	0	1	0	1
PSMF1	10351	12930	9396	4848	6380	4089	8168	4580	10116	5032	9047	9454	6284	10723	11896	12508	7077	9378	8195	6045	6702	6379	6104	14633	9870	9029	8562	5098	11694	8055	4570	7769	7663	9848	18935	6463	9486	7846	8915	11302	14882	7492	12236	7973	6858	8519	21480	9967	6192
DDIT4L	114	68	55	18	125	35	88	23	65	28	80	46	83	59	40	182	81	96	70	48	50	32	83	115	116	48	91	49	149	69	66	31	138	54	112	112	46	29	44	54	184	44	998	41	122	15	91	58	886
RPL36AL	8432	10781	11719	4477	11399	2974	12427	6120	9385	6065	9506	11809	16085	10760	11580	9167	8150	17486	8585	5724	10560	5240	6992	14045	10494	8425	11194	5539	9059	8047	6647	6991	9008	11633	16845	9948	11212	8315	10290	11431	14370	8146	16617	4148	3123	6151	15179	6680	4331
RBMXL2	8	7	3	4	2	1	4	2	3	5	5	1	8	3	2	9	3	5	3	2	2	1	5	4	4	4	3	2	5	6	2	3	7	6	9	2	3	2	7	3	8	3	0	0	0	1	1	1	0
ASAP3	3025	4034	3323	1318	1569	1114	2256	1862	2863	1890	2146	3252	1578	3376	3133	4007	2161	1892	2243	2646	1575	1858	2113	3623	2660	3552	2678	1791	3387	3059	1246	2166	3479	2764	7097	1161	3721	2932	2957	2876	4792	2211	1113	634	1749	2263	3502	1409	4093
DZANK1	340	331	203	633	173	294	217	167	188	448	435	190	226	315	533	489	79	289	495	244	406	373	174	206	184	244	415	277	532	322	200	222	269	597	453	120	398	185	605	197	510	144	66	445	130	113	295	154	407
MAFF	4524	10628	4750	1930	1695	3507	3047	9068	8118	3570	4580	7801	12723	6198	2566	4199	7925	26261	1741	3323	1094	4254	1555	5271	3757	4587	1642	23838	1783	1825	3952	1152	794	11269	38730	516	5071	13054	2255	26327	15268	5042	2833	1450	2217	2197	4207	2372	1947
LIPT2	68	99	110	52	127	24	105	31	89	50	76	107	47	107	189	102	34	34	132	47	104	78	88	129	95	55	110	15	100	98	60	59	112	96	104	42	117	37	124	44	111	50	152	153	248	148	200	190	182
DSC2	1158	3442	1624	1186	1521	758	1823	1206	2349	1148	2789	1934	1361	2801	2051	2230	1287	1684	2522	1653	1449	1630	2506	4439	1947	1909	2016	1713	4105	3173	757	2493	4544	2689	1990	1456	1825	1634	2386	3049	2832	2058	5955	13168	32905	45704	53930	5088	1395
C1orf74	197	258	142	102	213	74	175	104	148	124	241	130	193	245	204	260	88	222	172	85	418	115	91	269	125	163	183	134	282	199	126	113	213	262	354	151	197	161	205	172	348	163	293	1686	590	438	1908	484	387
THRAP3	10666	15066	10037	5539	4687	5823	7432	5338	13870	6151	13276	11225	5838	15405	13545	14788	7201	8664	10564	7523	10630	8107	7266	12705	7728	10506	11099	6414	16019	11190	4235	8132	9156	14210	21619	4095	10426	10425	11258	12282	15722	8998	12700	8805	9959	6980	16356	10398	8660
SETDB1	2105	3043	2203	1312	1397	1217	1796	1495	3195	1778	2964	2369	1475	2898	2941	3359	1718	1822	2882	1875	2964	2061	1741	2647	1832	2404	2330	1076	3292	2591	1438	1907	2485	2969	5434	976	2462	1939	2403	2427	4670	1632	3039	2072	2312	1685	4423	2479	2441
EGLN2	1500	3309	2978	1445	1679	921	2000	1783	1936	1736	1922	2284	2765	2389	2411	2283	1204	2706	2033	1896	2314	1664	1245	2604	1357	2182	2003	1708	2099	2262	1271	1011	1909	2813	5327	477	2826	1855	2797	3231	4894	1856	1804	1054	1025	540	2297	1682	1024
CCL15	50	12	39	81	22	34	42	10	0	23	67	5	30	42	114	38	21	45	25	50	18	31	6	111	93	4	38	18	20	30	26	45	10	42	84	19	49	15	77	11	42	10	64	0	2	2	3	2	0
ATP6V0D2	76	38	265	134	638	222	1990	186	690	67	483	725	656	325	35	278	581	737	292	38	186	265	25	576	523	78	302	127	282	18	295	84	387	301	523	64	1253	735	48	472	1686	677	105	117	99	180	554	1620	11
FBXO15	266	118	27	663	137	153	132	76	28	279	212	24	67	69	628	260	22	233	225	40	211	178	58	51	65	53	374	141	256	112	132	65	40	563	108	119	274	65	593	23	125	29	14	42	68	13	132	48	15
ANGPT2	620	538	1278	293	677	765	299	129	17291	250	456	1383	497	415	1147	740	770	366	24435	260	1110	8059	577	1363	730	1728	1993	359	934	353	271	319	534	4184	1285	226	375	587	227	2158	1454	293	1003	594	137	209	1186	343	596
DEF6	1572	1937	1176	1140	890	833	1548	920	944	1647	966	2327	937	1837	1617	1858	1644	1317	1037	991	4055	1324	594	1803	648	1786	1472	682	1730	1040	1379	786	1022	1724	1684	554	1868	1107	1513	1763	4633	1007	1062	1279	2480	1440	1853	2064	2590
PPIAL4A	2	0	0	2	0	0	2	0	1	1	3	2	1	0	0	2	0	4	3	1	2	0	2	3	2	0	0	0	0	1	2	0	1	0	5	0	2	1	2	1	5	0	1	5	2	3	4	1	1
ERO1B	756	961	707	438	807	413	989	538	683	652	1279	742	1227	910	794	834	506	1177	993	535	1072	869	944	896	1032	865	904	740	813	960	682	723	954	1113	1434	660	804	1062	886	903	1545	571	205	5960	1411	363	689	764	757
GRIK1	8	35	17	28	23	5	19	9	15	8	23	32	25	25	25	29	13	16	15	18	56	20	26	21	10	35	22	14	26	34	16	65	23	28	37	11	23	15	32	37	66	12	61	23	15	8	16	43	44
GPR176	1276	1282	536	282	391	345	853	281	1591	336	689	1249	553	720	869	1563	946	1598	1402	480	758	695	508	2218	1051	1812	803	1260	1439	554	418	693	778	1147	1719	832	706	903	481	1762	1944	1329	849	232	235	910	4369	1600	1407
PCDHGB7	1677	1839	713	400	312	514	467	385	2161	465	1249	784	200	1348	1183	2233	864	662	1015	768	361	645	801	1210	957	903	841	734	1933	859	284	666	781	1100	2677	439	604	981	653	951	1760	738	227	69	74	428	883	340	61
OSBPL9	7507	9906	6533	3762	5485	2971	5472	4476	8483	4636	9272	6424	6347	8739	8241	9852	4091	7343	8239	6145	5533	5471	7188	7841	6642	4373	7906	4597	8908	7490	3709	7007	6684	9581	14609	5641	6681	7005	7691	6353	9225	5244	19543	6088	5765	3544	7766	4682	6420
STAC3	306	523	369	592	524	405	1006	362	534	574	493	725	491	1012	610	735	595	720	381	365	772	749	242	662	215	539	584	195	843	639	340	351	412	1015	700	414	637	292	744	731	1971	534	237	171	73	135	461	598	202
PSKH1	3404	5532	4687	1346	1750	962	2597	2051	6288	2119	3148	3533	1398	4634	5721	5173	2493	2813	4456	2311	2265	2733	2159	6137	2180	2695	3501	1308	4731	3090	1791	2077	2894	3845	9013	1184	3727	3100	3034	3156	6237	2958	1178	1581	2006	2026	2665	1920	1587
NEDD4L	8555	21284	14237	6209	5208	3231	7606	11568	12462	7100	23385	9025	12691	24767	16567	15455	3746	16350	10076	10664	5301	8180	14079	11613	10981	5385	11715	14061	13158	14228	4514	13624	10073	16668	33526	6324	14629	17731	20804	17584	15091	11756	7891	4602	8434	9520	4619	5838	2292
GCFC2	1031	1312	1076	614	800	469	1204	604	1118	621	1527	941	1099	1289	1204	1500	657	1177	1303	867	1049	992	1017	1351	1090	1304	1098	733	1428	940	599	973	1066	1522	2467	684	980	1147	1183	1184	1464	894	1568	1660	1564	666	1886	1356	2103
CCL22	523	480	236	219	197	410	694	215	93	378	490	1519	366	723	519	475	266	1650	158	79	948	343	197	1121	254	465	527	417	857	118	502	267	207	243	783	179	730	351	317	513	821	365	320	111	433	486	1841	1130	104
KRTAP4-3	0	0	0	0	0	0	0	0	0	0	0	0	0	0	0	0	0	0	0	0	0	0	0	0	0	0	0	0	0	0	0	0	0	0	0	0	0	0	0	0	0	0	0	0	0	0	0	0	0
GPR6	0	1	0	0	0	0	0	0	0	0	0	0	0	0	0	1	0	0	0	0	0	0	0	0	0	0	0	0	0	0	0	0	0	0	0	0	1	0	0	0	0	0	0	0	0	0	0	0	0
NOTUM	377	1246	389	146	668	80	84	592	646	152	638	403	408	639	672	315	129	385	227	418	169	438	327	70	510	166	418	187	498	589	49	417	195	435	1510	231	870	101	793	290	464	307	48	49	34	304	1371	298	343
PAQR3	952	1137	524	463	792	431	986	408	567	507	1224	683	1216	986	645	946	466	1669	729	472	934	754	622	1314	945	826	654	699	1073	840	543	884	941	1016	1286	701	768	1073	776	982	1177	706	607	3200	2938	2308	4004	2533	1531
KLK14	54	38	6	35	22	37	109	10	2	92	43	7	29	25	134	100	7	25	42	7	27	23	12	1	22	25	161	50	115	50	26	10	10	38	29	17	39	15	52	8	45	4	165	36	100	2250	44	57	13
KIAA0319L	7598	12209	10999	5457	3724	4048	6133	6235	13444	5780	9869	9154	4182	9690	10596	11577	6061	5623	9506	5941	5755	8555	6303	9149	6633	5531	8930	4975	10284	7693	4670	6303	7727	11419	18391	3165	9710	9119	9793	9845	14381	9331	5155	2563	4012	3888	5360	4686	4805
NPR3	14272	4048	9776	1718	1298	2250	2207	1951	8480	1624	13028	1840	4417	5888	3804	12208	2941	2221	3370	4327	764	4008	4382	6319	7368	2619	6349	2039	4978	5635	1896	5352	2857	5337	4530	2123	3257	5547	2479	6415	2063	1946	4376	205	519	685	4020	1602	370
SLC7A7	3750	9035	4344	5389	5162	3163	4861	3786	9054	4993	7725	8140	4593	10556	5832	7779	5920	9296	6519	5596	6272	5557	5456	11729	3057	4080	5576	2561	8951	5970	3410	5613	6819	8434	7398	4693	5618	3027	7067	11431	14854	3896	8688	2196	504	911	4130	4509	428
OVOL2	235	304	436	258	314	75	345	219	288	276	229	368	115	403	633	424	120	196	296	269	178	188	242	367	320	221	418	111	471	415	248	290	240	396	631	160	377	263	618	232	284	193	1605	381	413	192	972	232	234
ADGRB1	74	118	59	69	87	53	70	66	105	121	65	109	74	92	90	114	82	124	140	137	132	95	36	61	31	100	98	83	87	110	92	44	112	211	311	11	90	84	93	149	487	46	47	46	59	42	211	96	1974
MPZL2	5150	8878	6988	3329	8640	3668	10583	4613	6377	3934	12711	6749	9806	6864	7285	6940	4883	13140	6827	3667	5591	6898	5165	14849	6871	9537	8490	7338	9858	7842	4984	5538	4794	9784	11995	6371	7543	8584	7848	12816	13191	9957	9570	11604	10740	16732	8226	4311	6470
PTPN5	230	335	184	110	104	38	46	164	98	40	61	36	18	93	30	105	33	112	33	318	31	7	125	31	103	70	69	80	191	79	29	289	39	43	112	26	127	52	553	128	154	157	3	7	10	0	18	14	50
EPO	0	4	2	1	1	1	0	1	0	2	2	4	4	1	1	0	1	0	1	1	4	0	3	1	0	10	3	0	2	2	1	0	2	2	9	0	1	0	4	3	6	1	0	1	12	16	40	9	100
CYB5R2	310	568	431	589	473	147	406	450	439	550	393	492	788	602	626	566	410	583	805	622	369	440	593	1364	309	448	471	407	471	658	303	325	624	774	1079	262	622	403	672	740	1540	397	581	620	5307	2258	7286	2592	1559
MSMP	0	0	0	0	0	0	0	0	0	0	0	0	0	0	0	0	0	0	0	0	0	0	0	0	0	0	0	0	0	0	0	0	0	0	0	0	0	0	0	0	0	0	0	0	0	0	0	0	0
FBN1	13470	11985	5053	3311	4192	10911	7272	3713	21975	4494	8092	17596	2942	4486	7557	23586	14725	3289	17255	4219	5683	7724	4591	12976	8157	50144	11789	3684	23748	5457	3212	4963	13577	14570	10585	3984	3210	4928	3265	9166	14628	8296	10369	2931	1856	3634	23184	19896	11594
BCAS3	3007	3807	2377	2173	1368	1307	1527	1448	3535	1653	2905	2056	1561	2724	3550	3894	1491	2415	2691	1872	1702	1713	1512	2068	2259	1756	2612	1685	3133	1916	972	2015	1870	3261	5668	1560	2770	2072	2890	2747	4104	1900	1483	2944	1538	1506	3969	3434	3875
RUVBL2	4544	5357	3808	4009	3233	2528	3419	1779	3964	3225	2923	3539	2795	3938	8431	5060	2618	4408	3397	2450	2928	2847	1370	6955	2221	3917	4538	2545	5140	2802	1832	1687	2186	5472	6772	1509	5054	2383	5844	4339	6189	2989	15041	4036	5685	3636	11269	6109	4255
AC003002.3	11	14	12	0	2	6	6	5	6	2	10	5	10	11	8	17	8	5	11	7	4	5	2	6	1	10	9	8	12	5	9	5	4	9	34	0	8	9	8	9	16	14	12	18	7	1	6	5	8
SULT1A2	389	815	617	442	646	95	544	327	362	434	525	270	638	501	454	609	133	641	328	861	252	426	459	552	553	327	551	469	534	461	313	511	519	497	937	386	630	397	953	520	601	439	109	22	10	4	188	47	12
ALDH1L1	354	100	85	170	62	93	37	69	139	85	198	145	37	72	170	199	153	170	108	59	86	82	136	72	142	29	164	50	135	183	82	45	155	426	66	58	303	153	400	59	124	82	95	255	112	8	1335	627	97
TMEM107	875	1131	647	848	758	470	667	504	651	654	770	626	593	778	1105	1023	426	807	778	524	826	604	508	599	730	476	838	441	1018	629	506	521	708	1035	1087	595	811	524	1049	725	1286	554	389	330	256	243	770	489	537
METTL11B	0	0	0	0	1	0	0	0	0	0	0	0	0	0	0	0	0	0	1	0	0	0	0	0	0	0	0	0	0	0	0	0	0	1	0	0	1	0	0	0	0	0	2	4	13	8	89	10	42
ZFP3	665	1048	638	443	557	340	460	358	688	666	1102	613	488	1015	1108	1058	225	482	897	431	1095	547	733	733	610	545	996	418	1102	932	401	446	947	938	1295	362	818	633	976	569	1047	433	354	420	46	305	678	425	382
DTNA	1509	1483	840	543	662	676	681	502	1461	636	1239	798	1146	1233	732	2291	936	1115	702	897	626	799	923	1181	963	987	1397	690	1619	780	582	789	1513	1264	1576	764	1044	981	836	1291	1581	1126	160	605	585	61	2778	765	483
THBD	23582	25221	14835	5440	11634	11372	10618	9836	7663	12273	12401	11736	19031	26818	13609	37109	19280	30989	3920	6381	5470	11196	9369	18488	16939	12458	12160	21325	13417	16329	7800	11631	7230	19699	52019	5673	10779	14702	13642	36408	34773	10877	14135	935	4446	5684	9208	2306	936
C2orf80	1	0	0	0	3	3	16	0	0	0	1	0	0	0	0	1	1	0	0	1	0	0	0	3	0	1	0	0	0	0	1	0	0	1	0	0	0	0	0	1	1	0	1	1	0	1	1	0	1
LRRC36	465	2827	1242	814	1242	44	538	971	1148	961	1675	729	2762	1139	855	564	130	1503	2089	2026	1371	1837	1855	584	1027	380	880	428	1198	3569	405	1173	1693	2996	3847	830	1673	1579	3903	1222	1685	471	34	11	6	1	24	80	87
AC007906.2	1708	480	89	3996	580	1429	716	259	68	1841	1234	113	369	419	3221	1723	182	1933	1097	108	791	974	179	80	326	484	1709	923	1568	617	701	252	120	2346	390	290	1510	256	2864	96	843	65	29	51	48	63	286	64	135
GPR160	1226	2000	1715	726	1835	385	1658	875	1523	745	1305	1846	2307	1224	1451	1107	761	3015	1665	529	1841	1446	1270	2346	1702	419	1369	472	1492	1723	1632	1280	1091	1923	3008	1478	1755	2426	1585	1189	2166	1148	1258	1627	3541	427	1815	2270	419
PAH	5	5	2	2	0	2	3	3	2	2	4	7	10	0	5	11	0	4	3	1	5	1	3	5	0	1	6	2	5	1	7	1	17	3	21	2	6	9	3	0	15	6	70	1192	76	1	9	2	59
PUM1	6846	9579	5719	3519	3412	3631	4378	3296	8697	3711	9900	6737	3698	8345	7975	9898	4529	4677	7913	4940	6494	5198	5962	7505	6900	6097	7083	4084	11678	6729	2637	6247	6701	7774	12549	3390	6174	6267	6382	7638	9773	4921	8598	5393	6290	5484	10546	5423	9052
OR52J3	0	0	0	0	0	0	0	0	0	0	0	0	0	0	0	0	0	0	0	0	0	0	0	0	0	0	0	0	0	0	0	0	0	0	0	0	0	0	0	0	0	0	0	0	0	0	0	0	0
CNTF	36	58	20	35	13	29	28	23	46	16	42	34	27	46	32	51	19	69	36	6	36	28	32	44	12	36	19	34	34	29	25	10	30	75	88	4	38	36	32	42	43	21	33	29	18	24	44	20	34
GBA	3451	5027	3275	1986	2209	1984	4166	1965	5096	1925	2627	3649	1816	4298	3262	4275	3496	3168	2950	1932	2521	2420	1755	6002	2469	2687	2926	1291	4830	2591	1826	2476	3221	3566	4986	1682	3524	2621	2810	4018	7460	3782	3729	1400	2589	2547	5730	3666	1909
KDM4D	90	82	81	71	63	39	77	34	94	44	58	99	19	58	139	116	41	25	142	50	97	71	48	89	90	79	112	25	133	73	43	65	85	97	192	51	77	37	87	38	118	43	35	212	80	60	225	109	100
MYL1	0	1	0	0	1	0	0	2	2	0	1	1	2	1	7	2	0	0	1	3	2	1	1	1	3	2	0	11	2	3	1	1	2	2	6	0	2	1	4	1	12	2	0	1	0	0	0	0	0
MOB3C	2579	4658	2534	1239	2043	1851	2230	1945	3802	1921	2737	2540	4298	3168	2929	3184	2324	5569	4230	1599	2440	2566	1487	2585	2163	3733	2224	5155	2778	2314	1578	1616	2039	3329	6890	1202	3877	2758	2299	5240	8366	2433	1667	1601	2973	2225	4376	1934	1151
ZNF487	498	526	301	343	316	195	378	223	295	301	453	215	663	287	512	467	195	1155	401	309	246	365	215	352	311	264	273	351	384	353	181	327	229	873	741	173	333	302	516	527	621	303	168	305	218	228	320	201	233
AP001781.2	0	0	0	0	0	0	0	0	0	0	0	0	0	0	0	0	0	0	0	0	0	0	0	0	0	0	1	0	0	0	0	0	0	0	0	0	0	0	0	0	0	0	0	0	0	0	0	0	0
SLC22A17	1623	2118	1315	447	800	840	685	584	1703	680	1058	1853	837	995	1659	2052	1196	1102	1297	860	715	902	638	1031	831	1775	1514	979	1622	1156	561	965	820	1485	3204	477	1538	1070	1036	1342	2490	761	525	271	439	520	3077	1038	1970
SUMO4	4	0	6	9	4	1	3	3	3	0	11	7	2	3	2	2	0	2	5	3	5	9	1	0	2	4	2	4	5	5	2	5	10	6	7	0	0	5	5	4	16	1	40	51	22	6	10	13	22
NFKBIA	32449	51378	53981	14759	15349	15732	22133	39918	33408	19567	48352	26672	59500	36465	25070	20413	32317	106349	12144	21690	8637	25871	12668	27731	28493	19028	24479	52867	22295	14183	18601	21910	8366	25597	137882	10064	31848	94477	18353	84201	90829	29651	17907	56581	3706	14194	13440	9561	6217
CLDN19	4	5	2	3	3	3	1	1	4	2	9	4	1	2	9	7	0	1	12	2	1	2	0	1	1	4	16	18	5	5	2	0	0	10	21	0	6	8	5	1	13	4	1	626	3	0	6	1	1
FUT2	134	80	258	197	110	157	515	96	92	275	187	329	81	75	251	476	128	146	163	32	183	161	60	77	192	385	273	67	424	152	156	38	94	205	197	24	430	76	301	96	604	50	971	502	888	1629	1368	421	124
LUC7L3	3201	4735	2951	3291	3390	1687	4527	3477	3103	5725	5925	4031	7234	4088	3045	4310	1804	4291	8884	4380	9430	5426	5232	2625	2975	6310	4479	3586	4411	7340	3389	3698	7411	7794	8317	1729	4599	4256	6303	6002	10900	3110	7584	6031	4613	3919	6333	4633	15202
SIRPD	7	82	12	34	27	25	38	24	37	16	37	33	25	62	40	51	26	41	14	31	67	23	28	33	12	24	19	11	31	22	18	24	28	62	34	33	37	19	46	33	83	18	20	5	5	4	6	21	1
BPIFB1	14816	375	129	162661	9376	18114	8446	1048	5	14140	7997	46	556	1834	27185	35313	727	41190	5516	141	34231	15219	1165	106	611	655	11976	601	33114	5362	9949	557	32	48852	1251	3122	22896	5019	35694	169	26217	146	1060	294	30	9	3799	2756	65
CTAGE9	2	7	2	2	0	0	2	0	1	4	1	0	2	0	1	2	2	1	3	2	0	2	3	1	4	0	3	0	2	8	0	5	1	7	2	1	1	2	3	4	1	5	2	9	14	2	7	1	0
AC008770.2	9	14	10	10	8	2	4	6	16	6	9	12	7	15	11	9	2	7	12	9	11	10	8	6	8	7	8	3	9	14	6	5	15	4	16	4	11	10	14	11	19	6	0	1	3	3	0	7	8
GTPBP3	508	878	622	495	509	300	634	472	590	630	430	691	397	670	820	819	515	549	751	606	842	600	265	709	360	917	581	286	701	647	463	273	597	883	1711	131	778	546	754	685	1808	449	1987	1536	1006	1908	2658	1765	2185
KCNA7	0	1	2	2	0	1	0	0	4	0	1	1	2	1	2	2	0	1	4	3	1	0	2	1	0	4	1	0	6	1	1	1	3	2	3	0	4	2	2	3	12	0	0	0	5	2	71	4	36
WNT2	2581	1582	1867	736	1649	721	1344	581	2103	1047	1619	1159	942	1007	1142	3910	1361	1191	970	1045	429	504	980	3279	1259	2050	1718	1473	3471	1107	555	1156	1283	1341	1894	1158	1095	980	1219	1651	2198	1154	419	65	225	324	3273	1531	1025
AHSG	15	20	1	3	0	0	0	3	0	0	1	38	0	27	12	17	0	12	0	1	0	0	0	9	1	0	0	0	21	0	0	0	0	0	308	0	7	2	0	12	40	11	29	5	6	38	69	27	4
CAMK1G	138	42	42	63	46	57	79	100	275	67	101	125	105	87	99	197	109	83	177	16	49	51	86	116	71	80	82	119	148	51	55	37	82	120	252	42	56	91	38	144	346	56	87	267	48	61	192	191	82
NHLRC4	485	218	176	884	272	327	243	128	243	538	230	128	93	175	1041	532	88	400	313	132	312	393	49	91	79	111	491	182	390	168	206	57	73	617	397	56	402	73	775	53	352	55	31	115	12	19	106	81	10
AC069503.2	2	5	0	5	4	0	5	1	1	5	6	4	10	0	4	4	0	2	6	2	4	3	1	7	2	3	2	7	4	6	2	5	6	5	5	1	10	1	10	7	22	2	22	13	10	11	9	5	18
IGF1	308	250	257	58	255	431	462	71	313	60	344	433	508	68	140	407	414	133	152	86	172	103	82	819	52	1252	440	103	546	131	229	106	474	161	133	117	132	44	107	256	433	232	345	123	171	12	119	288	14
AUNIP	33	45	34	21	27	8	40	17	35	26	31	20	27	42	45	49	37	27	30	20	55	33	42	38	27	36	28	16	59	24	21	27	40	28	92	19	43	30	33	29	38	68	722	610	801	374	693	480	232
KIF2C	114	94	93	114	127	67	384	69	364	95	48	186	40	96	169	152	158	67	236	38	655	231	65	162	61	146	131	35	403	284	112	80	194	177	237	44	98	77	97	267	231	383	4899	4232	2500	2866	7212	1756	4027
NAT1	523	404	334	520	532	333	665	153	257	374	567	280	444	430	554	500	200	562	487	157	526	348	235	552	389	326	547	202	579	444	322	264	418	711	495	395	385	322	665	247	572	206	240	915	158	156	272	168	43
KCNH4	22	23	19	14	5	34	20	11	26	19	14	23	11	17	36	17	32	13	23	4	62	43	9	22	16	45	14	22	19	10	29	7	13	37	42	0	5	17	13	22	58	10	19	19	17	14	24	38	117
HERC5	1396	1213	954	885	728	2367	746	537	1424	804	1394	1051	791	1517	1450	1243	700	914	599	523	1482	979	841	919	1026	544	997	663	1497	1451	351	896	886	1232	3022	1412	772	850	1343	1080	1923	737	194	2063	600	329	894	995	935
CRMP1	1402	2145	1524	852	660	700	777	619	2373	1136	1286	1183	841	1486	1789	3567	1013	613	1383	1515	596	1214	1023	1285	962	2155	2065	706	2444	1223	450	952	1577	1600	5556	648	1330	928	933	1811	2212	780	437	1239	329	1628	3611	894	1895
TRIM2	3471	2994	2487	2023	2032	1847	2938	1081	2944	1905	3840	3659	1896	1863	3323	3477	1870	3684	3552	1112	2401	1961	2079	5224	2482	2016	3472	1402	6281	3482	1847	1915	2501	3336	6199	2153	2454	1990	2663	2464	3615	1933	822	5884	5465	6444	4866	3234	4528
WTAP	6254	8817	6054	2531	5635	2778	8261	3775	5070	3244	7901	5508	12238	6209	6452	6155	4348	15534	5241	3704	6608	5395	5396	8153	5518	6647	4626	9630	5814	5118	3656	4565	4611	7994	12493	4119	6092	6931	5270	13147	12597	5768	6179	25926	4256	6663	11267	5090	4982
STXBP3	2938	3227	2287	1657	2915	1413	2680	1389	2532	1827	4167	2441	3051	2963	2566	3387	1660	3690	3457	2145	3223	2463	2812	3553	3199	2437	2548	2178	3447	3683	1589	3073	3294	3631	4729	2391	2417	2865	2863	3243	3880	1919	2405	4087	1627	2700	3720	1760	2392
NDUFB7	2936	3706	4124	2082	8681	1106	4192	1926	2823	2514	2076	3203	7518	2678	4148	2977	2051	5059	2663	2775	2424	2185	1289	4874	2656	2983	3790	1563	3151	2496	2377	1694	2314	3795	5281	2317	3763	2363	4438	2987	4647	2273	4164	4924	3805	1550	10944	3492	2916
AKAP11	7169	7646	4519	2982	2862	2430	2947	3060	5716	2678	11116	4201	3019	8917	4251	8023	2902	3317	5929	4602	6606	4269	5883	5969	6434	4022	5051	3175	8895	5714	2464	5789	5397	5934	9071	3420	4362	5864	5049	4951	5949	3721	2528	2408	2204	1546	4471	2613	2714
C12orf43	1259	1530	1180	773	1075	503	1076	578	1288	710	1209	1066	1118	1436	1284	1416	787	1429	1041	850	992	1007	671	1619	954	1476	1012	847	1432	858	763	791	1012	1428	2191	712	1301	977	1099	1233	2050	967	1401	1159	918	1004	1493	1121	789
VPS53	2977	5029	3427	1779	1422	1881	2880	1997	4749	2095	4451	3894	1978	4867	4711	5302	2938	2897	4205	2086	2768	2897	2595	4998	2845	3862	3730	1988	5825	3549	1446	3006	3557	4343	8790	1295	4417	3596	3548	4498	8443	3565	5063	1819	3946	2039	5906	3080	1363
TRAFD1	3587	5044	4641	2443	2841	2194	4252	2278	3992	2908	3876	3976	2338	4670	4907	5158	2807	4082	3696	2606	3904	2663	2252	5351	3408	4501	3861	3455	5107	3889	2386	3151	4125	4049	8695	2222	3991	3444	3936	5536	6110	3134	2948	9171	2719	2281	3758	3869	2847
CHRNB4	1	0	16	0	5	3	3	2	2	0	4	21	3	6	4	9	9	0	4	2	78	1	4	14	7	6	2	4	2	1	11	0	11	3	6	2	2	3	2	2	8	1	26	665	221	147	841	180	109
TEPP	44	181	196	102	141	21	68	75	130	110	168	35	243	131	61	74	53	99	171	47	59	52	90	164	106	21	71	80	143	125	62	79	90	126	173	28	129	48	186	118	105	36	8	5	126	184	159	31	135
RTL1	1	1	0	0	0	2	3	0	1	0	1	3	6	0	0	0	1	0	0	2	0	0	0	3	0	7	0	0	0	0	0	0	2	0	17	0	0	3	0	6	6	0	1	0	2	0	2	2	477
CAMK2B	6	16	22	8	28	3	14	13	17	12	3	34	12	11	21	26	23	22	20	4	88	7	6	9	13	12	23	8	20	20	9	4	17	25	37	1	30	15	17	12	58	6	15	17	137	11	54	61	177
FAM72C	4	2	2	5	2	1	16	3	6	7	6	4	5	7	1	7	8	7	5	3	20	4	4	4	0	4	4	1	9	5	3	0	11	13	8	0	4	3	4	5	7	6	89	10	8	19	130	42	44
NME6	1041	1286	907	634	878	439	1102	474	1025	679	1039	749	853	1298	960	1210	505	876	978	650	1196	753	728	1286	750	994	1021	424	1360	919	568	692	847	1090	1526	532	907	788	1127	843	1433	720	948	827	510	698	1255	728	1177
EIF3D	13252	14057	13073	5848	10040	4475	12250	6442	13777	6772	11063	14141	9291	12620	16111	15696	9369	12087	10857	7537	13281	8079	8428	16958	10464	10469	11129	6288	14186	10364	7024	8814	10512	12468	21552	8796	13209	8650	10384	13984	19071	11032	19256	14166	13788	13068	39728	16463	17472
PUSL1	388	559	565	274	422	160	730	243	348	343	276	520	501	507	559	506	376	606	329	379	344	370	233	833	300	655	484	278	611	352	296	245	435	556	969	178	661	328	480	664	1011	446	784	687	790	1088	1006	611	649
CAV2	26509	35483	24700	13132	24550	4839	12636	14500	17982	14314	36957	10982	30565	26408	29169	29301	5748	31488	22411	24583	9962	20956	30356	29306	39959	14301	20907	24026	25642	26902	8549	34884	22372	29079	55471	33047	21046	24449	32984	29329	16269	15412	4490	2610	2301	2182	12372	6635	2115
NUMBL	1271	1994	753	652	456	892	1136	775	1265	1008	875	1313	1000	871	944	1650	920	1763	1184	1001	620	779	902	1338	606	1998	1221	2156	1484	1084	579	629	1429	2031	2748	321	996	884	937	2956	3522	1152	1666	678	1714	790	4619	3130	2242
ARHGEF18	627	1250	644	528	282	325	452	461	798	637	723	780	324	1026	1020	931	442	581	629	713	1014	710	346	712	325	624	655	453	1062	709	345	384	409	959	2098	143	773	874	886	909	1587	600	543	802	558	260	668	602	515
RCSD1	4485	4157	2466	1337	2082	1548	2416	1684	5724	2047	4633	3940	2202	4771	5465	6195	2376	2479	2635	2810	6060	3365	1764	3622	2985	2023	3886	1504	3773	1908	1994	2095	1787	2192	4756	1831	2713	2594	2123	1689	4539	2092	693	1164	691	198	960	2111	238
CRLF3	2038	1951	1313	728	1994	847	1729	835	1562	1150	1924	1799	1837	1989	1486	2085	1165	2286	1410	844	3525	1496	1181	2739	1866	1504	1401	876	2048	1501	1607	1615	1407	1676	2133	1333	1466	1679	1497	1838	3271	1178	2149	1332	1607	1560	3244	1764	1637
PHLPP2	962	1518	592	400	345	429	452	436	1226	703	1514	873	647	1311	755	2195	553	1111	796	868	1119	873	1476	893	593	886	1008	1523	1415	887	356	1031	1333	1195	1877	288	804	862	959	1818	1289	786	343	449	832	494	741	482	733
PIGM	1160	1557	1168	450	811	522	1111	511	1244	608	1391	1030	791	1264	1247	1478	761	699	1152	521	1049	829	913	1752	1226	1293	1179	571	1520	1302	597	903	876	1176	1914	711	1266	1091	1073	1031	1516	1263	1109	1143	1218	1044	2129	1091	1073
PROKR2	0	0	0	0	0	0	0	2	0	0	0	0	0	1	0	2	0	1	2	1	3	0	0	4	2	0	2	1	2	1	1	0	2	0	0	2	0	0	0	0	1	0	0	2	0	0	4	0	28
DCP1A	2908	4176	2584	1143	1577	1603	2118	1969	3118	1713	4072	2573	2703	3761	2662	3810	2083	3851	2658	1858	2676	2537	2350	3463	2942	2931	2475	2954	3454	2824	1524	2386	2608	3893	6922	1330	2685	3553	2476	5019	5019	2539	1478	1929	829	1192	2376	2034	2326
ZNF580	950	1508	1354	638	838	445	1207	575	1185	925	701	1229	907	1230	1394	1527	804	1096	968	924	1235	860	637	1542	798	1407	1119	546	1179	905	637	605	887	1363	3346	379	1276	714	1423	1306	2184	692	819	1202	802	397	1356	1243	1599
GALNTL6	11	88	21	29	40	10	93	17	67	17	30	30	35	24	8	17	42	64	17	28	33	77	52	18	12	10	21	21	18	38	30	13	36	14	82	17	48	24	66	67	116	91	7	129	25	8	8	46	23
NEK5	663	313	82	1072	147	527	192	131	92	791	801	82	147	284	849	493	47	346	687	121	460	465	216	57	122	157	790	365	595	421	196	176	466	951	411	111	471	168	922	82	267	63	53	30	30	5	109	52	31
GFRA2	427	672	209	161	160	202	664	181	363	227	138	472	89	334	358	749	103	204	252	284	310	154	135	1248	168	578	305	129	770	246	222	217	355	272	713	99	168	161	312	339	597	189	55	36	23	14	96	59	70
SPTBN1	147830	176034	92537	42884	38464	38541	32967	54901	175282	44033	185308	66112	57140	165035	93620	179752	45687	70229	86697	101043	45958	70043	85125	73484	84794	71621	101828	81331	133428	97833	24780	85905	71968	99439	235424	33521	86408	92831	82128	109870	94840	58427	23878	5730	20163	12321	27044	20794	14353
RCAN1	5718	12514	9747	2837	4424	3513	11002	15972	7849	7651	8365	3599	11030	13998	3270	11931	17827	10845	3030	4178	1603	4944	2877	8533	14767	10150	6077	10194	4115	3980	10259	3094	2303	7731	36135	4913	5418	22131	6748	16529	9877	6210	3828	1864	2105	1896	4246	3851	2358
CXCL8	4204	2733	6173	357	2232	2114	9105	3812	1725	2140	42413	415	23474	2541	792	1640	8680	57860	865	680	489	3129	1398	14323	4727	3017	462	18418	305	997	7824	459	857	499	14770	257	1549	59989	769	23178	12335	1310	11208	6901	1025	7713	10429	2305	404
POGZ	4419	8664	4037	2511	2459	2519	2800	3535	6506	3720	6870	4866	4884	6839	5191	7092	2999	5197	6897	3820	6074	4487	4772	3862	4020	5143	5205	4047	6718	5969	2373	3870	6023	8178	12325	1575	5184	5706	5032	7224	11062	3703	5937	4677	4586	2946	8728	4126	5912
MLNR	4	4	2	2	2	2	2	2	2	0	7	7	5	5	2	3	3	0	0	2	2	3	1	2	0	0	3	1	5	0	1	1	4	5	5	3	1	2	0	0	4	5	4	1	0	0	56	0	21
SACM1L	4994	6052	4764	2529	5766	1783	4467	3273	4642	3122	6754	4086	5672	6841	4825	5871	2470	4514	5377	3411	5871	4082	5544	5847	5690	3343	4761	2300	6369	6144	3269	5009	5241	5512	8050	4672	4579	5668	5988	4044	6683	4135	1917	2747	2059	1352	3310	2090	2488
SDHA	6818	8781	6115	3809	4411	2949	5271	3189	6786	4141	5750	6539	3839	7055	7528	8847	4389	5071	5487	4600	4956	4409	3278	9314	4838	4801	5790	3290	8054	4843	3097	4489	5452	6921	12882	2745	6574	5246	6548	7399	10217	5352	18666	5542	13937	3990	18327	6318	12292
EFCAB10	348	113	38	496	87	217	128	60	16	223	240	69	90	119	403	273	31	208	270	30	134	178	50	35	66	92	359	160	337	162	134	76	37	368	120	95	177	62	530	50	150	25	33	710	23	41	77	46	151
TAS2R10	2	6	4	2	5	1	2	2	4	6	5	3	9	5	0	5	1	0	15	1	15	8	8	2	2	1	2	0	9	3	1	1	11	6	18	2	6	3	4	4	6	2	6	9	2	1	4	1	34
SSX1	1	0	0	0	0	0	0	0	1	0	0	0	0	0	0	0	0	0	0	0	0	0	0	0	0	1	0	0	0	0	0	0	0	0	10	0	0	1	0	0	1	0	2	2	0	1	5	0	0
MILR1	410	642	298	372	374	334	1000	220	577	388	422	494	337	414	463	501	511	525	323	221	735	405	301	932	250	568	302	163	539	343	374	279	327	569	333	309	572	255	413	498	1221	485	736	485	96	105	345	551	115
AC118470.1	0	0	0	0	0	0	0	0	0	0	0	0	0	0	0	0	0	0	0	0	0	0	0	0	0	0	0	0	0	0	0	0	0	0	0	0	0	0	0	0	0	0	0	0	0	0	1	0	0
LOXL3	474	680	274	448	358	434	719	387	632	496	387	867	389	601	465	804	803	517	577	332	457	549	295	822	142	680	545	259	736	397	397	240	593	696	942	152	475	377	452	853	2140	433	505	358	165	192	1607	995	1337
ST6GALNAC6	11635	12999	10714	6740	10010	3121	7084	5560	10605	7107	8307	8426	10100	11445	11887	13802	5165	11242	8491	9024	6470	6584	5228	13981	7528	9561	9460	8418	12246	8452	4749	5535	7952	11857	17329	4726	10387	7388	11379	10144	14375	6192	1982	2304	2177	1567	4994	3842	1820
GDF15	858	2295	3037	914	2660	1362	5691	2872	1835	5163	548	1958	2552	2078	2425	2737	7292	5642	949	472	1348	1451	1085	2938	654	3494	2113	1428	1629	707	11067	747	843	991	13534	139	3884	3884	894	5967	3742	2012	1825	75	493	525	308	1927	120
TYMS	498	308	291	261	381	191	1316	226	1099	363	211	483	324	308	569	606	457	314	696	135	1025	870	230	707	165	634	563	145	1035	272	384	238	798	482	876	163	291	269	287	382	672	1132	3277	3528	1474	1116	4641	1638	2958
CPT2	1390	2057	2320	1050	1513	854	2482	1139	2180	1222	1666	1923	970	2181	2438	2358	1206	1303	1443	1190	1488	1449	1222	2810	1430	1488	1842	668	2538	1901	1085	1425	1747	1965	3156	1257	1991	1440	2108	1450	2716	2018	1438	1537	1277	1673	2272	1207	661
MMEL1	232	155	149	68	129	58	111	77	149	198	104	110	145	132	135	278	81	69	62	109	74	66	37	170	94	46	83	73	253	106	52	94	198	83	392	53	112	104	127	143	181	69	52	55	50	7	41	41	39
SEMA5B	205	104	299	91	96	105	52	23	227	78	292	82	204	101	174	266	114	125	437	169	166	113	56	104	94	333	158	60	113	68	38	81	87	154	353	16	106	140	72	213	360	76	150	612	38	45	2759	304	1338
PHF21A	3346	3699	3329	1672	1577	1436	2395	2154	4477	2376	3895	3616	1954	3599	3147	4050	2641	2098	4155	2457	3566	2282	2527	2631	2343	3514	3191	1464	3900	3228	1896	2694	3806	3543	7685	1039	3069	3061	2853	2862	5543	1838	2171	4430	2161	2014	3876	2542	7937
METTL17	974	1601	1480	1110	1517	524	2092	983	1177	1622	1325	1337	1773	1258	1325	1687	718	1690	2376	1608	2236	1290	1337	1678	878	1905	1199	809	1332	2057	1187	1110	1938	2191	2895	591	1569	1046	1873	1473	3765	854	3830	3628	1001	1252	2361	1405	3010
POMK	96	170	107	55	57	83	68	60	279	49	157	111	36	258	168	195	80	27	142	72	156	85	67	153	86	60	122	38	339	117	76	78	106	97	284	33	76	91	74	104	297	76	408	294	506	550	281	241	108
AIF1	3665	4565	2659	2764	5334	2259	9911	2047	3043	3241	3233	4836	4660	4074	4426	4894	4146	5755	3484	2453	4253	2810	2602	8791	3292	4687	3081	1692	5076	4179	3037	3269	5270	4346	3713	3754	2826	2372	4257	5374	7401	4469	1808	1354	431	1083	3513	2394	695
SLC11A1	1948	12399	3027	12710	4685	7110	5425	11051	7795	10249	8943	6236	8559	8722	5203	5519	5173	16235	7654	9262	9649	8778	5567	11148	2123	12190	5779	6670	6838	9350	4512	4304	7412	17306	9293	2154	7830	2928	9124	20533	47749	5137	6035	1803	424	997	4276	2493	1368
ATP6V1C2	76	101	50	50	49	51	81	46	52	86	94	128	123	72	108	105	44	246	134	64	163	81	63	148	67	165	152	98	85	140	103	62	96	119	164	25	105	245	59	134	245	35	1555	357	355	491	634	200	233
CCDC85B	1089	1910	926	354	1928	564	1648	322	1113	1004	418	1366	1613	2270	1888	2723	1254	2063	1309	704	821	1438	590	2301	1236	2464	1489	2823	1480	498	730	280	530	1686	5704	273	1396	1305	1183	2132	1847	615	1434	715	335	1236	1875	1134	438
SPOCK2	32479	89032	69821	27571	16772	6935	17538	38152	61955	33463	46109	22205	18658	73399	61447	81873	9418	27605	29522	57149	21540	31191	32622	49104	35623	22723	41137	29991	61088	36404	10192	37712	34059	54642	133819	17270	64440	41480	65262	54315	31140	37562	10855	19440	1447	264	2683	4967	798
EIF4G1	20126	45608	21263	13201	8380	15879	18378	15259	37762	14821	28456	23999	12478	31027	27644	37417	22614	24204	22790	18514	16299	20229	12012	38399	14838	36315	24846	26655	41778	21287	9165	14230	16999	36559	58683	5156	26214	25130	22307	43288	49923	27416	44630	21903	79951	77651	118891	67627	32673
WFIKKN1	38	208	41	37	32	18	26	62	47	89	47	114	44	130	61	92	74	75	72	138	33	37	54	58	17	64	40	36	56	152	34	26	28	85	296	8	219	46	77	98	212	35	91	12	37	34	17	16	45
CENPC	1030	1745	1369	890	973	633	1101	789	1591	894	2373	1326	1297	1822	1649	1945	750	1018	1655	1161	1576	1266	1389	1191	1192	1225	1583	679	2002	1791	912	1527	1642	2278	3015	1000	1400	1454	1646	1287	2185	1076	662	1805	1999	1275	1677	1274	958
C3orf49	18	55	15	8	13	3	15	7	18	8	33	14	9	36	29	29	4	14	25	9	13	12	31	16	12	19	15	13	18	34	3	13	20	27	71	2	20	19	21	21	33	8	6	4	3	3	7	10	15
ZNF443	171	249	175	152	312	78	127	67	197	97	155	170	187	208	211	230	46	138	234	118	246	127	215	150	117	148	217	56	294	173	110	177	209	213	216	147	153	81	199	104	259	109	247	399	130	110	189	177	273
COL15A1	3219	4680	1818	736	1177	5293	4277	762	9798	1629	1002	9924	816	958	3141	5739	18282	879	7839	855	2079	7501	1419	8271	983	9165	6290	1828	10747	2379	1577	1027	2329	7414	9781	875	1531	838	688	6223	5599	1152	8928	2477	865	6684	11345	11845	5643
PROKR1	4	4	5	0	4	3	0	1	2	2	8	3	2	1	3	4	0	0	3	1	5	2	0	4	13	7	4	3	2	4	3	1	7	8	9	2	1	6	0	3	5	0	1	4	3	0	3	5	46
CHRND	0	1	1	1	1	0	1	2	1	3	0	2	1	0	2	0	0	0	1	0	1	1	0	1	0	2	1	0	2	1	0	0	2	2	3	0	1	0	0	0	5	0	0	5	0	3	2	1	3
NOC2L	3741	5845	3615	2084	2006	2076	3153	2485	4995	2502	3155	4438	2321	4654	5518	5173	3268	3484	3237	2722	3095	3204	1675	7229	2231	5606	3672	3140	5513	4010	1690	970	2007	4964	9002	962	5065	3580	4022	6559	8280	3940	12465	5039	7579	8990	10773	5739	6942
DUSP15	81	64	86	32	33	41	163	35	124	63	62	49	53	64	75	182	59	53	94	25	29	117	29	150	22	37	77	56	113	23	62	19	50	167	186	26	134	45	56	110	150	53	25	220	27	19	55	96	251
PECR	876	1134	1073	792	1809	397	1293	720	887	663	1261	652	1455	1145	1091	1275	471	1089	840	760	946	1077	808	904	694	437	1137	444	1113	793	712	1141	876	1165	1454	1242	863	780	1384	871	1397	950	1873	369	475	54	468	492	301
ARHGAP31	15232	21768	10597	5094	4429	6551	6300	6124	19674	5600	19259	9277	5397	22027	11539	19781	8293	9496	9854	9070	6368	9365	9728	12352	11539	9167	11209	10111	19117	11226	3844	10050	8665	13499	32060	5509	10476	11984	9898	16142	16089	8306	2101	4192	1500	709	3412	3069	780
BBOF1	1090	741	314	1338	447	720	635	356	290	932	1282	325	555	618	1357	870	243	1184	1111	376	732	714	375	451	438	427	1230	811	997	732	385	482	485	1548	760	428	744	501	1706	437	805	331	256	374	91	107	506	299	467
PCP4L1	195	615	727	256	627	236	731	259	531	246	890	306	722	817	370	448	274	468	123	174	311	380	359	370	655	397	621	169	571	300	288	430	300	348	855	149	1108	847	481	504	2083	1010	139	129	129	990	297	60	751
IRX2	2082	4512	5052	1965	2544	603	2348	2769	2795	2327	3539	2568	1891	5248	5365	3697	693	1919	2559	3940	2074	1776	3498	2558	4159	2130	3388	1274	4265	4415	2051	3439	2986	3566	7397	1661	4170	4190	6713	2086	2941	2276	1644	354	973	24	1249	458	5096
DEFB132	0	0	0	2	0	0	0	0	0	0	0	0	0	0	0	0	0	0	0	0	0	0	0	0	1	0	0	0	0	0	0	0	0	0	0	0	0	0	0	0	2	0	0	0	0	0	1257	0	0
ANTXRL	2	0	4	2	3	5	7	1	0	5	0	2	1	0	0	4	2	1	0	0	9	0	4	1	1	1	0	0	2	6	13	0	7	1	3	1	1	1	0	1	9	3	1	0	3	1	8	1	2
MTA1	2144	3168	1922	1423	1369	1092	1888	1479	2641	2156	2278	2584	1880	2186	2475	2835	1970	2085	3217	2084	2716	2455	1367	1802	1144	3241	2264	1758	2579	2421	1605	1386	2120	3527	6885	591	2737	1993	2620	3390	6005	1523	4994	1870	2172	3020	5608	2802	4173
GMEB2	1327	2686	1748	598	727	624	931	1027	1507	942	1502	1521	1120	2055	1966	1760	1239	2025	1197	1048	1267	1411	861	1774	956	1756	1233	1948	1734	1359	661	731	1003	2019	5194	409	1841	1531	1261	2702	3494	1477	2284	1356	1848	1347	3460	1507	1879
RAC2	7624	11741	5715	4646	6413	3916	5277	3991	7933	5802	5469	12833	4784	10507	7310	8724	7560	11948	3831	3782	18978	5168	3740	14908	5876	7117	6320	4814	9193	4735	6090	6207	4915	5209	7213	4991	9252	4408	5400	7929	16308	4398	3390	4097	3079	1522	16824	6433	1040
TULP2	27	10	24	4	52	6	17	17	20	7	11	23	29	26	58	20	14	34	19	12	15	7	12	12	8	18	11	26	9	17	15	5	66	17	509	5	10	58	25	23	78	11	13	5	11	4	33	10	6
ZNF274	1498	3329	1822	859	1574	958	1394	1352	1682	1557	2387	2048	2997	2582	2532	2314	1110	3056	1672	1350	2495	1391	1387	2315	1157	1868	1523	2636	1861	2137	1360	1314	1488	2924	5810	939	2221	2335	2034	3274	4902	1590	3602	1521	1084	807	1604	1192	2329
FAM19A5	193	349	329	164	190	112	213	105	231	180	218	343	65	367	223	609	326	306	161	174	111	296	133	562	217	372	218	179	333	289	87	272	200	392	1027	100	465	200	310	344	669	166	167	343	189	70	2310	888	252
TTLL7	1402	1795	807	798	827	436	555	753	891	864	2504	284	1655	1319	645	1346	367	926	972	1288	725	737	1266	541	988	750	1103	1434	1360	1386	390	1361	1104	1789	2161	597	979	1328	1903	1086	671	822	80	92	904	17	1676	416	619
RPIA	1196	1398	1336	765	1128	593	1442	808	1488	898	1270	1454	1189	1761	1772	1840	841	1400	1493	821	1579	1209	903	1722	1560	1423	1202	728	1472	1364	828	1047	1018	1631	2746	851	1477	1155	1412	1546	2307	1077	2298	1273	1973	1689	3314	1848	1929
AJUBA	2356	3998	2953	1090	1865	453	1167	1595	3236	2013	3256	1400	1080	4924	4688	3657	956	1589	3709	3109	1291	1519	3528	2644	3134	1704	2511	1253	3344	3576	1064	3523	3072	3415	9840	1330	3014	2779	3799	2104	2738	1483	2446	669	1418	3643	6824	1736	5407
ARPIN	4424	6526	4709	2504	2187	1656	3054	2790	6670	2680	5789	4510	2258	6189	5678	6982	3115	3114	5009	4127	3027	3140	3242	5443	3940	3282	4691	2624	6567	4805	1830	3183	4671	5722	10987	1998	4479	4268	4667	4716	8674	3595	1595	2283	1271	1675	4280	3083	2441
GJA8	0	0	0	0	0	0	0	1	0	0	0	0	0	0	0	3	1	0	0	1	0	2	0	2	0	0	0	0	0	0	1	2	0	0	0	0	0	1	1	0	1	0	0	0	0	0	0	0	0
PHLDB3	350	407	241	330	261	205	371	181	590	282	232	353	331	258	505	562	398	389	564	210	462	329	110	271	139	400	460	426	372	248	259	113	199	538	1152	64	450	288	363	510	1200	320	957	1333	1489	1635	1655	1019	663
POLN	43	44	27	43	41	47	85	40	50	65	49	52	50	38	51	71	37	50	92	40	82	73	20	23	10	64	67	22	62	52	32	23	91	110	93	9	55	27	62	35	123	20	27	96	61	15	44	102	213
USP50	1	2	3	1	0	0	2	2	1	3	2	7	3	0	0	2	0	10	3	7	3	5	5	0	2	5	4	2	2	1	0	2	1	6	4	2	3	0	1	7	11	1	1	6	3	3	3	3	5
SH3BP1	1685	1904	1331	993	1009	737	1855	785	1601	1459	1347	2388	863	2202	1516	2431	1877	1692	1286	875	3239	1504	651	2515	947	2038	1536	598	2590	1081	1240	1203	1246	1641	2226	563	1752	970	1384	1688	4470	1093	1092	3282	4314	5621	9517	3206	3866
LAG3	259	314	222	144	255	329	361	196	157	337	172	353	243	224	459	504	265	285	254	86	292	260	100	302	222	275	366	213	417	235	270	160	342	262	902	215	430	302	205	285	1467	262	425	875	204	73	243	657	417
RNF215	769	953	947	416	713	393	848	456	1033	603	638	797	716	715	848	1147	664	822	879	531	619	713	346	914	350	850	749	500	830	746	517	367	629	1029	1873	229	812	561	725	953	1645	573	727	1074	790	639	1840	1042	2549
SERPINA10	13	53	10	13	8	4	25	22	5	8	50	7	41	29	7	11	2	30	23	28	40	18	7	23	3	42	9	8	3	19	9	24	34	35	94	3	46	18	25	49	92	21	1	77	1	0	3	4	105
MADCAM1	19	18	25	5	12	10	19	9	17	21	12	223	26	20	22	16	60	9	20	9	286	39	7	20	7	20	21	10	10	14	69	3	21	28	63	4	34	9	20	21	60	7	15	7	27	9	18	25	156
RRP9	846	1674	1276	651	1003	511	1102	578	1164	629	905	1148	816	1091	1508	1421	736	1345	681	731	857	907	364	2048	755	2298	1209	923	1469	887	537	443	541	1268	2081	373	1677	819	1341	1882	2093	1083	1369	1164	895	1403	2841	1418	2247
AC048338.1	0	0	0	1	0	0	1	0	0	0	0	0	0	0	1	1	0	2	0	0	0	0	0	0	1	0	0	0	0	0	1	1	0	0	1	0	1	2	0	0	0	0	0	0	0	1	0	0	0
HABP2	128	902	1217	70	36	83	369	106	697	184	28	2077	286	140	133	934	1312	42	718	16	137	566	115	489	222	110	977	145	979	16	715	42	286	287	314	17	417	1578	36	260	281	552	147	56	14	10	23	561	31
RPL11	44114	51436	65861	21453	81929	12482	57785	29275	42806	27535	43995	57165	96663	46720	61765	45442	37174	55478	39987	28404	57178	28061	33458	53479	47594	32236	56688	22161	39197	39181	35233	32960	41165	54336	67379	47849	60874	41181	54572	50866	72159	43793	99979	18065	41375	34186	71053	34872	36336
GDF9	28	21	21	29	22	10	16	10	25	27	26	17	15	17	52	24	17	19	46	20	55	19	20	27	21	16	33	9	24	19	10	7	21	47	53	12	13	19	57	10	37	8	13	36	23	42	37	29	171
KRTAP4-9	0	0	0	0	0	0	0	0	0	0	0	0	0	0	0	0	0	0	0	0	0	0	0	0	0	0	0	2	0	0	0	0	0	0	1	0	0	0	0	1	0	0	0	0	0	0	0	0	1
CDC20B	79	16	0	106	9	85	29	7	0	48	50	1	0	3	85	176	11	24	24	0	42	38	0	0	0	3	46	18	115	37	23	9	0	197	28	12	34	9	59	1	171	1	2	36	1	3	8	8	13
SNRPN	5501	5375	6058	2238	4618	1674	3876	2401	4486	2676	3359	5025	4446	3912	4791	5535	3035	4757	3195	2691	3402	3797	2691	5330	3308	3165	4163	2929	5049	3722	3133	3081	2987	3922	8393	4176	5175	3298	4208	4410	6590	3976	3248	677	1055	567	2385	2264	1390
MREG	937	1627	1437	678	1781	316	2277	811	983	626	2320	1088	2798	2030	1076	1381	542	2941	1053	960	1342	1308	1090	1454	1030	1069	1249	1048	1508	1841	984	1407	1321	1893	3095	937	2204	1677	1814	1986	2396	1199	3383	6709	2449	2393	6111	1886	653
PILRA	1074	3087	1086	1996	1775	1622	3117	1524	2581	1857	2652	2965	1996	4029	2113	2634	2715	3935	1609	1473	1575	2043	1206	4244	1088	1487	1780	963	3066	2019	1438	1936	2149	2571	2633	1690	2261	1427	2425	3861	5738	1652	631	745	182	325	1940	2526	810
EME1	24	66	25	39	34	26	80	40	45	35	27	67	42	56	51	56	40	78	64	25	107	62	20	53	31	69	29	31	79	42	25	18	63	58	170	14	38	36	42	55	126	64	378	866	436	586	812	458	838
IFNA1	0	1	0	0	1	0	0	0	0	0	0	0	0	0	0	1	0	0	0	0	0	0	0	0	0	1	0	0	2	0	1	0	3	1	1	0	0	0	2	0	0	0	6	0	0	0	1	0	1
DNAH2	1142	708	69	3421	165	1354	304	342	152	1287	1182	165	100	388	2554	1423	170	601	1158	126	771	1093	177	148	250	464	1591	738	1545	818	332	265	66	2122	423	59	1043	229	2323	108	774	106	183	11	158	17	591	167	3445
PLCXD1	771	2267	5295	679	550	546	1521	3987	2201	1264	1412	2259	823	2012	1603	2361	989	2582	1587	1896	2033	2425	689	854	2753	524	1296	2185	3121	2761	1032	1276	1508	2080	5802	512	2675	1422	2844	5052	5569	2093	2913	1530	2410	2026	907	1728	1945
SCGB1C1	0	0	0	0	0	0	0	0	0	0	0	0	0	1	0	0	0	0	0	0	0	0	0	4	1	0	0	1	0	0	0	0	0	1	3	0	0	2	6	0	2	1	0	0	0	0	0	1	0
SH3YL1	2793	4138	3439	1273	3815	891	3314	2177	3359	2014	4835	2091	4611	3081	3969	2924	1825	3481	3619	1662	2371	3502	2557	3719	4129	2091	2885	1588	3003	3731	2195	3510	3631	4881	3989	3435	3518	4701	3484	3818	4112	3475	9313	2757	6549	1352	2548	867	1130
MRPS24	355	446	408	251	698	156	381	147	274	289	273	332	461	294	463	351	364	427	327	269	340	346	128	566	217	321	469	304	319	231	317	174	291	421	761	184	389	408	530	469	728	309	982	543	1305	1204	1251	736	369
HIGD1B	2080	1452	1868	750	2615	384	1002	435	1466	580	1171	681	4082	1032	1812	1769	644	1402	2551	1191	463	989	689	1200	1545	714	1526	775	795	846	620	618	644	2261	4119	1533	1342	637	1180	1282	1676	546	220	53	37	23	110	96	34
PRAMEF17	0	0	0	0	0	0	0	0	0	0	0	0	0	0	0	0	0	0	0	0	0	0	0	0	0	0	0	0	0	0	0	0	0	0	0	0	0	0	0	0	0	0	0	0	0	0	0	0	0
ZG16	0	13	9	1	1	0	0	1	0	1	1	5	0	9	1	0	0	3	1	1	1	0	0	1	0	0	2	0	3	0	2	1	0	4	10	1	0	3	0	1	3	3	0	2	0	0	0	0	0
ZNF322	401	476	214	224	405	166	398	146	257	201	556	247	442	501	324	447	154	281	293	182	451	295	315	283	389	358	311	172	477	320	167	367	453	403	416	255	331	324	336	360	597	289	311	537	259	233	551	277	446
GATAD2B	3088	4712	3451	1398	1257	1400	1983	1838	4735	1785	4140	3577	1426	5083	4188	5629	2114	2846	4048	2442	3212	2268	2718	3188	3036	2889	3616	1805	5226	3372	1395	2857	3159	3238	8177	1251	3657	2854	3126	4114	5198	2015	3386	3608	2856	2528	5578	3325	2722
PRDX6	13636	17716	17090	8325	12865	6190	17792	9475	13723	7607	14747	14254	16507	15492	19719	16286	9120	18286	12440	10816	9000	10433	11949	27830	14501	12617	14921	9907	15436	13028	7025	12660	15299	16140	25501	13932	16761	12481	17315	16531	19632	14186	32623	10678	26992	17285	22620	16464	8149
ZNF225	299	461	299	171	281	145	241	146	376	239	514	229	221	420	373	494	128	168	408	227	523	233	372	383	297	289	408	126	452	433	181	316	539	361	527	236	311	260	378	276	512	177	430	680	181	148	442	347	390
C14orf93	649	652	718	374	490	265	607	432	821	478	633	659	343	619	818	777	442	358	826	435	607	435	458	621	518	411	601	179	708	649	350	447	630	602	1114	310	572	447	704	466	1007	379	669	466	377	419	905	504	849
VPS37C	2010	4543	2096	2017	1528	1237	1806	1817	3276	1963	2699	2390	1739	3418	2833	3065	2183	3937	2178	2038	1745	2750	1366	3398	1814	3274	2295	2136	3472	2146	1306	1677	2307	3672	6019	908	2732	1992	2709	4573	6630	2219	2985	2788	1843	2826	4031	2478	1903
ABCB7	1277	1539	1122	628	1228	555	1458	791	1290	854	1508	1187	1378	1301	1480	1521	925	1353	1449	839	1475	1153	1104	1859	1132	1050	1253	651	1607	1127	831	1104	1863	1644	2455	987	1187	1115	1260	1290	2011	1123	2607	1637	959	832	1671	1069	798
SMIM20	1167	1006	1563	733	2279	373	2142	656	925	807	1096	1296	1989	1082	1371	1150	800	1408	1159	668	1447	926	894	1654	1388	1215	1233	497	1195	1140	1093	995	1414	1182	1833	1507	1287	1016	1531	962	1811	1002	1401	1679	787	610	1601	995	1360
G3BP2	11068	14833	8232	4943	6768	4940	7446	6242	11333	6161	13799	9028	10218	15095	10127	13846	8102	14048	9339	5521	9279	8581	7639	15487	11800	8100	8876	6717	14194	9851	5660	8268	8810	13388	21580	6770	9924	12565	8104	14846	17988	10359	9436	12516	13335	7648	23306	8872	5031
DHX15	6259	10173	5256	3113	4526	3526	5681	4221	7012	4104	8939	5496	7795	8072	6428	8238	4323	11268	7905	4717	7720	5938	5442	10265	5937	7365	5931	8015	9228	6518	3544	5133	6224	10725	13344	3562	6315	7999	6720	11611	12768	6284	10524	11560	6219	4523	12773	5718	10172
INO80B	115	148	108	110	142	52	200	87	120	188	119	132	137	117	190	134	89	129	126	147	130	141	77	137	100	207	119	99	135	94	124	84	112	223	335	41	185	122	184	225	344	106	311	240	314	253	347	166	562
TINAG	0	0	0	0	0	0	0	0	0	0	0	0	0	0	0	0	0	0	0	0	0	0	0	0	0	0	0	0	0	0	0	0	0	0	0	5	0	0	0	0	0	0	385	30	3	2	1	0	7
TIMMDC1	3844	3399	3222	2015	4434	1340	4625	1861	2958	2367	3317	3062	4332	3408	3350	3801	1997	3788	3067	2130	3423	2942	2393	4524	3296	3246	3153	2096	3830	2969	2466	2768	3087	3589	5563	2927	3083	2570	3844	3105	5002	2474	5712	8839	12254	3331	10293	3569	4706
MTNR1A	1	2	0	1	0	1	0	1	1	0	1	1	0	0	0	1	1	1	1	0	1	0	1	2	2	1	0	0	2	3	1	0	1	0	4	0	0	1	2	1	5	1	7	7	1	0	11	4	4
ZFP30	638	508	402	280	655	198	378	218	537	304	746	424	414	603	569	887	224	269	858	325	721	468	697	366	400	459	555	178	801	619	396	523	723	460	1080	447	435	272	626	437	602	239	446	1197	424	305	797	230	528
ZNF550	343	448	282	340	356	239	287	145	259	305	575	304	371	329	452	651	205	215	479	388	996	339	521	348	254	571	388	327	582	401	303	533	582	552	621	194	476	234	509	451	845	223	933	620	671	319	573	528	1152
NUFIP2	4978	10359	4310	2760	2862	3837	4805	4291	5740	3752	10757	5384	5166	9776	5900	8792	4397	8240	6830	3406	8017	5147	5996	7663	6243	6914	6473	7156	10022	6518	2957	5372	7187	10320	11619	2966	5948	7726	5308	12343	13150	7334	9051	8819	7727	3496	10183	7067	5978
PRPF40A	5823	7148	4410	3127	3865	2823	5859	2956	5415	3294	8117	5056	5078	7350	5897	7181	3619	6223	6106	3611	6351	4724	5004	7220	5412	5730	5726	4394	8485	5676	2842	5399	5780	7676	9881	3940	5187	5813	5687	6815	8459	4992	9011	8303	8301	7445	12060	5884	5562
SMARCD2	6236	7949	6698	3405	3919	2735	6574	3693	7391	4100	6048	6830	3411	7281	7470	9526	4249	4858	5550	4353	5701	3736	3946	8211	4555	6374	7083	2858	7745	5858	2924	4547	5023	7525	9676	3099	8111	4484	7020	4953	10176	5884	9498	9670	10215	8106	15083	8265	6928
ZNF607	432	468	330	240	415	163	253	190	384	328	370	267	232	463	546	573	120	127	477	213	562	263	385	380	313	227	520	184	560	407	220	280	563	273	518	252	358	208	468	292	434	152	489	765	46	140	754	149	232
ANXA4	12763	15052	12708	8434	14053	5549	13691	7905	11951	9560	14826	11897	16516	12795	12254	14164	6398	13873	11308	8215	9593	9221	8491	14739	14132	9305	11755	8780	15391	12113	7949	10616	11562	14993	16569	10219	11643	11618	15674	15021	15547	12759	5735	7384	5729	3159	8535	6845	3526
FBXL17	2781	2655	1932	1084	1707	780	1973	1027	2171	1250	3220	2042	1839	2341	2003	3089	1489	2264	2028	1476	2040	1911	2045	2680	2768	1462	2042	1291	3141	1979	1194	2223	2403	2381	3666	1682	1903	2115	2104	2181	2900	2073	1145	1083	1431	671	1099	1266	463
ZNF467	1136	703	860	263	668	354	909	353	1311	634	582	719	584	927	355	1567	579	722	909	511	615	502	313	780	651	709	890	457	773	598	421	353	777	845	1456	181	727	565	762	968	1397	435	476	635	302	153	1032	226	440
OR52N5	0	2	0	0	0	1	11	2	0	0	0	4	0	0	1	0	0	1	0	0	0	3	0	0	0	0	0	1	0	0	0	0	0	1	11	0	0	0	0	1	1	0	0	0	0	0	0	0	0
THAP7	1561	2168	1927	899	1810	522	1486	853	1204	1176	1107	1739	1383	1782	2166	1825	958	1621	1221	1141	1338	1058	725	1611	1084	1787	1667	967	1588	1452	964	844	1126	1884	4050	771	2091	1332	1886	1622	2735	1262	1226	1994	1429	1651	3416	1752	2061
OLAH	39	42	17	13	24	24	10	27	31	21	49	7	38	15	22	19	4	43	9	17	20	31	37	23	9	11	40	31	47	33	11	21	18	21	27	22	52	22	20	21	21	28	193	5	2	12	4	2	2
GPR50	0	3	1	0	0	0	0	1	0	1	0	2	0	1	0	0	0	0	0	0	4	0	0	0	0	0	0	0	0	0	2	0	0	0	4	0	1	0	0	0	12	0	0	2	19	2	45	69	1721
NPAS1	42	110	58	44	51	8	46	48	48	40	50	61	42	84	67	53	27	72	29	68	58	43	26	42	38	29	61	26	34	58	42	26	72	92	116	21	97	51	135	65	124	68	230	28	159	69	160	140	147
BCAS1	366	356	177	2088	218	208	283	184	270	572	305	119	279	327	582	834	85	290	529	243	408	471	278	123	144	160	551	454	638	277	145	162	286	1503	148	99	618	153	1704	462	296	43	1107	32	1454	405	74	63	21
STEAP3	1730	4213	3194	2665	1522	2470	3118	1762	2509	3193	2528	4480	1467	3803	4219	4338	4124	2389	5035	1208	1706	3176	1610	6084	1652	6282	4876	1434	6229	2967	2310	1879	3121	3817	5984	958	3681	3169	3311	4568	8283	5440	4257	3221	3323	4885	8755	3967	1968
TACC1	27762	51435	18877	10583	8923	14459	15396	15526	30766	10879	42269	20864	20004	33792	19967	40515	14203	29768	27019	21268	14306	17527	20700	30893	21097	22285	23913	26998	40134	22959	8190	23489	17505	32854	63937	13165	19648	22272	19268	40493	32178	23133	4158	3623	15594	20063	8158	8792	2867
TTC24	3	10	4	3	17	4	33	5	7	6	14	60	12	3	7	22	4	15	11	8	239	9	7	6	3	18	10	10	8	11	18	7	14	12	24	3	8	13	11	8	88	6	16	25	12	2	4	44	14
ARHGAP23	6906	8733	6918	2219	2122	2737	2677	2469	10083	3909	6894	4339	3543	7207	6262	10339	5351	6301	5142	6806	2258	5351	3665	5301	4634	8185	6787	10093	7702	5594	1843	3675	4706	10892	22086	1383	6985	4929	5089	13178	10704	3892	4048	2087	8872	14025	11833	4932	4823
CCDC178	40	25	267	25	53	44	37	6	529	14	110	157	108	6	27	27	101	16	180	21	59	98	25	42	18	68	103	17	29	89	18	12	62	250	147	20	39	9	4	40	48	10	4	3	2	2	11	4	5
DCLRE1A	986	1006	661	408	647	412	937	391	915	468	1054	601	541	1163	909	1169	375	719	801	456	945	506	654	1170	831	557	850	315	1240	782	496	612	751	758	1347	664	695	785	829	545	963	597	1157	1781	1298	937	1668	773	971
PRIM2	586	462	453	310	515	235	610	284	506	339	466	496	607	577	564	646	333	357	545	344	699	445	447	698	424	460	537	271	769	353	289	453	501	595	707	506	464	448	554	390	879	404	1303	2251	1087	1179	2320	1102	4727
FYB2	276	454	153	538	221	224	143	183	192	498	715	87	263	199	292	340	22	347	471	375	152	380	266	31	165	123	408	417	178	327	102	270	355	881	80	206	309	73	750	126	154	205	15	311	30	7	11	11	21
JARID2	1193	2135	1397	790	792	875	1177	1078	2432	1055	1756	1846	933	2060	1664	2128	1246	1486	1969	1345	2093	1465	1120	2087	1050	1529	1600	1201	1993	1642	843	1270	1310	1970	3693	433	1588	1568	1556	2565	3718	1387	2232	3199	3998	2760	6382	2980	2502
ZNF208	47	18	37	17	44	34	46	12	54	29	28	28	53	13	20	49	47	25	34	14	59	24	44	43	40	75	53	10	69	57	26	19	104	41	44	26	31	5	18	25	54	12	20	7	18	1	38	23	19
VAT1	25505	35208	22922	13713	13624	10242	18878	11807	33356	12224	19645	25845	13079	33136	26785	35006	20298	22498	21128	17351	12291	16791	14425	34453	23347	17511	22030	10102	33125	19909	8292	15690	23993	23017	45707	13472	27741	16387	19037	34550	51238	22162	20674	2979	10438	12103	25780	21379	6367
CD248	3944	4088	3069	829	1784	3620	3698	799	7469	1407	920	8133	1208	1387	3388	5628	8177	1521	5074	1220	1134	2936	902	9956	2627	21018	2997	1243	6094	1908	1224	932	5503	3218	10245	588	2245	1989	910	4128	8217	2825	3641	643	420	1323	15441	6451	3644
OR52B2	0	0	0	1	0	0	0	0	0	0	0	0	0	0	0	0	0	0	0	0	0	0	0	1	0	3	1	0	2	0	1	0	0	0	0	0	0	0	0	0	0	0	0	0	0	0	0	0	0
PDX1	0	0	0	1	2	0	0	0	0	1	0	2	0	0	0	0	0	0	0	0	0	0	0	1	0	2	1	0	0	0	0	0	0	0	0	0	0	0	0	0	0	0	2	0	0	0	2	4	73
HPD	189	172	130	34	88	62	65	54	87	39	110	141	37	68	69	209	53	65	42	53	52	38	54	189	111	110	149	64	192	55	40	64	150	63	130	41	93	38	76	94	92	64	3198	16	13	54	32	188	7
FGGY	731	856	1142	465	1237	282	1077	587	704	454	763	730	1376	632	897	860	430	1186	584	437	591	699	607	813	689	391	995	381	764	746	756	512	641	1025	1242	971	1170	797	1402	965	1430	973	551	1936	522	286	1160	487	502
C22orf46	1278	1812	1337	880	534	583	804	792	1842	1096	1292	1340	746	1714	1346	1918	880	586	1338	968	1151	1105	677	819	540	1133	1472	730	1830	1172	649	598	1311	1678	2609	222	1262	1190	1378	1085	2155	1101	1054	580	788	1327	2019	895	4175
CT47A1	0	0	0	0	0	0	0	0	0	0	0	0	0	0	0	0	0	0	0	0	0	0	0	0	0	0	0	0	0	0	0	0	0	0	0	0	0	0	0	0	0	0	0	0	0	0	0	0	0
HOXA13	0	2	0	0	0	1	0	0	1	0	1	2	0	0	0	1	6	1	1	0	1	1	0	3	0	1	0	0	1	0	0	2	1	0	0	0	0	0	0	0	5	0	13	1	55	0	44	163	1460
CTDNEP1	5835	9229	7393	3767	4177	3101	6570	3891	7424	4169	5365	8493	3877	7883	8462	8415	5502	6743	6039	4643	5220	5371	4352	11140	5220	7717	6297	3433	8483	5589	3590	4783	6321	7206	14159	3444	8087	4930	6469	9061	12658	5831	13121	3729	4980	3966	10517	6950	3899
CRACR2B	582	1298	954	1282	821	363	1086	732	611	1851	574	785	716	1280	1671	1034	624	910	978	983	915	1160	317	508	498	694	1053	950	1044	886	1007	331	393	1589	2950	165	1553	942	1548	1284	3368	768	2018	111	522	203	228	238	184
SOX4	4088	3017	4723	1686	3649	1157	4606	2104	6457	3833	3118	3496	1631	6701	5475	10421	3737	3807	9228	3454	2795	4415	4688	4364	4185	5131	6121	3097	6973	5233	2439	5012	7601	4777	11031	2152	3208	2675	4624	6601	5030	2385	13396	15814	6844	2360	16730	10251	10759
FOXN4	10	2	4	26	3	6	4	2	2	16	5	5	3	2	14	25	2	3	8	1	13	4	0	0	0	1	6	4	22	7	4	3	2	57	14	1	7	2	10	0	53	3	4	4	0	0	2	0	22
CHKA	978	2699	2697	1149	1130	702	1616	1942	1529	1428	2009	2076	2450	1659	1685	1469	831	2743	2285	1821	1391	1874	1749	1618	1647	1393	1535	1579	1581	2481	1010	1702	1555	3341	5310	519	2258	1881	2745	2619	3535	1397	3031	883	787	1357	890	999	1099
KALRN	1637	1793	1180	762	451	1100	899	497	2366	755	1906	871	806	1447	1022	2585	1114	1199	1578	1109	653	1267	699	1014	906	1772	1571	1066	1982	908	407	687	688	1777	2294	242	966	865	940	1629	1480	403	1019	6275	2217	882	2214	808	880
DNAJA4	3152	1853	744	4244	1209	3046	1522	825	1299	3063	2660	1169	1969	1780	5090	3646	987	2066	2978	630	2373	2771	1002	1500	946	1766	3590	1842	3901	2174	1018	1076	999	4637	2873	1030	2532	1116	4909	2559	3947	837	463	2644	2899	3308	4005	2297	1310
MORN5	401	129	11	1064	264	266	214	51	1	581	295	1	86	104	1034	326	16	493	333	31	286	255	56	2	48	47	569	133	376	212	185	79	4	914	78	138	451	52	1017	2	124	2	0	5	3	0	51	5	17
GPR88	12	23	19	5	21	4	24	4	5	6	6	66	5	8	7	22	27	4	22	2	29	4	12	31	17	70	66	5	72	20	9	7	12	7	116	4	12	22	8	10	96	3	7	5	14	12	57	48	8
GHRL	65	75	57	26	33	21	62	33	38	81	139	72	77	43	60	96	31	295	64	61	259	38	26	55	34	30	65	50	32	39	42	31	37	66	107	55	92	34	109	53	144	19	34	261	22	13	27	45	26
PARD6B	1249	4056	2868	596	1352	397	1147	1935	1397	1173	3978	1265	3457	3340	2120	1745	882	5126	1465	1957	882	1990	2691	2477	3080	810	1329	3671	1650	2000	808	1917	2385	3663	7200	824	1997	3422	2052	3033	3060	3185	953	598	494	933	518	404	161
NOP9	2693	4665	2919	1416	1293	1340	1929	1596	4085	1971	3013	3005	1436	4297	4244	4731	2169	2425	2589	2129	2604	2274	1807	5114	2036	3093	3227	1723	4590	2707	1205	1787	2342	3481	6439	878	3578	2693	2791	3798	5554	2707	4721	1761	920	3050	4544	2110	2552
GYS1	3325	4402	4354	1694	1565	1658	2742	1812	4503	2284	3201	3522	1680	3924	4549	4541	2905	2521	2854	2345	2548	2325	2023	5415	2272	4110	3132	1929	4340	3086	1490	2347	2922	3660	7992	1213	4042	3420	3218	4236	6943	3421	6370	2392	7474	2538	7757	5945	3367
CDKN2AIPNL	1192	1176	1020	518	1513	332	1169	512	1371	521	856	828	1637	935	1174	1209	467	962	1025	581	820	898	645	1291	1063	782	1198	615	1056	841	637	783	658	995	1575	975	1059	715	1108	700	1091	668	1199	3312	1283	792	3056	876	1045
GGCX	5052	6147	4634	1804	2676	2569	4024	2126	6237	2621	4997	5199	2628	4695	4242	6662	3702	2582	4651	2342	3341	3145	3542	6942	3980	4196	4112	2565	6700	3846	2213	3349	3649	5074	8701	2008	3877	4616	3708	4732	7286	3923	6911	2776	2281	2733	7376	2801	5349
SDK2	657	1112	530	282	285	644	753	313	1068	299	736	1044	151	574	1434	1549	1217	298	1031	262	849	421	407	1259	258	1822	635	271	2075	530	370	318	538	828	2185	186	644	556	323	740	2320	1359	392	2036	1868	1528	6174	2322	1423
MIA	18	1	1	31	6	4	15	5	1	18	0	2	3	5	9	12	0	4	21	0	25	1	3	4	0	2	8	1	3	10	8	5	5	15	8	4	10	1	16	2	10	3	25	554	0	0	4	4	14
ANKRD53	115	163	76	69	43	102	55	38	95	85	103	176	78	77	139	157	64	209	100	55	58	72	37	94	86	93	84	188	148	78	45	58	101	154	400	46	114	96	109	256	315	94	20	84	27	17	143	68	196
ZNF302	1800	1692	1375	713	1487	507	1295	704	1341	1163	2221	1359	1890	1538	1237	1841	582	1258	2420	1142	2296	1249	1861	1281	1295	1571	1555	795	1965	2049	890	1358	2414	2012	3146	1458	1409	1169	1969	1253	2044	684	1242	1489	530	463	1489	919	2403
IFI30	57	145	64	243	179	109	305	167	92	208	117	109	257	91	80	133	162	411	135	140	209	280	111	271	62	523	133	147	111	171	206	89	256	239	378	78	123	134	139	477	1419	119	260	229	86	76	96	209	65
LINC00672	82	79	74	34	110	35	112	25	80	98	109	99	114	60	70	135	35	89	167	67	157	86	71	67	49	63	84	41	113	132	53	41	76	135	226	41	102	52	79	75	98	24	22	15	41	15	18	65	66
ADAP2	1254	1211	769	727	730	776	4019	631	1649	947	787	1792	833	1455	1007	2014	2110	1348	1631	521	1172	1225	713	2976	757	2670	1091	419	1890	1101	956	1148	1585	1557	1691	744	1168	938	1068	2079	3768	1689	926	638	1118	1167	1767	1980	338
PRUNE1	2421	2522	2414	989	1888	863	1946	1003	2231	1127	1972	2039	1685	2715	2771	2762	1305	1660	1811	1277	1831	1142	1645	2843	2156	1465	1627	692	2256	1965	1379	1828	1764	1974	4203	1819	2201	1766	1906	1604	3335	1863	2581	3072	1823	1491	4298	2357	1913
WDR90	787	1322	601	2099	566	711	802	965	682	1785	1018	789	683	840	1968	1269	535	1032	1745	1220	1106	1059	541	606	319	1395	1218	934	1270	1113	658	531	1052	2071	2377	157	1016	849	1880	1260	4070	658	1287	1833	3062	1376	1736	1360	2878
MAK	304	527	68	407	86	315	111	134	55	213	443	33	465	121	461	223	74	950	314	73	226	308	67	99	90	182	316	658	297	220	119	124	123	819	288	44	203	329	429	810	691	217	26	404	37	8	61	51	137
FLRT2	1426	900	980	195	817	708	601	271	1016	448	878	3134	302	502	789	1807	1814	168	1246	483	1983	546	3340	2216	719	2892	2755	320	2681	1182	310	998	6474	787	1624	542	485	426	442	849	1474	456	1956	313	293	788	4328	614	779
CD164L2	178	178	63	1140	120	189	301	100	20	665	220	59	82	76	960	313	29	340	286	80	166	251	71	104	82	92	393	174	280	181	155	57	36	594	178	61	500	63	650	43	250	36	48	100	40	121	128	36	278
AC011462.1	3	5	3	1	4	2	5	1	5	6	2	4	2	4	3	2	3	7	2	2	1	5	0	5	0	4	0	2	8	1	5	2	3	4	7	2	1	4	1	2	14	2	2	2	3	1	0	1	1
NDUFA1	2993	4219	3815	2432	7109	1380	5368	2028	3078	2843	3283	3725	7447	3635	4133	4112	2601	6557	3764	2543	3692	2026	2200	6215	4145	3033	4163	1482	4012	2701	2558	2673	3969	4329	5379	3763	3827	3100	5021	3679	5717	2495	8518	3304	3797	3639	6406	4127	2102
DCST2	17	29	20	34	25	17	59	39	20	140	18	28	58	15	17	32	9	37	64	44	53	46	28	8	11	38	38	37	18	73	38	14	31	98	83	3	27	16	38	39	144	15	120	31	104	67	76	27	92
SP8	1	0	0	1	0	1	0	0	0	0	0	0	0	1	1	1	0	0	0	0	0	1	1	0	0	0	1	0	2	0	0	2	0	17	3	0	1	0	0	0	2	0	998	33	26	16	256	68	550
CENPE	138	141	53	127	88	125	384	113	312	118	139	163	99	152	112	178	146	79	194	59	606	254	100	78	37	116	177	57	406	139	84	128	322	171	136	37	96	115	110	133	243	221	3010	1580	885	1948	2640	927	1881
MED10	1076	1796	1529	782	1403	510	1657	728	1200	884	1359	1352	1541	1291	1337	1613	918	2019	1455	990	1555	1083	958	1723	1247	1372	1215	1100	1372	1362	775	963	1316	1640	2588	808	1441	921	1412	1910	1934	956	1826	3235	3178	1848	4436	1523	5194
TTC9C	1084	1032	809	563	1119	371	1126	392	983	684	826	772	976	825	993	1143	591	803	993	514	1354	804	630	910	807	877	907	368	1081	834	812	592	1056	908	1230	726	931	713	973	817	1928	677	2112	1762	833	837	1438	783	976
UBE2K	4516	6262	4009	2084	3363	1932	4864	2296	4810	2637	6362	4374	4307	5349	4311	5526	2725	6340	5665	2754	4410	3973	3956	7203	5476	4408	4471	3732	6037	4876	2317	4104	4366	6568	7856	3565	4278	4757	4691	6004	6339	3950	7847	8564	4655	3666	7229	4583	3889
IFNA10	0	0	0	0	0	0	0	0	0	0	0	0	0	0	0	0	0	0	0	0	0	0	0	0	0	0	0	0	0	0	0	0	0	0	0	0	0	0	0	0	0	0	0	0	0	0	0	0	0
CRYBB1	43	50	41	13	38	44	359	19	46	27	32	112	21	26	24	65	88	26	43	16	34	26	19	110	29	101	51	11	64	32	46	19	56	48	49	23	28	42	23	26	188	107	26	22	11	16	49	78	23
NUP133	3608	3985	2610	1658	2303	1454	2604	1568	3521	1834	3992	2846	2336	4225	3636	4435	1901	2205	3463	2028	3393	2383	2690	4228	3098	2806	3315	1576	4817	3124	1493	2825	3268	3717	5371	2033	2874	3021	3300	2827	4490	2583	3526	4039	3441	3260	8743	3703	3833
CRISP1	0	0	0	0	0	0	0	0	0	1	0	0	0	0	0	1	0	0	0	0	0	0	0	0	0	0	0	0	0	0	0	0	0	0	0	0	0	0	0	0	0	0	0	3	0	0	0	0	2
OR51I1	1	0	0	0	0	1	1	2	0	1	1	0	0	0	2	0	0	0	0	0	0	1	0	0	0	0	1	0	0	0	0	0	1	0	5	0	1	0	1	0	3	0	0	0	0	0	1	0	3
PCLO	374	823	610	443	201	308	183	437	717	318	933	472	253	738	522	469	373	343	350	326	290	333	588	430	491	219	590	296	733	496	226	369	1132	964	999	98	648	1027	514	739	710	516	75	334	178	17	1486	517	1101
RABGAP1	5363	6685	4644	2718	2739	2184	3181	3001	6141	2953	6888	3706	3178	6739	5128	7280	3158	4258	5737	4033	4283	4377	4632	4736	3784	3919	5201	3116	7454	4913	2366	4680	4893	6462	9953	2518	4568	4873	4859	5261	6880	3662	4019	3891	4015	2402	4601	3029	3960
SSPO	121	127	124	60	108	48	98	96	142	160	163	100	185	75	51	255	102	150	121	196	178	169	70	41	42	194	100	136	104	144	130	51	170	220	369	2	102	123	118	230	453	53	46	467	158	13	102	38	421
ALG10B	709	598	602	328	559	320	536	345	627	420	1128	572	570	701	576	827	265	407	887	388	1119	673	744	661	843	499	773	252	872	684	414	686	753	712	1131	603	540	692	706	431	731	365	692	762	644	287	277	629	416
SERPINA3	23	139	12	11	16	105	191	336	149	101	116	106	222	50	20	61	82	226	26	35	14	33	9	41	176	42	31	765	35	13	33	24	8	83	388	10	48	58	8	142	218	28	49	21	3	1	35	32	51
NACA	30446	32803	31650	12834	26294	8361	32788	15745	29640	16856	27825	36196	28838	30843	37985	35352	23196	37168	26182	16905	35502	20022	24365	33880	26565	22709	30381	16271	30261	25230	17547	22647	28429	34019	48399	25399	33035	25005	27828	31068	49762	27052	82736	34995	35404	14894	45046	33186	28862
FAM209A	2	8	10	4	6	2	17	11	6	4	11	20	12	20	5	11	4	14	8	10	21	10	7	13	1	5	6	12	5	14	9	6	12	14	38	2	7	6	6	12	19	6	2	7	3	2	6	10	20
ITGAX	1925	9653	2906	6821	2919	3640	8830	6141	7776	6001	5173	7545	5364	7763	3376	4509	6319	14689	5698	5261	7252	3955	3534	14418	2456	8258	3854	5233	11485	5013	5163	3572	5861	4417	8925	632	8051	3653	4148	12428	16971	4167	3599	1685	1259	2125	4636	13398	823
B3GAT1	96	97	33	45	56	106	114	101	42	239	62	102	70	120	133	181	30	18	94	89	116	57	52	40	98	109	81	73	190	179	74	106	111	91	78	16	82	170	86	38	147	42	23	72	41	8	30	11	230
EIF2B1	2982	3637	2778	1562	2460	1236	3318	1594	2981	2032	2773	3057	2578	3442	3291	3609	1875	2830	3395	1972	3358	2429	2227	4447	2753	3169	2729	1490	3595	2785	1810	2311	2876	3470	5832	1983	2946	2351	2887	3014	5039	2130	5136	3734	2540	4649	4985	2769	3099
NUDT7	263	290	190	175	233	104	254	162	232	177	217	162	186	195	325	221	86	180	244	148	227	215	194	194	225	112	228	109	203	234	172	176	223	276	359	148	155	204	282	154	303	178	59	75	142	119	212	71	247
CATSPER3	22	19	26	16	22	12	21	14	10	11	13	18	18	19	24	13	18	18	17	13	24	18	23	18	8	18	24	10	15	26	12	20	24	15	28	17	35	21	24	15	45	10	50	14	21	39	30	14	14
LILRB2	1900	2897	1005	1458	712	2138	3343	1321	1390	1395	1639	1813	997	2457	1873	2965	2639	2904	1448	928	1011	1133	897	4340	770	2673	1047	2240	2260	2057	1293	1656	1421	1476	2367	609	1325	1332	1437	3709	4313	1263	874	824	186	320	1234	1455	525
DGAT2L6	0	1	0	0	1	0	1	0	1	0	5	1	4	2	2	0	0	0	1	0	0	1	1	1	0	1	0	0	0	1	1	0	3	0	2	0	0	1	2	0	2	0	0	0	0	0	0	0	0
SMIM11B	0	1	0	1	0	0	0	1	1	0	1	0	1	0	0	0	0	6	0	2	0	1	1	0	0	0	0	0	0	1	1	1	0	0	0	0	0	0	0	0	1	0	0	0	2	1	2	1	1
TTC4	163	229	152	89	183	96	144	76	128	104	215	150	170	195	207	231	93	214	165	100	169	106	97	264	150	177	172	103	247	177	62	127	150	220	256	144	191	140	172	251	277	115	264	269	191	322	490	178	235
LILRB5	468	1182	417	452	258	891	4157	551	1206	629	598	1993	408	805	357	1255	1979	395	1939	298	1128	686	358	2069	595	2095	896	209	1637	926	1217	625	1772	849	1214	187	551	1657	464	1950	5165	1030	254	61	117	48	439	1098	271
ARMC4	986	254	23	1656	174	650	179	107	27	702	771	46	95	264	1534	716	24	499	713	63	376	486	207	36	197	125	1001	329	704	343	224	171	199	1079	206	170	538	143	1508	29	276	25	3	6	6	1	77	134	505
ABCB11	3	1	4	3	2	4	12	0	0	6	3	31	0	9	4	5	2	2	5	1	113	0	0	1	15	5	23	2	8	8	9	0	2	9	3	0	4	7	7	1	14	1	29	2	1	1	15	1	2
GMDS	969	841	801	592	577	524	1118	404	932	619	618	1247	609	727	1360	1057	1106	618	1155	494	824	601	430	2580	537	1134	832	372	1061	598	578	394	809	1019	1343	351	904	657	770	945	1416	732	7816	961	1542	725	1605	1344	1777
RPL39	4637	4392	6103	2432	13300	1431	10947	2897	3926	3052	4410	6093	15861	4943	6653	5557	4433	13386	4717	2766	9031	2775	3467	7266	5704	3913	5837	1955	4117	3513	5225	3254	4909	6031	6746	7890	6196	4438	6402	4834	8245	3407	17228	6574	4836	6346	9918	5316	4665
TMEM249	0	2	1	2	1	0	1	0	1	3	1	1	7	1	1	3	1	3	4	6	3	1	1	1	0	3	1	5	1	1	2	1	2	1	5	0	4	2	2	1	22	1	14	8	4	7	56	2	105
PNP	2505	6940	3210	1689	2198	3090	4043	3004	4429	2397	2281	3663	11202	3959	2327	2165	4810	21528	2538	2119	2710	3011	2075	9722	2160	5595	2028	15943	3277	2744	1901	2024	2162	8151	9437	1318	3342	3713	2498	24768	13253	3513	12610	2970	1111	5001	5742	1768	1006
LRRC10	0	0	0	0	0	0	0	0	0	0	1	0	0	0	0	0	0	0	0	0	0	0	0	0	0	0	0	0	0	0	0	0	0	0	1	0	0	1	0	0	0	0	0	0	0	0	0	0	0
KCNK12	4	5	4	7	4	5	6	0	4	6	10	5	9	4	7	1	23	3	11	1	67	3	8	2	4	7	8	4	8	3	8	4	6	7	21	5	6	13	4	4	48	1	13	44	13	15	47	21	44
RBMS2	11914	15943	13023	4142	4223	3937	4855	6855	15648	7670	17956	7697	8517	20098	12626	18376	6056	11062	11201	10443	5562	7872	10289	11074	10124	7295	9239	6702	12419	12351	3821	8876	9652	13176	30426	4204	11575	9919	10707	12679	16516	6809	2901	383	714	467	3847	3265	2692
MICALL2	910	1492	964	1199	838	800	2765	1098	1373	1897	806	1378	1497	1062	1326	1853	1166	1687	3282	953	1290	1585	368	1434	550	3595	1270	1827	1378	1206	1057	525	854	2394	3627	202	1313	1088	1192	2440	6227	1128	3446	7266	3700	1501	4760	2412	2334
OR13C5	1	0	1	0	2	0	0	0	0	1	0	0	0	1	0	0	0	0	0	1	0	0	0	0	0	0	0	0	0	0	0	0	1	0	1	0	0	0	0	0	0	0	0	0	0	0	0	0	0
NDRG4	6304	3847	3797	1227	991	1235	493	1531	1065	1972	6998	671	1854	3857	1617	5450	923	2739	233	3431	911	1049	1653	1477	3044	952	3136	1845	1439	2040	852	2227	1238	1461	8708	688	2323	2535	2451	2948	2109	653	233	1317	4577	5823	8218	2156	667
SELPLG	6284	16259	4039	7753	4976	5979	6117	5604	5955	6212	6039	10589	4986	12742	9941	10906	7023	8054	3947	5960	8770	5611	5139	9464	4359	9005	7454	3905	12713	8831	3081	7268	7236	10809	8304	5887	8218	4068	9515	12922	17537	5446	2622	1726	796	553	3738	4575	491
TGIF2LX	0	0	0	0	0	0	0	0	0	0	0	0	0	0	0	0	0	0	0	0	0	0	0	0	0	0	0	0	0	0	0	0	1	0	0	0	0	0	0	0	0	0	1	0	39	0	6	0	0
TOR4A	2242	4892	2855	901	1416	1112	2283	1315	3084	1860	1850	2916	1388	3526	4111	5063	2320	3207	2237	1743	2082	2474	1081	4447	1998	2627	2952	1539	3667	2010	1592	1167	1623	2919	8012	628	3430	2152	2671	4487	5885	2803	5209	323	322	188	1503	1143	314
RAI2	4863	5047	3688	1409	1646	1363	1697	1839	4004	1874	3694	2952	1969	4094	3361	5716	1810	3049	2951	2918	1800	2052	2309	3253	3926	2389	2953	2309	3581	2779	1166	3265	2064	2310	9192	1748	2889	3177	3185	3995	3904	2115	436	711	233	126	1475	1362	771
GATD1	2269	3709	3454	1799	2040	868	3081	2010	3448	2212	2702	2756	2074	2803	3271	4309	2035	2119	3390	2827	2634	2636	1923	1662	1712	4047	3308	1963	4236	2732	1713	1942	3071	3562	5116	748	3545	2014	3313	3286	6058	1831	2654	1520	3716	1262	2550	2120	2859
BDKRB2	600	1543	590	428	317	1139	851	272	827	503	844	1903	1146	573	625	522	1952	1366	469	181	234	1027	681	608	617	3867	334	1522	568	419	949	189	763	1473	2992	129	876	1312	491	3947	1844	809	619	977	355	2050	1928	597	1356
C11orf40	0	0	0	0	0	0	0	0	0	0	0	0	0	0	0	0	0	0	0	0	0	0	0	0	0	0	0	0	0	0	1	0	0	1	0	0	0	0	0	0	0	0	0	0	0	0	0	0	1
ALDH1A1	22321	17950	14195	16934	13388	6513	14064	9248	15246	10017	22082	13571	12727	15449	17817	20920	9700	19563	13401	10562	9092	11034	11141	9592	14037	5578	20627	8735	17875	12006	7862	15719	11517	22126	13286	12672	16558	18775	25490	13454	25235	12444	18384	1408	16484	7812	12463	33201	32315
AGAP9	78	143	147	157	94	115	229	176	154	128	237	162	277	89	86	102	62	152	360	249	289	262	178	81	17	350	332	71	171	61	152	118	340	205	413	30	244	85	226	429	639	75	580	245	194	96	39	104	199
NOTCH3	11775	15279	9558	4922	4220	7888	5051	2666	23733	3481	6870	9971	2887	10842	17745	22763	14545	4954	20962	7985	5324	8207	3600	8049	12139	16391	12788	7964	17917	7926	3010	4852	5594	14048	46785	2250	11669	11677	6266	12735	28052	8138	32342	20886	30343	34316	163094	26735	10972
CAD	1979	3698	2163	1050	1092	1569	1921	1499	4644	1855	2182	3658	866	2943	3117	3628	3170	1041	3683	1443	3117	2294	1548	4222	1508	4175	3224	890	4594	2439	1149	1335	3177	3095	4604	487	2694	2345	2257	2783	5119	2077	9568	3248	6667	7489	16486	5474	8637
PTPMT1	1209	2105	1441	1154	2239	668	1908	765	1619	1073	1042	1524	2268	1696	1654	1514	1018	2437	1110	913	1339	1423	894	2561	1050	1205	1349	645	1997	1423	1031	1074	1083	1636	2551	1294	1734	1011	1675	1710	2568	1326	1609	986	972	841	1431	1418	1598
RPRD1A	3763	4483	2879	1644	3514	1354	3400	1672	3171	1854	4660	2473	4225	3612	3238	3991	1631	4558	3587	2323	3276	3075	2732	4403	3527	2705	3221	2027	4386	3370	2099	2876	2888	4068	5519	3244	3125	3509	3183	3318	4427	2768	2963	7522	5717	2968	20043	3753	2349
ZDHHC11	64	754	65	450	231	225	202	288	118	447	154	172	224	271	294	143	89	129	563	291	286	341	97	123	122	210	470	514	414	1505	256	166	330	571	999	27	247	191	804	1764	466	63	94	143	410	60	123	150	838
TM2D3	2597	3282	2948	1358	2645	1068	2352	1332	2434	1906	3086	2339	2779	2765	2976	2976	1446	2804	2566	1838	2435	2018	2100	3129	2729	2206	2557	1571	2675	2689	1472	2220	2258	2836	4879	1780	2900	2354	2739	3253	3884	1940	1253	2758	1967	2428	4207	1743	2057
FSCB	2	0	0	0	0	0	0	0	0	1	0	0	0	0	0	0	0	0	0	0	0	2	1	6	0	0	0	0	1	0	1	0	0	1	1	0	1	0	0	0	0	1	0	0	0	0	0	0	0
ECSCR	1797	982	1578	417	1571	463	838	305	1608	632	988	665	2241	959	1079	1438	719	1265	1377	649	590	868	704	1421	1348	952	1367	554	932	898	541	836	722	933	2332	827	803	538	784	1237	900	322	303	93	17	95	176	113	114
CLPS	0	0	7	2	1	0	0	0	0	0	0	0	0	0	0	4	0	0	0	0	0	0	0	0	0	0	0	0	0	0	0	0	0	0	0	0	41	1	0	0	0	2	7	0	3	0	1	1	17
TOR1AIP1	8572	10529	6066	3255	5402	3307	4784	3880	7370	3559	10051	6278	5762	10084	6417	10585	4186	7711	6350	4239	6386	5041	6138	8490	6675	5216	6734	5191	10141	7183	3585	6570	6895	7838	13161	6270	6323	7533	6569	6334	9813	5092	3350	6521	2602	2416	7246	4140	2486
IZUMO4	82	100	124	78	86	35	189	86	73	124	82	84	137	67	72	72	48	181	74	83	132	49	30	145	123	115	80	75	90	145	124	55	46	107	219	37	107	106	185	125	328	95	46	553	272	207	82	61	153
HNRNPH3	7746	9323	6254	4472	4732	3760	4673	4505	6760	6269	9636	6564	8608	7198	7101	8562	4752	6244	8671	5028	8654	5337	6459	7647	6879	7681	7103	6680	8255	8641	3575	5906	7018	9594	14545	3825	7361	7757	8522	9653	12578	4527	12875	6444	7051	6202	12282	4522	10639
DIAPH2	3517	5853	2786	1919	1642	1520	1987	1970	4161	1418	4863	3319	1573	4230	3269	4270	1954	2712	3753	2675	2103	2534	3283	4239	3672	3284	2697	1952	5505	3348	1232	3271	3033	3792	7304	1814	2460	3035	3251	4107	4190	2572	2194	616	1529	1712	3671	7498	751
RAVER2	3093	2473	1333	1070	1081	814	1164	950	1640	1326	2351	1197	1339	2125	1574	4415	1068	1316	1081	1499	1055	1133	1759	1497	2104	955	1592	1306	2602	1768	769	1828	1825	1972	4535	1272	1526	1658	1847	1607	2016	1085	947	1091	2143	1135	1829	1028	1653
PGLYRP4	6	11	2	6	3	4	18	4	0	4	56	3	2	4	23	15	4	7	13	2	24	6	1	2	7	22	9	7	15	4	3	3	12	15	17	0	18	6	15	17	91	4	34	214	166	2555	1945	14	12
ZNF419	468	461	416	349	445	200	382	211	345	392	538	351	711	470	494	643	156	354	612	317	706	451	388	375	386	422	391	262	430	424	329	434	657	494	886	276	514	285	612	444	732	187	896	646	376	251	424	383	903
UCHL5	2044	2490	1630	1030	1719	817	1836	952	1500	1105	2679	1571	1672	2074	1732	2213	1000	1984	1820	1325	1805	1484	1650	2813	2051	1515	1728	1180	2462	2024	1037	1860	1735	2271	3053	1704	1722	1772	1886	1861	2272	1754	3240	2066	4381	2270	3598	2342	1458
MTRNR2L13	0	1	1	0	0	0	0	0	1	0	2	0	0	0	1	2	0	0	1	0	0	0	0	2	1	0	0	1	0	2	0	0	3	1	1	0	0	0	0	1	1	0	3	0	1	0	1	0	0
PADI4	78	1424	88	78	15	137	76	375	109	77	444	74	102	255	68	98	168	1064	47	120	31	41	79	625	34	107	41	492	113	126	140	71	39	49	11	13	69	115	79	309	486	32	15	10	16	3	19	3	8
IZUMO2	4	4	2	4	9	5	5	1	6	8	2	2	5	4	3	6	2	4	5	9	2	6	4	0	10	7	7	0	8	4	10	1	2	5	22	4	10	1	13	6	11	5	8	0	0	0	2	3	0
TRAPPC10	1910	3886	1456	1174	727	1242	1499	1305	3015	1436	3281	2284	1259	3248	2025	3300	1575	2192	2180	1462	2809	2038	1518	2545	1371	2094	1896	1564	3735	1771	1049	1717	1895	2884	4237	638	1872	2180	1663	3059	4472	1639	2461	2762	1627	895	2088	1957	1269
KRTAP12-3	0	0	0	0	0	0	0	0	0	0	0	0	0	0	0	0	0	0	0	0	0	0	0	0	0	0	0	0	0	0	0	1	0	0	0	0	0	0	0	0	0	0	0	0	0	0	0	0	0
CBFA2T3	1533	1833	964	404	516	488	491	429	1457	756	1180	1510	696	1581	991	1762	828	910	1189	878	2450	557	732	602	935	1071	1198	1104	1089	1122	695	688	636	898	3755	427	1429	980	926	1071	1816	522	208	121	197	139	737	332	679
EFCAB11	408	257	187	433	307	236	315	135	289	254	379	209	264	271	432	479	213	301	436	167	367	335	222	204	213	200	422	203	446	248	201	239	372	524	392	215	266	171	479	218	386	172	392	458	207	408	555	268	243
NBPF19	335	609	444	234	282	175	530	406	434	415	561	625	371	671	504	610	376	613	691	387	584	319	479	264	333	744	458	545	545	613	281	365	561	766	1346	92	599	606	572	718	1145	2	384	398	502	319	687	534	382
CLIC6	2663	4043	2684	4365	1277	2331	2932	1746	823	3259	3619	4055	1355	3676	6210	3694	1583	3745	3705	489	2888	2122	1986	2218	2736	2612	5295	2504	6127	1959	1815	1612	1143	4680	4174	947	5842	5138	5338	1860	5544	3731	792	3286	191	201	1086	1363	1061
ZFPL1	477	664	519	280	406	202	386	282	626	299	459	468	341	476	601	526	362	410	466	325	377	364	248	745	394	384	447	210	518	435	245	306	379	496	950	216	449	357	441	467	824	416	913	698	551	443	948	708	610
SREBF1	5405	8298	9345	3782	4388	2266	9246	4472	7370	4326	4841	8617	3191	13465	9906	7109	5813	6021	6092	5816	4954	5640	3292	10933	6344	8419	6174	4073	10387	8565	4140	5612	5307	8131	18994	1894	8888	8232	7654	7633	10784	6384	12817	7140	11098	5285	13158	9535	3834
SMC1B	11	13	12	5	10	11	14	5	11	7	12	19	35	3	16	3	2	10	14	4	23	23	11	14	4	19	4	11	25	10	7	7	21	19	36	3	12	9	10	12	23	11	1	523	22	116	164	13	92
RNF216	3888	5382	3621	1655	1789	1883	2960	1962	5495	2323	4125	4713	1963	4697	4661	5806	3183	3048	4145	2716	4942	3302	2246	4508	2352	4276	4203	2166	5814	3749	1950	2518	3433	4796	8594	1368	4144	3528	3484	4079	6495	3200	4770	4330	4947	3902	10819	5331	4349
KEL	14	11	6	43	17	13	45	23	16	27	37	43	10	18	24	17	12	6	59	5	803	23	11	11	4	21	54	9	12	20	26	13	41	64	21	5	39	14	58	23	183	24	21	3226	23	29	85	85	39
PRSS38	0	0	0	0	0	1	0	2	1	0	0	0	0	0	0	0	0	0	0	0	0	0	0	1	0	0	0	0	1	0	0	0	1	2	1	0	0	1	0	0	1	0	0	252	1	0	1	0	0
ST3GAL6	688	1027	1117	471	1421	344	819	713	1375	802	1268	1252	1446	1108	798	1018	631	753	2192	578	1065	1098	754	884	988	775	1256	290	1142	1269	742	735	1135	1636	1583	641	1087	1036	1517	831	1807	819	366	203	495	111	539	466	201
LCE6A	0	0	0	0	0	0	0	0	0	0	0	0	0	0	0	0	0	0	0	0	0	0	0	0	0	0	0	0	0	0	0	0	0	0	0	0	0	0	0	0	0	0	0	0	0	0	0	0	0
LYPD4	0	0	1	0	0	1	0	0	0	1	0	0	0	0	0	0	0	2	1	0	0	1	0	0	0	1	0	0	0	0	1	0	1	0	1	1	0	1	0	0	1	0	2	0	0	0	1	0	1
RABL3	1930	2206	1543	954	1775	710	1879	856	1433	936	2435	1452	2064	2101	1714	2260	920	1548	1604	1065	1702	1242	1675	2494	1955	1691	1713	1192	2325	1691	970	1734	1678	2054	2737	1536	1612	1651	1990	1533	2207	1176	2151	2316	2162	804	1925	1482	877
ZNF682	171	316	298	216	330	94	245	211	412	322	522	295	428	201	178	279	83	311	631	198	300	234	287	282	195	281	322	101	281	489	179	201	307	510	906	180	416	138	530	176	321	192	129	101	33	17	85	149	49
PDCL2	0	0	0	1	0	0	1	1	0	1	0	0	0	0	0	0	0	0	0	0	0	1	0	0	0	0	0	1	0	0	0	0	0	2	0	0	0	0	0	0	3	0	0	0	0	1	184	0	1
PXK	2284	1930	1355	772	1046	912	1490	846	2210	1046	2254	1701	1318	1993	1434	2552	1162	1457	1785	1126	3482	1198	1422	2038	1753	1521	1748	814	2198	1610	1038	1435	1731	1994	2677	1311	1413	1627	1419	1391	3034	1316	444	966	700	603	1513	1030	1586
RPL28	26937	28810	44596	17959	51970	12718	47467	22164	30254	16265	22269	44059	44378	34646	53195	34180	31011	42983	29729	20263	46042	21387	17805	46374	29487	26909	40306	15872	28470	25645	25336	22542	27476	29939	66531	30476	42785	23656	35445	42324	68948	36684	113644	59150	37267	19812	64571	40603	28873
MX2	2295	2491	1439	2017	863	14593	1731	843	1698	1701	2009	1674	1070	2749	3288	2043	1090	2612	963	683	3361	1558	1163	2211	1217	1677	1026	3598	1706	2533	682	1077	1201	1696	24688	1834	1101	1814	1682	1203	5089	1177	568	4317	351	1846	1628	2297	2115
CFAP57	1251	439	55	1648	154	988	311	198	40	996	1112	52	89	421	2251	871	58	366	879	91	497	682	163	45	213	227	1466	558	1091	410	253	244	103	1437	341	162	794	206	1985	76	337	47	27	829	39	13	121	44	374
SH3GL2	358	415	346	218	263	13	80	62	257	243	409	73	126	257	278	385	32	164	180	184	80	165	191	240	296	48	226	227	201	177	43	317	184	313	273	131	268	206	380	398	175	141	26	152	9	0	10	21	386
REM2	11	50	23	13	19	16	20	37	12	53	54	32	62	38	27	22	17	78	34	15	52	23	15	41	14	23	28	57	14	32	26	11	20	58	115	8	29	39	25	61	91	8	26	27	14	17	24	42	151
C1orf56	374	403	424	156	251	156	321	207	338	183	268	414	239	329	465	337	267	261	309	174	254	295	266	377	238	317	355	236	389	320	217	224	276	380	769	175	488	353	332	384	679	382	446	95	417	424	754	391	388
FAAP100	1613	2791	2227	1250	1209	977	2131	1419	2580	1625	1525	2672	1528	2159	2629	2867	2024	1946	2888	1724	2076	2243	955	3060	1035	3426	2190	1454	2597	2122	1232	998	1955	2995	5989	452	2505	1561	2021	3283	5711	1838	2409	2119	1615	4072	4362	3487	3797
DGAT2	389	1592	920	240	373	223	472	601	437	344	1382	474	533	770	652	749	504	2086	264	268	565	546	311	2027	488	527	476	1036	550	461	407	276	315	671	515	329	834	646	686	1731	1272	531	1154	7357	260	3349	2461	153	1640
DPP4	2680	4264	3237	1202	1734	1279	6123	2913	2713	2334	3887	6043	1928	4406	2571	2691	2483	2543	4226	1414	2581	2490	3214	7617	2906	2081	3961	3267	5097	3641	2942	2324	6613	4645	5360	2552	2969	3696	2361	4559	4693	2202	1430	1175	705	1107	2203	1205	147
KRT12	4	2	0	18	4	4	3	3	0	2	2	0	1	1	12	4	0	1	1	0	1	7	0	6	0	4	5	5	4	3	4	0	1	1	5	0	4	0	11	1	3	3	4	2	8	3	2	0	0
SPON1	11582	10276	5736	2141	4373	7648	7304	2627	15047	4358	6850	12827	3140	5317	5752	17326	11556	5914	7927	3470	2742	5043	5100	14330	7638	7752	9267	5117	17057	5091	4089	2606	6018	11460	14089	5489	4850	6843	3139	8542	15917	6626	3191	6306	708	672	9374	8158	9584
LARP1	9184	17360	9868	6030	3490	6585	7160	6553	16639	6875	12577	12238	3796	17046	14236	18867	10785	8940	12631	8083	10460	8787	8117	12998	7340	14326	12517	7270	19765	10819	4449	8878	11274	13153	23147	3181	12069	10313	9843	16903	21102	9874	20725	7543	14580	10761	28205	15633	8844
ZZEF1	4506	10207	4526	2451	2075	2928	3682	3927	8799	4041	7817	6350	2809	9375	5900	8296	5027	4025	6705	4230	6075	5051	4006	6434	3214	5627	6283	3381	9395	5629	2530	4060	6082	7323	13355	1085	5493	6779	4754	7180	10734	4263	4421	2156	3198	1697	8277	3657	2621
MGAT4C	48	47	47	21	44	21	20	11	25	19	39	46	14	13	61	87	7	49	37	14	10	6	33	165	40	31	45	20	44	30	11	43	590	41	114	10	29	21	43	87	42	30	1	200	28	3	14	51	1
ZNF597	720	1037	847	414	620	288	426	481	988	516	958	590	825	1646	749	893	463	974	966	494	535	548	766	733	852	612	682	510	732	910	278	561	594	1331	2117	373	914	1141	876	934	1008	473	93	450	393	298	162	589	176
PIFO	2676	1498	587	4750	1502	1820	1305	920	683	2779	2150	887	1053	1298	5012	2134	407	3294	2418	433	1609	1684	506	754	908	636	3061	1131	2781	1123	1352	826	595	4643	1943	1059	2190	761	4867	433	1729	489	75	55	47	2	375	122	112
STK39	1331	1435	1318	969	976	797	1338	1006	1448	1211	1740	1748	1210	1720	1626	2341	1128	1318	1744	850	1850	1408	1165	2446	1266	1636	1597	906	2527	1510	1147	1310	1370	2085	2040	1275	1271	1723	1428	1890	2379	1337	1730	975	4658	2354	3963	1387	1438
FAM126B	1552	2510	1206	856	1114	731	1167	1021	1346	924	3195	1333	1544	2337	1310	1981	693	1785	1962	1285	2032	1520	1810	1513	1615	1425	1724	1416	2264	1937	918	1553	1754	1913	2762	951	1634	1608	1748	1701	2092	1275	1082	1167	754	2096	1528	750	1043
TNNI2	86	275	253	327	771	101	174	201	146	450	158	527	724	435	557	374	156	410	280	486	323	153	190	394	203	401	236	176	370	288	230	98	192	363	407	139	447	189	364	551	693	219	57	67	60	50	82	119	49
CHI3L2	2800	2798	2714	790	7643	889	5527	5099	4000	663	7261	3224	6666	4298	6609	5755	2807	5989	1096	740	4484	1874	2861	9922	7483	9344	2689	4291	9475	954	2507	2199	1533	5560	23899	3246	8609	2742	5849	3106	18793	26916	741	530	101	95	275	396	40
AVL9	2184	3544	2693	1226	1578	1200	2442	1500	4081	1948	3660	2312	1660	4106	2970	3317	1708	2545	3721	1738	3427	2630	2201	3519	2451	2312	2875	1365	3698	2788	1571	2136	2705	3356	5746	1155	2473	2976	2674	2897	4681	2174	5122	2748	5125	5416	9668	4483	3211
DIP2C	2254	3537	1984	886	1185	1259	1047	1548	3813	1335	3128	2492	1326	2422	2193	3390	2103	2051	2583	1892	1318	1476	1719	2240	2081	2104	2506	1486	3790	2359	753	1511	2311	2837	5922	777	1965	2894	1909	2749	3153	1229	2821	992	771	799	2818	1549	2879
TTC29	511	145	6	988	134	369	147	78	11	376	415	4	71	134	755	365	9	424	347	31	221	313	52	5	101	64	517	225	346	122	137	108	6	524	92	144	300	44	842	10	135	2	2	3	0	2	40	15	63
RPL36A	1965	2364	2961	947	3875	647	4039	1155	2161	1753	2315	3247	4784	1994	3028	2137	2061	3574	2491	1182	3327	1393	1887	3459	2698	2424	3055	1218	1901	1958	1721	1717	2836	3149	3474	2814	3110	2016	2411	3022	3977	2255	8563	3437	3121	3759	6135	3798	2686
OR2T3	0	0	0	0	0	0	0	0	0	0	0	0	0	0	0	0	0	0	0	0	0	0	0	0	0	0	0	0	0	0	0	0	0	0	0	0	0	0	0	0	0	0	0	0	0	0	0	0	0
TMEM35B	879	830	687	324	1000	316	518	368	670	437	703	525	723	654	728	782	458	844	553	400	612	535	382	837	656	423	624	414	617	630	446	586	462	558	1172	697	549	556	563	789	1086	499	423	390	131	122	401	348	280
RTP2	1	0	0	0	0	1	0	0	0	0	0	2	0	1	1	1	0	0	1	1	0	1	1	0	0	0	0	1	0	0	0	0	7	1	0	0	2	1	1	2	1	0	0	0	1	1	1	0	2
SLAIN2	6227	8227	4948	2738	3142	2401	3569	2802	5628	2860	8160	4124	4509	6941	5351	7284	3120	6598	5206	3724	4171	4121	4682	6938	6315	4567	4974	4250	7151	5275	2392	5153	4388	6490	10410	3683	5191	5633	5356	6510	7602	4296	3541	4809	4655	2826	7250	3148	2646
GLIS3	1637	2268	2647	1061	500	899	958	994	956	779	1548	1241	404	1666	2302	1316	1290	1596	1186	519	949	731	1119	1940	609	1933	1281	648	2797	1015	604	1121	1187	1488	2894	272	1426	1753	1265	1545	2656	1909	2887	141	126	153	1125	848	941
NCR3LG1	164	380	99	113	64	123	165	112	225	177	531	214	290	275	105	145	169	208	160	113	149	197	468	277	91	339	199	235	283	151	133	95	338	185	397	15	174	583	148	523	306	199	47	176	150	187	190	125	1174
ZFY	1311	0	914	515	2	542	1016	585	910	576	1	979	1189	1226	1054	1176	610	1404	1268	817	0	0	1	1057	1252	1051	0	0	1291	1485	671	1125	1263	1396	2	0	0	1230	0	1056	1690	863	168	1241	69	731	349	409	486
NEK4	1321	1759	897	908	583	730	854	586	1237	644	1885	1024	665	1600	1303	1599	836	1094	1242	699	1287	1038	1026	1267	1024	1066	1419	827	1890	1368	584	1121	1253	1530	1865	653	1225	1296	1331	1394	2310	1081	1055	1444	792	733	1762	1083	1549
CSAG3	0	0	0	0	0	0	1	3	0	3	0	0	0	3	0	1	0	0	1	1	0	2	0	0	2	1	0	0	1	1	2	6	6	0	4	1	0	0	2	2	1	1	4	297	117	33	217	23	299
CDH12	6	10	3	4	0	1	0	1	3	5	4	2	1	3	6	8	2	9	5	1	4	1	3	1	7	3	6	6	6	3	0	0	3	10	7	2	4	3	5	0	8	3	0	125	0	0	5	118	699
SERPINI2	11	39	4	88	20	36	46	28	2	126	51	13	34	28	60	24	7	62	110	14	95	66	27	4	10	46	63	54	55	91	28	38	31	154	37	5	53	12	112	38	47	3	0	2	5	1	3	3	5
AC142391.1	0	5	0	1	1	2	1	0	1	4	6	0	3	1	1	1	0	0	1	2	3	3	0	0	1	4	1	0	3	2	0	1	0	7	7	0	3	1	1	4	3	0	0	0	0	0	0	0	0
KRTAP9-2	0	0	0	0	0	0	0	0	0	0	0	0	0	0	0	0	0	0	0	0	0	0	0	0	0	0	0	0	0	0	0	0	0	0	0	0	0	0	0	0	0	0	0	0	0	0	1	0	1
OGA	7293	10469	7604	5402	5014	3986	5615	6115	7155	6346	12967	8610	6956	11039	8110	10669	5072	6621	12380	7377	15808	6303	9408	8051	6021	7568	7675	5101	9373	9840	4873	8060	10080	11640	18182	3544	8419	8401	10024	8459	14421	4854	6779	6211	8847	3727	8262	7398	8514
GDPD5	1394	1607	1688	724	650	468	941	708	2308	1087	1169	1334	904	1099	1198	2169	880	1010	2153	1635	883	1515	1083	1126	859	1157	1713	1010	1201	1156	649	961	1807	1594	2289	321	1059	721	1322	1512	1951	720	581	3199	501	276	2133	843	1158
PDHA2	0	2	0	0	0	0	0	1	0	0	0	0	0	0	0	0	0	0	0	0	0	0	0	0	0	0	0	0	0	0	0	0	1	0	0	0	0	0	0	0	0	0	1	2	0	0	0	0	0
USP17L2	0	1	0	0	2	1	0	1	1	3	0	0	1	0	3	0	0	0	1	0	1	0	0	0	0	0	1	0	0	1	1	0	0	1	0	0	0	0	0	1	2	0	5	2	0	0	0	1	0
CLEC10A	1585	1153	1054	507	1692	305	1607	701	1039	713	649	1523	713	942	896	1480	695	962	671	368	1109	1005	508	1394	361	1134	1111	220	1474	740	1342	767	1303	590	1016	918	1111	444	734	615	2089	933	350	222	168	88	587	509	70
TMC1	4	5	7	7	8	13	5	4	20	2	5	10	3	3	6	11	5	5	53	3	9	25	10	9	0	18	8	3	14	8	2	2	7	18	24	8	5	5	6	9	18	0	0	47	64	10	73	14	6
TIFA	1139	1609	1192	508	1502	371	1171	1088	1028	754	4225	1239	2022	1297	790	1145	1092	2523	1119	681	2180	932	992	1270	1404	1472	865	2470	1113	1064	924	1074	1139	982	3132	1084	1262	1525	792	2594	2139	1424	1484	5029	602	912	1641	1021	673
LIPE	329	624	383	140	190	156	214	248	363	245	274	428	422	341	401	338	384	352	240	166	531	177	109	246	260	313	265	170	245	268	251	160	120	390	1425	66	327	366	220	376	825	342	69	1302	308	319	395	508	305
OR56A4	0	0	0	0	0	0	0	0	0	0	0	0	0	0	0	0	0	0	0	0	0	0	0	0	0	0	0	0	0	0	0	0	0	0	0	0	0	0	0	0	0	0	0	0	0	0	0	0	3
UBB	38148	54750	40015	25516	49096	18042	33659	24160	43660	24880	36810	39856	50485	50509	46921	53317	27288	60958	36197	25093	35555	26210	23515	64872	31520	26463	38956	24069	48899	30538	21431	27304	32270	41850	72643	38136	40203	28832	44107	49521	61731	22519	58282	39653	19219	15384	36702	22574	20655
ASGR1	181	399	346	379	952	180	804	337	336	550	311	456	740	479	393	393	356	668	498	291	627	398	275	543	324	615	537	78	414	347	364	207	472	538	492	267	620	195	538	589	939	349	187	204	32	26	280	208	287
IFNGR2	4899	7976	5458	3532	4841	3254	7214	3722	5927	3718	8633	6504	7056	6409	5925	6643	4757	11930	5862	3443	5507	5255	4096	9376	4529	6992	5500	10647	7349	4972	3661	4244	5582	8160	10373	3738	6276	5790	5304	12360	13088	4716	5595	27949	3865	3086	9855	6009	4371
ATF7IP	6332	5812	4545	2294	2389	2734	3656	2844	7379	3047	6460	6468	1994	8423	5507	7816	4103	2102	7518	3034	7439	3584	5009	6298	5167	4015	5613	1692	8506	5516	2751	5206	6853	4956	11224	2760	4040	5466	4473	3154	9004	3308	5328	5092	4457	4789	7279	4899	8762
TUBG2	1054	1697	1304	822	823	436	741	773	1039	1015	1127	1150	855	1230	1258	1975	654	877	1384	1107	937	845	952	1070	847	1074	1162	947	1513	1021	576	971	1305	1140	2463	673	1197	842	1386	1085	2199	592	545	542	734	988	1241	1226	2477
FEM1A	159	468	153	81	95	112	152	149	251	159	221	237	123	427	318	399	176	188	213	169	159	166	141	180	105	225	210	158	240	212	93	92	142	289	1001	38	268	185	186	302	546	184	429	272	166	65	294	231	95
ZXDB	996	1464	1012	466	536	448	593	755	1190	515	1518	1083	773	1399	1121	1558	627	1228	913	711	1042	813	948	1144	1076	838	972	1026	1365	1019	442	854	1026	1202	2883	551	997	1346	892	1701	1609	896	1036	573	997	523	867	886	718
RRP15	1116	2223	1290	450	863	507	1169	749	1168	692	2244	1243	1467	1747	1796	1811	678	1807	1520	938	1192	976	1284	2146	1473	2159	1527	1591	1858	1561	744	1419	1253	2099	2933	945	1945	1484	1449	2196	1668	1120	1698	906	1832	1578	3913	1395	2369
NIPSNAP2	5031	5073	3949	3251	6360	1589	5579	2228	3742	3042	5058	3273	7794	4611	5022	5217	2184	8050	4322	3490	4189	3761	3455	5810	4385	2805	4480	2421	4861	3978	2870	4172	4410	5886	7580	4350	4055	3746	5727	3842	5844	3052	2512	4490	5788	2996	8061	5576	6542
MSH2	2209	1827	1435	796	1131	696	1228	683	1728	1000	2030	1269	1033	1547	1980	2120	909	805	2274	987	2523	1199	1447	1763	1486	964	1360	788	2451	1284	883	1406	1422	1637	2269	936	1348	1237	1418	1022	2381	1246	3087	3430	4630	3224	5024	2782	2279
OXGR1	36	41	24	22	32	15	20	20	41	30	73	10	12	11	78	65	13	17	41	21	27	20	32	62	14	30	31	9	56	21	8	36	19	52	87	26	21	6	18	22	41	14	2	46	335	20	553	360	86
AGPAT3	6279	10640	7493	4006	2810	3188	6873	4040	8714	4731	6997	7082	3008	10239	8524	10371	5558	4700	6175	4552	5703	6117	4458	13507	5175	7752	7140	4504	10878	6682	3284	5031	6782	7538	17620	2368	7456	6625	7460	9325	13254	7002	7527	10179	5439	2519	6169	4341	3810
S100P	181	1188	345	1888	449	325	170	722	293	406	501	137	283	230	394	402	672	6016	256	173	405	410	117	1368	293	182	408	556	297	162	1097	108	117	208	181	196	951	455	851	896	446	303	165296	63	337	454	250	254	20
FSCN3	7	11	11	2	3	2	11	12	7	6	3	7	28	5	5	3	2	19	7	6	6	5	5	6	5	5	5	14	4	13	1	2	6	14	63	2	10	13	10	25	35	3	2	1	3	2	3	7	11
CDKL2	655	1178	1062	281	604	178	626	616	948	541	898	721	852	1083	775	681	505	624	1012	338	627	914	935	783	847	461	643	232	973	1381	614	869	875	1454	1673	384	852	1326	930	1169	1795	1209	127	58	135	19	116	165	107
ARMH1	143	177	88	820	294	84	236	198	142	574	155	131	191	216	341	202	108	657	268	197	531	249	88	292	118	377	262	172	262	167	294	102	181	470	267	75	334	100	458	103	522	77	65	85	68	12	86	91	129
SQOR	4186	6237	4803	2569	5307	1804	7789	2362	4298	2724	4320	4607	6199	4825	4101	4498	3064	9965	3095	2531	3158	3516	2707	9785	4239	4358	3938	2995	5430	3316	3100	3550	3970	4837	6911	3943	5414	3717	5167	6889	7362	5991	10884	5274	2902	5774	9009	3612	258
ZNF778	535	1435	814	258	421	220	545	363	915	604	988	667	575	1212	1040	1033	301	676	760	599	605	499	647	1257	473	843	724	494	898	771	331	605	711	1035	1861	233	825	843	629	1150	1206	613	436	336	543	417	972	443	387
ETV3	2837	6235	3500	1285	1885	1809	2195	2275	3894	1712	5750	4183	2726	6080	3809	5006	3358	5219	3509	2480	2892	2343	3637	5681	3624	3156	3188	3900	4522	3774	1643	3065	2922	4563	10797	1519	3749	4681	3610	7104	6153	2922	2493	4260	5833	3277	5381	2961	2244
DPPA4	8	10	2	1	9	10	37	5	0	6	12	11	0	6	0	26	6	10	2	9	48	2	1	9	5	4	2	1	9	3	8	9	4	7	5	6	7	4	10	5	19	4	4	6	1	5	6	2	2
YLPM1	6264	9536	5115	3294	2179	3507	3256	3745	8300	3984	8210	6387	2757	8985	7292	9837	5100	4283	6717	4168	5719	4684	4673	5643	4785	5711	6014	3791	9517	5829	2583	4616	5699	8155	12742	1836	6276	6763	5351	7071	10355	5674	7400	3039	3210	4935	9277	5249	6226
UAP1L1	770	1089	1632	669	810	704	1673	819	2011	1256	672	1486	593	1251	1028	1385	1711	914	1837	963	1680	1176	815	1842	632	1285	903	270	1601	1090	943	657	1431	1367	2707	285	1707	1195	1119	1322	4542	1157	872	609	827	1235	4427	2178	1578
IGDCC4	167	118	71	26	142	213	289	44	115	105	38	665	31	37	116	292	539	29	169	25	287	109	67	148	34	694	222	36	477	104	149	119	108	79	314	67	76	60	29	156	1177	136	208	73	81	152	1187	576	898
RIOX1	591	1177	758	334	529	361	782	301	630	459	628	817	438	1072	1125	1029	487	684	711	403	962	507	544	1112	539	873	769	382	1052	778	351	517	676	989	1100	388	1033	558	751	1023	1502	845	1791	1234	415	1016	2466	742	370
ACKR1	13216	5113	12105	861	2545	6983	2723	2784	2250	1947	7255	8317	5148	1053	3553	4619	9755	8702	845	3350	3250	3101	2016	11396	12351	18636	4205	7458	4804	3215	2653	2376	2399	13033	14813	1628	5276	2655	1343	25236	8812	2841	1938	157	151	181	228	818	408
CHRNA6	14	3	3	1	11	3	8	4	6	6	2	25	2	2	2	6	9	1	4	1	43	4	2	5	0	4	7	2	14	4	7	2	15	0	7	0	10	8	5	0	13	6	9	2072	16	31	10	11	4
TSEN54	1525	1774	1840	945	1451	653	1879	1090	1218	1557	1061	1622	1486	1706	1950	1848	933	1592	1421	1240	1554	1434	817	1654	1167	1669	1345	1035	1618	1690	1170	820	1082	1759	3383	545	2109	1311	1764	1761	3751	1215	1853	1995	2382	3752	3338	2111	3014
LPCAT4	1785	1990	1654	1322	1283	928	1285	956	1532	1505	1263	2875	1161	1735	1837	1892	1374	1029	1758	1299	1851	1117	1226	1965	1407	1793	1506	722	2059	1998	1054	1365	1971	1638	3338	757	1860	1222	2006	2003	3596	889	2093	673	4999	3763	3894	2074	1371
NPC1L1	27	23	7	3	9	7	4	24	9	13	11	29	26	18	13	37	11	20	23	9	11	7	19	6	5	21	11	13	15	51	8	12	11	19	82	5	30	10	11	23	29	6	30	18	16	5	32	25	50
TTLL8	0	1	0	0	0	1	0	0	0	0	0	2	0	0	0	0	1	3	0	2	2	0	0	0	0	2	1	0	0	0	0	0	1	0	0	0	0	0	0	1	2	0	5	11	2	0	4	5	2
ERICH3	2341	582	24	4027	168	1809	265	249	15	1705	1938	33	94	625	2909	2058	47	764	1513	100	876	1074	145	6	262	309	2750	797	2457	848	382	291	9	2852	489	189	982	325	3548	11	560	19	0	263	89	0	189	60	5
SGSM2	2541	5279	3475	2127	1917	1324	3073	2879	4039	3366	3594	3931	3286	3807	3750	4323	2267	3556	4784	3275	3973	3572	2369	2261	1728	4045	3647	2989	4276	4992	2401	1932	3771	5660	9739	782	4659	3630	4599	4989	11406	2410	3890	1299	2568	1198	3405	2084	3624
RUNDC1	2081	2988	1927	1101	1081	944	1303	676	1701	1243	1897	1464	1216	2608	2698	2399	970	1731	1408	990	1836	1082	1229	2364	1336	1804	1691	1034	2310	1841	861	1280	1558	2188	3032	840	2211	1788	1893	2397	3046	1612	1834	1486	1068	1368	2867	1648	1086
OR11G2	1	0	0	0	0	0	0	0	0	0	0	0	0	0	0	0	0	0	0	0	0	0	0	0	0	0	0	0	0	0	0	0	0	0	1	0	0	0	0	0	0	0	0	0	0	0	0	0	0
ZDHHC7	5058	9219	7118	4121	3434	2429	4899	4471	8164	4764	7329	7824	3035	9439	9678	8312	4093	5101	7572	6188	5528	4443	6089	8428	5813	5288	7055	3457	8803	7966	3052	5860	6661	7755	14623	2768	7553	6394	8030	7499	10090	5391	4480	4223	3425	2017	6697	5147	2273
C9orf16	1786	2584	2387	1638	2642	1087	2993	1315	2255	1635	1186	2862	2269	2132	3078	2454	2206	2602	1778	1409	1610	1934	846	3098	1567	2197	2416	888	2596	1378	1829	969	1315	2313	3767	1250	2674	1096	2011	2929	3413	1744	2968	1599	2425	2785	4734	2779	1986
SECISBP2L	12403	14259	11296	5953	5081	4630	7055	11368	10532	8306	21050	7770	8791	19802	9507	10881	8272	9439	12971	6673	10465	7421	9665	11528	14045	5556	13374	4064	10796	13311	5001	9041	9218	11360	20936	6698	15198	28403	17415	10297	23605	13581	4569	2461	2174	2365	3689	2777	1626
KRTAP20-4	0	0	0	0	0	0	0	0	0	0	0	0	0	0	0	0	0	0	0	0	0	0	0	0	0	0	0	0	0	0	0	0	0	0	0	0	0	0	0	0	0	0	0	0	0	0	0	0	76
TRMT61B	540	720	476	319	509	308	549	281	586	374	682	601	538	558	576	594	358	554	622	403	608	623	361	766	500	564	501	423	604	594	425	316	576	643	1104	340	549	475	596	542	843	431	598	933	562	1033	1823	834	733
NCOA5	2447	4657	2370	1303	1587	1367	1960	1543	2392	1863	3191	2960	2517	4484	3152	3910	1784	3224	2634	1795	3197	1858	2197	2816	2190	3304	2524	2806	3769	2861	1117	1986	2662	4719	7151	1229	4018	3161	2848	3471	6095	2783	2575	2392	1915	1957	5111	1950	2854
ZNF385B	1673	4938	3995	890	1972	814	2788	3549	2960	1323	1955	2706	3078	3460	3039	2459	1525	4052	2418	1486	3151	2528	3413	3208	2862	951	2359	637	2459	4965	2050	2671	2671	3751	8063	1410	3233	5216	3237	2933	4550	2743	317	1195	38	18	32	450	3057
PRAME	7	10	5	1	63	12	8	23	3	2	4	22	4	14	12	12	13	16	2	1	47	7	1	10	13	6	2	6	8	2	24	1	8	9	78	8	5	4	14	3	145	4	911	1693	1927	2033	13123	2590	3688
CPSF4L	4	4	3	3	3	1	2	3	3	1	2	0	8	0	7	3	1	5	1	0	4	1	2	5	0	3	1	10	1	5	1	1	1	7	23	1	1	1	2	8	8	1	1	48	5	7	4	7	3
ZNF490	107	122	75	47	53	60	66	44	143	43	128	88	56	149	115	135	39	43	126	49	188	54	85	82	52	87	117	23	215	119	49	84	133	103	134	43	74	62	64	85	196	67	84	126	52	45	103	78	68
POLR2A	17698	30423	15660	11498	5037	12799	10185	11529	28329	11336	17954	21683	5862	28695	22501	30627	17837	13551	17725	12556	14694	12772	12458	16692	11637	20504	16254	15848	30181	17821	7122	14611	14951	18933	36820	4777	19327	15755	13632	26695	31062	20454	28329	13285	22648	11187	24237	22221	11872
SLC15A3	5313	10700	6624	6705	4279	5840	5741	5171	7050	5756	5826	12088	4309	13084	9240	9244	9993	7776	6748	4904	5642	5452	5103	12420	5568	6300	7035	3573	10943	6386	3150	5741	8562	9827	19486	3867	12432	6108	7717	19939	24166	6711	1710	4058	807	2058	5018	12821	694
SCX	14	46	33	32	78	16	71	18	15	63	10	27	60	43	20	60	113	91	39	25	46	32	14	31	8	148	67	32	66	38	22	3	30	78	118	7	52	38	46	58	149	11	88	44	67	31	73	24	218
SLC25A26	1092	1502	1546	702	1379	436	1269	824	1215	821	1408	1450	1437	1335	1543	1379	741	1599	1265	977	1060	957	916	1955	1239	997	1154	686	1557	952	854	1027	1263	1326	1873	949	1348	1089	1385	1342	1840	976	1433	1138	779	438	1680	1133	1414
OR4S2	0	0	0	0	0	0	1	0	0	0	0	0	0	0	0	0	0	0	0	0	0	0	0	0	0	0	0	0	0	0	0	0	0	0	0	0	0	0	0	0	0	0	0	0	0	0	0	0	0
TSHZ3	1421	1389	760	371	357	791	788	389	1747	474	958	1145	453	842	652	1904	1266	1101	1546	679	389	606	832	1175	872	2028	887	966	1557	1005	335	909	1002	1179	2120	370	550	668	581	1626	2242	762	544	181	118	256	2421	1177	910
IRX4	0	0	1	0	0	1	0	2	1	0	1	1	1	0	1	0	0	1	0	0	4	0	1	4	0	2	0	0	0	1	7	0	0	3	1	0	2	1	0	2	7	0	137	391	18	70	789	6	1685
KLK7	155	168	271	154	91	80	40	82	3067	87	115	733	256	74	17	108	5	201	4620	57	8	837	263	289	13	181	801	74	856	124	17	168	2522	545	876	480	79	15	52	44	90	104	427	3	446	2640	3087	145	41
SLC35G2	811	448	645	237	514	301	422	207	615	227	504	354	598	353	339	684	348	623	577	297	287	400	269	619	595	504	498	300	371	284	302	304	468	435	1011	326	358	374	294	908	594	227	1290	117	188	63	505	285	572
RYR1	361	1204	532	700	514	427	326	481	1091	399	628	1149	597	891	545	770	439	741	395	650	663	555	550	1292	371	511	787	339	1564	617	337	408	337	605	1186	225	924	490	710	1049	1197	429	265	638	403	698	5301	322	1918
MANSC1	2997	2836	3084	1348	1413	1291	1870	1116	3549	1169	2287	2302	1218	2470	3237	3500	1609	1956	3190	1436	1211	1834	1721	3735	2690	2014	2441	1040	3109	2044	1144	1796	1756	2355	4907	1328	2213	1782	2041	2109	2920	2056	2275	1369	4848	673	1311	1771	2496
NPDC1	7799	5081	6803	2566	3578	2709	3822	2050	3527	3485	3312	4244	4191	3316	4169	6688	3698	3162	3114	3761	2253	3539	2181	4439	2558	6431	4208	3188	3574	2775	2557	2045	3224	3762	15287	1387	4825	2412	3015	6886	7464	1303	1360	414	1476	1503	2673	1237	3097
BTG1	18059	12333	18129	6689	16745	5784	11732	13603	15710	7885	18338	19458	15852	16999	16455	14836	11881	19940	13587	10305	16348	11500	11947	19173	18575	8499	15996	8720	13014	12895	14371	17824	9852	10984	33030	13208	13058	15159	15390	17270	23078	9327	17866	34319	8792	7926	9940	9816	9001
HRAS	1443	2423	2167	1157	1516	583	1376	937	2039	951	939	1246	1781	1584	1897	2302	958	1820	1244	1415	967	1219	416	2863	1016	1874	1609	1155	2155	1238	636	587	843	1824	3012	330	2156	1073	1967	2252	2517	1324	2635	2579	3531	1737	5359	2539	2147
SHBG	20	39	29	15	18	3	60	17	14	14	18	30	20	15	21	21	21	37	20	15	15	11	14	20	13	23	12	17	21	29	13	11	23	25	64	10	27	31	23	20	46	30	15	8	7	3	13	16	7
INHBA	1236	4656	1164	2462	4190	2208	1168	6422	7256	5667	8443	1809	7244	10384	4027	8504	9040	6337	1610	2097	2419	10066	2276	1767	3914	2627	4464	6662	8022	3440	3287	3198	4666	7078	9715	1584	2133	3442	3634	21140	10749	2095	6070	1887	1265	1238	16020	7428	4780
MYDGF	3649	6258	4785	2603	8088	2509	8732	2483	5965	3320	3579	6928	7457	4666	5638	5625	5395	7067	4689	2318	4321	4391	1921	13659	3715	7466	5422	2352	6186	3860	3573	2576	3601	6259	8866	2755	5567	3885	5306	6553	11350	4590	14094	6648	4676	2789	10026	5771	4461
ASPG	47	569	496	325	165	16	136	316	91	345	111	125	95	270	27	109	35	128	39	956	13	320	348	146	146	38	178	932	363	40	36	188	195	494	166	217	653	16	1204	365	505	553	161	9	76	415	266	35	368
SEC24D	4480	4978	2515	1865	2801	3023	6789	1547	5238	2031	3266	5108	2624	3955	3633	5582	5089	3799	5210	1525	3614	4113	2619	9599	3648	6956	4284	2173	8039	3309	2586	3292	4248	4048	6453	2273	3678	3633	3021	5180	8450	4684	4784	9649	2561	3156	6799	5753	4212
GPBAR1	232	410	129	297	199	242	150	171	265	220	142	166	107	285	358	332	189	218	161	119	174	364	154	374	196	327	280	119	226	336	162	315	220	200	393	411	248	102	454	227	604	137	44	28	15	14	69	31	19
ZNF689	917	1510	868	380	531	415	687	575	1037	574	944	922	582	1577	1050	1440	673	785	833	511	881	568	585	1265	662	771	908	545	1244	802	348	620	780	955	2885	490	998	755	880	1277	1430	611	396	702	444	593	1239	862	601
TMEM130	1350	594	549	654	420	555	570	650	5218	723	1194	611	463	1669	1503	3374	860	528	1983	408	549	2171	1201	1761	695	539	3013	817	1560	376	740	370	1423	5095	1540	1293	1229	1339	828	1769	3473	537	138	90	141	31	496	959	976
AC010255.3	7	2	0	44	0	7	16	1	0	4	15	0	2	1	17	8	0	12	4	2	7	13	1	0	1	3	20	11	13	6	7	2	0	37	5	1	6	3	26	0	6	0	0	3	0	0	1	2	4
OR5M8	0	0	0	0	0	0	0	0	0	0	0	0	0	0	0	0	0	0	0	0	0	0	0	0	0	0	0	0	0	0	0	0	0	0	0	0	0	0	0	0	0	0	0	0	0	0	0	0	0
FMO5	1920	7768	2545	982	2565	980	1562	3612	4440	1208	3661	2323	3204	3158	3398	2773	1113	2538	3124	2791	1844	2139	2577	1276	2338	635	3789	715	2333	4736	951	2161	2137	4369	2386	2727	2482	3402	4228	1670	3791	3141	324	84	227	92	169	391	161
HAS3	1399	4290	5820	397	2570	479	2214	1219	3356	2018	2897	3117	2238	2885	3194	3423	2443	2336	2521	872	2405	2846	2059	1810	5495	3488	1721	3007	3739	9678	2189	3936	4034	1863	6648	1019	4637	4532	2589	7218	6539	3081	1437	242	9645	19239	15562	4450	369
WDR83OS	5191	7721	7841	3366	7351	2020	6103	3494	6078	4020	4263	6362	7071	5468	7044	6475	3887	6816	5030	4451	4131	4259	4100	9702	5773	5774	5897	3139	6292	5430	3648	4559	5093	5839	11104	5303	7363	4306	6785	6677	9814	4929	6147	7882	4263	3035	5897	4893	6063
PIP5K1C	4464	7877	3988	2989	1950	3203	3531	2841	8298	3338	4168	6369	2638	6440	5583	8107	4985	4185	4837	3410	3499	5762	2362	5339	2883	6498	5372	3505	7949	4113	2198	2653	3943	6540	14321	1393	5501	3640	4183	7990	11454	4173	14957	3862	3558	1935	6805	4692	4027
HSPH1	5976	9918	2165	6027	3459	4991	4911	2408	4280	4007	5590	4766	9202	6603	6745	6741	3813	7763	5547	2269	7749	4738	4245	5861	3840	6080	6461	5497	10568	6192	2678	4395	5097	9700	9304	3188	6320	4652	7359	17453	11865	5304	13660	4164	8401	9686	17690	4635	5872
PDZRN4	472	129	82	73	82	86	24	34	20	54	283	249	109	109	158	230	61	115	33	110	49	39	176	80	80	75	160	111	196	41	72	62	1574	110	394	53	63	76	123	101	110	30	11	54	4	0	104	107	255
ZNF654	1124	1531	985	444	702	571	829	572	878	522	1885	946	1042	1220	956	1327	593	1430	1212	675	1423	872	1161	1230	1238	1098	1079	1093	1363	1315	494	1044	1368	1480	1696	705	1021	1260	1081	1623	1560	964	910	1327	454	434	1917	578	1130
ANP32A	7862	9629	8355	4329	5088	2719	6126	4765	8645	5210	7451	8399	5029	9511	9501	10098	4838	5746	7385	5404	7700	5407	5061	11535	7315	6805	8655	3771	9726	8073	3802	5750	5784	9129	14345	4333	8438	7116	9108	7310	11222	6681	12209	10601	6329	4214	12939	7709	5786
ASXL2	4507	5623	2501	1816	1548	2014	2422	1815	5520	2281	5656	3644	1618	6166	3423	5464	2445	2437	4295	2095	4244	3071	2986	3841	2940	3259	4442	1626	7227	3558	1698	3455	3753	4737	6352	1478	2940	4082	3224	3727	5603	2676	3464	2906	5049	3609	7196	3397	2503
LRRC37B	427	511	457	300	308	205	361	309	451	367	576	473	316	452	457	558	234	379	607	410	614	382	430	330	305	339	506	278	469	560	310	443	527	638	933	191	460	491	581	453	819	219	200	265	532	290	585	601	666
POU2F1	1566	2609	1567	992	747	815	991	1059	1717	1116	2614	1596	953	2598	1632	2168	927	1144	1998	1450	2041	1367	1832	1703	1844	1698	1818	817	2560	2174	663	1822	2192	2250	4180	728	1547	2077	1895	1660	2884	1419	2863	1524	2340	1672	2972	2497	2592
MUL1	2715	5843	3749	1708	2096	1240	2687	1933	3606	2169	2783	3504	2160	3890	3987	3901	2021	3790	2741	2539	2046	2165	1986	4889	2658	3113	2832	2172	3939	2662	1398	2052	2434	3675	6844	2265	3877	2347	2903	4275	5887	3379	2908	1729	1474	2380	4821	2320	1454
ARMCX1	2490	1592	2058	746	1848	840	1624	851	2047	959	1799	1332	1988	1800	1723	2408	1011	1218	1819	1515	1106	1083	1386	2397	1789	1050	1558	716	1963	1726	900	1297	2404	1517	3481	1416	1496	1509	1759	1163	2706	1306	413	824	282	178	1030	785	591
FAM229B	1148	649	607	1131	1049	473	840	288	547	686	746	436	936	557	1204	1025	401	1413	814	336	504	581	392	658	621	458	901	406	913	502	496	492	543	1123	792	648	709	465	1167	374	706	383	206	715	299	61	672	280	625
SLCO1A2	446	1685	566	67	193	12	5	263	215	94	1021	55	855	994	1259	711	76	299	182	1260	209	153	378	56	234	56	440	874	109	159	132	831	594	786	1054	664	496	1824	1734	811	161	669	1	352	79	36	294	231	922
NKTR	2197	4201	2201	2961	2891	2274	3497	3694	3077	4456	7743	3885	7295	3605	2411	3843	1412	3042	7620	4775	10416	6412	4866	1885	1462	5197	3680	2428	3803	5786	3537	3081	5971	7819	8287	753	4124	4603	5299	5031	9269	1705	2044	2345	2851	1360	2218	2602	9313
TMEM154	1047	1456	927	712	569	788	1048	723	922	663	1591	1418	594	1272	1156	1343	779	1702	818	347	2632	786	700	2251	1008	876	1130	995	1455	986	1197	708	1138	910	1157	466	1035	900	1131	823	2061	758	862	1378	1152	15075	2309	906	406
C3orf33	369	441	522	150	630	82	550	251	312	235	372	458	577	395	462	501	211	602	305	252	322	312	317	600	498	371	357	176	469	425	326	355	306	432	738	410	540	453	501	322	487	261	472	205	583	264	875	488	484
C1orf52	868	1132	1048	580	1517	462	1407	508	746	699	1201	794	1752	1067	1074	1069	488	1839	1203	720	1164	858	987	1179	1044	1036	957	944	1049	1216	625	847	920	1258	1989	804	1060	896	1124	1193	1648	559	1283	1158	763	1027	1874	777	1192
AC018554.3	0	0	0	0	0	0	0	0	0	0	0	0	0	0	0	0	0	0	0	0	0	0	0	0	0	0	0	0	0	0	0	0	0	0	0	0	0	0	0	0	0	0	0	0	4	1	0	0	3
AHCTF1	2904	4224	1816	1219	1300	1897	1783	1761	3246	1349	4654	2425	1850	3555	2650	3594	1766	2827	2646	1682	2552	2370	2206	2484	2428	2644	2758	2329	4406	2471	1153	2226	2102	3608	4803	1028	2495	2955	2523	3706	3973	2371	5141	2149	6000	3447	9509	3804	3324
IFNA4	0	0	0	0	1	0	0	0	0	0	0	0	0	0	0	0	0	1	0	0	0	0	1	1	0	0	0	0	0	0	0	0	0	0	0	0	0	0	0	0	0	0	0	0	0	0	0	0	0
TRIP12	14185	18855	8810	6155	5033	7627	8873	6267	15816	6583	17934	10995	7426	18922	12318	17875	8953	12046	12895	7317	12231	10089	9531	16564	10088	12603	11809	10929	22347	10458	5228	9976	11952	15270	21893	5641	10544	12114	10431	16662	19170	10929	19230	12350	12449	7003	18550	9412	7898
PEX11B	2096	2742	2302	1326	2141	752	2515	1062	1926	1546	2018	2156	1602	2414	2819	2809	1149	1892	1870	1454	2219	1443	1595	3242	2068	1846	2091	904	2893	2001	1507	1828	1932	2009	2960	1763	2664	1456	2456	1703	3103	1716	1367	1849	1662	1844	2605	1909	1443
OR4D9	0	0	0	0	0	0	0	0	0	0	0	0	0	0	0	0	0	0	0	0	0	0	0	0	0	0	0	0	0	0	0	0	0	0	0	0	0	0	0	0	0	0	0	0	0	0	0	0	0
ADORA2A	50	78	22	16	44	15	29	16	27	35	45	41	47	34	26	58	36	38	27	32	97	49	10	31	13	47	48	60	45	29	34	12	24	58	88	16	40	53	33	87	122	10	20	53	14	4	27	28	88
LXN	2001	1447	1428	996	1248	966	3631	536	5276	1058	1628	1631	1664	961	3947	1773	1702	1494	4757	757	1398	2134	1285	2268	1531	2529	1788	837	1815	904	917	1212	4352	2277	2186	918	925	1021	1371	1367	1859	877	1129	1038	535	240	969	1175	2962
CAPN2	31569	60473	36391	22703	21310	13704	26942	26765	40732	27843	46088	27891	23728	51555	46943	48049	15333	44292	39316	34873	20788	28138	28986	45587	34905	30609	35908	33542	52211	35047	14669	33557	34929	46088	61079	17228	40058	37134	46374	44877	39599	26361	18941	8069	36158	11215	28476	15426	10370
USP19	4787	7178	4736	2909	2434	2816	3075	3005	6268	3597	4971	4729	2182	6180	6581	7544	3363	3285	5319	3947	4624	3604	2950	5399	3529	4564	4866	2294	7024	4865	2214	3426	4613	6018	10893	1511	5018	3950	5249	4661	9326	3513	2411	2705	3021	2662	6515	4195	5115
UBE2N	5416	6607	4402	2503	6478	2186	6516	2481	4652	3027	5571	4262	9742	5295	5397	6373	3199	11675	4603	2733	5604	4000	3608	9005	5761	5671	4710	5334	6198	4113	3235	3907	3671	7018	8901	5120	5021	4794	4675	7273	8021	4258	9583	8195	5802	6287	6247	4288	3472
AC010531.1	5	5	0	1	3	3	2	4	7	3	4	0	0	3	4	4	4	3	4	3	1	4	1	2	0	7	3	5	7	2	0	0	3	4	10	4	7	2	4	2	6	3	12	3	9	1	5	7	4
GJE1	0	0	0	0	0	0	0	0	0	0	0	0	0	0	0	0	0	1	0	0	0	0	0	0	0	0	0	0	0	0	0	0	0	0	0	0	1	0	0	0	0	0	0	0	0	0	0	0	0
LIX1	12	4	0	1	6	3	7	1	3	5	5	8	7	0	10	6	2	1	6	9	39	3	4	1	14	26	9	1	6	8	6	1	2	3	6	4	18	3	3	1	11	1	0	16	14	3	4	5	12
SFSWAP	1933	3471	2014	1613	1319	1032	1820	1444	2514	2197	2744	2426	2280	2380	2643	2943	1308	2899	3050	2513	2890	2496	1561	1894	1167	3006	2408	2101	2697	2529	1317	1768	2336	4000	6461	606	2659	2129	2909	3605	5382	1471	6140	2830	2596	2461	3479	3009	3597
CBX7	6964	9885	8003	2805	3029	1883	1819	4436	5436	4334	6598	6592	3441	8456	7278	7530	3622	4926	4026	5522	5694	3043	3334	3879	4567	3837	5195	4672	5840	6424	2932	3472	3410	5665	15822	1565	7908	6942	6794	6154	10671	3823	438	1127	859	1939	2430	2031	3396
FGD1	1074	1185	977	354	497	409	577	406	1280	452	791	852	495	988	996	1528	878	622	1024	588	550	646	522	929	567	973	923	481	1188	766	336	520	1113	942	2354	348	864	608	741	873	1619	592	662	494	5698	464	1890	2037	1909
HIST1H3G	10	1	2	2	4	3	5	0	3	3	5	2	4	3	12	1	6	5	0	0	22	4	3	2	0	2	5	0	8	11	1	1	5	3	5	9	3	0	3	1	8	6	16	202	2	7	3	11	131
GUCA1A	1	0	2	0	96	0	53	1	0	2	1	0	3	1	1	0	17	1	0	0	4	1	1	7	0	18	1	1	1	1	0	0	8	1	1	0	0	2	2	1	6	3	28	14	4	28	303	47	17
NSF	2677	3125	2134	1245	1524	1527	3204	1220	2881	1409	2420	2737	1386	3267	3020	3451	2231	2062	2459	1263	2401	1927	1890	5302	2364	2726	2338	1128	3655	2247	1260	2016	2217	2718	5116	1566	2530	2204	2047	2579	5135	2629	3963	2289	3046	2981	4893	3599	1721
ISG15	3584	2358	2929	3381	3338	16931	2988	660	2584	2591	1163	1236	3357	2535	5057	2510	1431	3860	1025	954	2532	2523	666	2650	2001	1627	1895	2047	2103	2670	915	893	1144	1977	27499	2500	2019	1817	2740	2806	4589	1419	1396	1948	937	2774	4028	4534	1664
FAM120C	742	1030	599	362	388	431	467	423	1024	464	823	721	368	1115	1042	1177	574	316	720	477	594	580	591	1014	738	595	828	263	1341	781	341	710	1022	859	1772	344	785	610	807	759	1208	654	632	397	853	396	470	432	408
SLC25A48	1	2	1	0	0	1	13	2	3	2	4	2	0	0	0	0	1	0	0	3	0	1	0	3	2	1	3	1	1	0	1	0	2	3	5	0	1	1	0	0	1	2	8	13	19	29	50	38	595
AMH	15	36	16	18	17	5	2	12	16	40	7	11	35	33	9	16	8	48	27	15	12	36	7	5	2	32	18	16	9	44	8	5	4	88	163	1	29	29	38	52	191	5	24	10	31	3	26	14	296
CHAF1A	468	758	669	431	326	312	616	296	885	446	497	626	272	598	916	1067	629	446	513	632	788	766	329	806	280	512	702	267	1139	505	408	402	513	953	1481	100	833	605	776	512	1404	795	1884	4410	3398	1070	2981	3153	2738
CLEC4A	478	660	261	505	890	202	1128	337	432	586	568	764	1159	597	554	724	492	1459	321	395	610	775	360	916	206	403	559	347	778	513	478	411	457	658	622	761	630	329	817	573	940	460	155	362	70	206	561	440	159
CXCL14	659	444	113	155	538	373	7023	480	26	877	200	3001	287	178	377	441	283	258	460	71	3265	216	107	1141	184	1295	944	183	1055	485	1302	374	493	87	696	282	458	50	143	160	411	495	650	1373	4159	16937	17152	2772	39881
RIOK3	4378	6704	4115	2632	4163	2108	5682	2921	4749	3328	5947	4542	5953	5779	4418	5998	2966	8250	4978	3177	5449	4142	4170	7396	4802	4427	4465	4367	6532	4946	2784	4182	5623	6122	8635	3629	4296	4837	4950	6906	6971	4032	4931	4162	7925	7237	13376	6270	2264
KIF1BP	1901	2583	1519	1046	1122	1052	1486	987	1728	1082	2086	1309	1495	2387	2029	2599	1036	1836	1593	1127	1385	1463	1380	2268	2089	1704	1740	1320	2373	1727	866	1683	1705	2351	3581	1124	2021	2137	1889	2187	3081	1778	2236	2105	2347	2074	2881	1240	1088
ALDH9A1	7541	8871	6759	2110	7037	3084	7220	3365	7179	4349	7832	6777	5634	6728	7430	9018	4732	6073	5646	4439	7044	5104	5350	11394	6622	5427	8675	3106	8426	5193	3357	4798	7689	7301	9921	6104	7965	6446	5344	5798	10693	7345	5445	5634	5411	2945	6383	5289	2104
TMEM9	7341	8561	8781	3929	9441	2538	6445	3617	6747	3407	4533	6058	7086	6142	8280	9046	2907	8156	5961	5061	3114	4714	3614	12477	5473	3630	5417	3144	7341	4957	4577	4543	5355	6436	11507	4950	6424	4306	6599	5463	8499	4928	4123	3832	4336	3552	8793	5509	4457
RASSF4	1900	2456	1866	2450	2297	1403	9693	2108	2813	2528	3362	3478	2455	2769	2071	2873	4655	2787	4570	1845	4713	3216	1729	4258	1186	4458	2302	1682	2899	2237	2738	2272	3116	3363	5614	1515	2639	1875	2802	3543	9590	3216	1786	9972	814	1938	3667	5853	947
EIF3F	11597	12117	10062	4229	9593	2676	10630	4532	9425	5100	9750	11662	8559	11562	12521	12275	8681	10455	8116	5852	9904	6623	7276	12608	8475	6497	10071	4948	10962	7299	5640	7318	10256	10843	18358	8293	11029	8094	9448	9440	14232	10157	17304	6100	9522	3867	12715	10526	4901
HLCS	1476	2484	1801	806	579	721	1305	1040	2067	972	1906	1448	863	2129	1713	2469	1021	1323	1867	1017	1277	1539	1140	2636	1159	1431	1782	937	2405	1588	757	1200	1631	2069	2732	686	1801	1907	1625	1780	2372	1657	1841	2382	1287	521	2164	1587	1155
PRKACB	4350	2961	1896	1673	2714	1527	3972	1494	3264	1659	3209	3479	2945	4518	2087	4365	2424	2487	4912	1601	5530	2735	2517	5650	2974	2319	3181	1295	5710	2581	2077	2996	3598	3122	3948	3567	2680	2487	2290	2385	5510	2070	1027	1401	2182	385	3933	2923	1413
ZNF519	223	239	142	81	189	80	184	143	131	190	307	205	296	199	204	391	90	121	366	223	335	183	228	177	165	206	235	90	280	280	112	251	499	286	434	231	183	149	179	113	274	100	301	1063	327	154	329	220	851
TGFB1I1	4435	4601	3005	1131	1944	1661	2135	985	5158	1820	2116	2348	2454	2275	3526	6872	2887	2083	4200	2244	1274	3640	1321	3148	2837	4251	3662	2547	4513	2217	1257	2054	1745	3550	10338	1833	3290	2671	2441	3433	5383	1927	1573	479	514	569	6298	2505	1328
ADAMTS1	15167	31424	18217	3008	4494	26303	9662	14783	25828	5489	16272	50635	12975	11933	7555	24916	37571	18324	6229	12528	1124	7024	10315	28789	18733	15453	9935	23732	7768	8052	11582	5446	5829	14733	83105	5127	8183	25231	6408	57326	29799	8271	7579	653	4907	844	5437	4305	5231
GAA	7466	23421	12432	16494	9326	7882	8961	7276	15774	12891	11956	23857	7723	26484	20976	18010	15607	16686	13509	14632	9726	19211	5229	19288	5377	15476	17537	5742	28130	17541	8247	6381	11850	16894	29404	5000	17447	8530	17959	26965	39215	13687	5825	7323	20161	15466	13319	20433	12724
KLRG1	410	269	147	87	172	104	172	101	143	182	112	213	191	202	129	328	105	126	187	94	311	137	161	345	332	137	191	126	136	221	159	214	219	139	92	184	219	235	259	127	587	110	96	129	33	11	73	153	56
TAF9	1656	2197	1683	979	2473	794	3710	1199	1700	1216	1850	1734	3110	1664	1982	2050	1406	4731	1944	1096	1923	1527	1336	3102	2041	1821	1556	1574	2085	1673	1504	1353	1765	2267	4401	1743	1675	1653	1717	2449	3104	1545	4762	1819	2097	2395	4419	2032	1545
PLAGL2	2042	5514	2895	1143	777	1279	1629	2450	2741	1536	4563	3083	2482	4252	2999	3486	2099	5251	1866	2075	2103	2761	2175	2733	1809	2115	2505	4592	3175	2441	1088	1807	2039	3367	8356	873	3997	4266	2276	5381	7242	4230	2021	7372	3505	4354	6270	3738	3513
NRDC	8137	10709	6701	4341	3734	3933	7411	4376	8811	4743	9503	8078	5600	8969	8341	9964	6064	7290	8202	4701	7519	6675	5761	12507	5611	8017	7742	5398	11317	7229	3668	6238	7859	10005	14565	3940	7587	6986	7549	9256	13770	7086	20915	9366	12638	9286	19976	10658	7429
KIAA1614	553	741	455	200	257	229	317	232	601	298	449	389	349	491	390	996	397	297	469	341	337	280	254	287	200	493	507	315	584	516	152	266	374	650	1253	98	464	352	334	417	866	215	210	286	190	131	767	262	627
KIR3DL1	98	189	61	21	21	13	40	24	42	120	84	28	50	141	84	131	4	40	28	34	42	33	78	17	197	42	48	29	63	113	9	201	30	30	18	13	60	41	31	19	53	13	164	1	1	0	2	9	1
RBL2	9389	11065	6986	3991	4496	3352	5493	5063	8241	5195	12224	7182	5401	11902	7496	10324	5087	7406	7796	5812	10288	6258	7904	7445	7569	4894	7266	4693	9713	8832	4754	8008	7477	9777	15062	5091	6749	9648	8269	8377	13771	5705	3299	4678	4768	4193	5516	4625	4064
MIOX	0	1	3	0	1	1	2	1	0	3	0	2	1	1	0	0	1	1	2	1	5	2	0	0	4	3	4	3	2	4	4	0	0	6	5	25	3	0	0	3	10	2	37	31	6	1	2	2	8
PRIMPOL	864	647	613	424	798	324	770	381	667	543	879	567	814	675	801	839	414	520	860	442	832	533	632	784	610	496	599	354	764	711	447	599	749	955	971	561	510	610	818	512	975	452	527	1686	311	935	722	433	771
ZCCHC13	0	0	0	0	0	0	0	0	0	0	0	0	0	0	0	0	0	0	0	0	0	0	0	0	0	0	0	0	0	0	0	0	0	0	0	0	0	0	0	0	0	0	1	0	0	0	0	0	0
WNT5B	357	623	226	247	288	267	149	317	214	371	350	426	132	316	762	579	366	169	263	235	416	252	217	400	141	340	525	213	576	235	158	245	178	328	752	174	479	203	553	197	623	214	1219	406	969	48	1118	931	2501
AHI1	777	1342	640	714	825	423	1024	794	809	871	1656	897	1495	1151	900	948	500	1455	1304	813	1341	1105	1202	774	621	1303	874	914	1377	1229	682	922	1401	1640	2210	443	998	1189	1302	1895	2058	735	1706	1486	761	290	1211	617	1802
CALM2	37852	45952	32354	26156	55233	13978	43659	21287	28614	27411	38219	30658	69925	36762	37624	42336	17519	89924	33547	26756	29960	26539	25713	69797	44928	29784	33149	30660	46150	31114	24362	35617	34245	49569	61027	41768	34713	32895	49276	42274	47153	29218	28735	35527	24905	16323	48066	27986	18132
UQCC3	657	746	936	471	1455	244	928	413	590	503	387	737	1041	633	946	652	487	696	527	529	626	566	236	1121	506	948	719	333	684	608	482	283	378	735	1409	317	874	526	894	538	1233	502	2929	2048	1763	1396	1925	1184	1137
SIK1B	1331	667	4594	1260	1019	552	1671	3106	5093	1739	1052	4130	1275	4110	2721	2262	1723	393	573	1691	272	393	985	876	1577	1147	993	684	482	1101	2435	739	458	1308	7475	511	1837	4586	1419	2729	3323	432	5471	701	403	252	1115	351	592
MARVELD2	3087	2406	2495	1023	1130	792	1396	926	2333	1073	3018	1208	1187	3905	3096	3829	742	1166	1714	1541	1062	994	1995	2642	3323	1390	2089	987	2896	2536	1067	2172	1776	1783	5436	1393	2282	2175	1896	1920	1980	1773	1580	426	1426	1316	2059	1111	315
ALDH18A1	2997	3350	2199	1318	1480	1924	3503	1100	3915	1442	2307	3683	1437	2511	3410	3809	3436	1735	3441	934	2883	2405	1745	5616	2252	4981	2917	1409	5397	2539	1432	1772	2800	2633	4980	1532	2999	2294	2329	2903	5250	3375	9231	4217	7525	6690	9215	6124	5972
POLR3GL	2634	2422	2733	1339	1926	868	2025	1341	1899	1600	2010	2246	2006	2513	2288	2705	1384	1925	1762	1546	1924	1318	1427	2455	1785	1655	2068	903	2170	1765	1305	1687	1693	2286	1885	1692	2473	1764	2214	1942	3099	1613	862	892	566	591	1993	1479	844
OR2L5	0	0	0	0	0	0	0	0	0	0	0	0	0	0	1	0	0	0	0	0	0	0	0	0	0	0	0	0	0	0	0	0	0	0	0	0	0	0	0	0	0	0	0	0	0	0	1	0	0
GRHL1	337	474	305	389	223	322	349	268	127	429	362	483	309	730	1100	704	270	606	567	143	399	320	370	363	385	288	905	784	959	365	411	388	263	295	710	76	451	603	386	875	994	145	1336	1218	5384	9259	4312	1117	407
GSC	3	2	1	1	15	1	10	3	2	5	1	8	4	2	8	10	4	1	9	4	2	0	2	8	7	7	10	1	4	1	5	1	16	6	1	0	1	1	4	3	12	2	5	4	18	11	12	19	89
GABPA	3885	3008	2137	1274	2287	1127	1887	1096	2224	1399	4442	2242	2368	2567	2147	3097	1545	2035	3035	1713	3290	2230	2876	2666	3621	2184	2568	1667	3279	2963	1238	2865	3127	2943	3553	2523	1859	2593	2437	2123	2874	1590	1860	2067	1408	867	1870	1560	1702
CEBPE	14	28	7	19	28	17	32	12	18	16	12	44	17	31	20	24	19	34	12	12	73	19	12	40	8	21	17	8	23	13	18	10	13	33	27	14	30	27	33	29	107	32	56	5	4	4	23	17	4
HAUS6	1030	1078	838	498	797	485	942	507	811	614	1198	762	789	1254	959	1329	533	711	1070	643	1225	859	786	1108	876	976	1042	556	1511	870	478	808	1066	965	1485	621	840	1022	1000	740	1333	623	1443	1658	1178	879	4471	2159	1527
EGR2	1290	2548	2441	573	5158	1864	2249	5470	5520	5971	2522	3837	3300	7389	5283	6248	10416	4375	1790	670	1498	3983	1273	3023	5390	3393	3187	2631	1566	4574	5476	910	3966	3711	15930	603	1869	4078	1812	7209	6481	651	787	292	209	213	2482	4125	1282
NAA50	5981	9054	4692	2824	4139	2772	6342	3155	6191	3226	8318	5873	5995	8268	6178	8028	4241	12773	6147	3360	6741	5494	5223	11414	5949	7077	6222	6246	9988	6314	3041	5511	5952	8916	10892	4874	6030	6053	5699	10715	11629	6711	16668	11178	29966	10392	27297	8691	11021
LRRC3	541	1194	1270	343	274	201	422	508	972	355	657	684	266	982	1125	948	501	665	558	557	308	424	377	598	419	379	565	500	941	920	238	432	551	759	2460	310	1000	859	782	994	1446	683	253	256	122	579	1609	452	874
OR10G7	0	0	0	0	0	0	0	0	0	0	0	0	0	0	0	0	0	0	0	0	0	0	0	0	0	0	0	0	0	0	0	0	0	0	0	0	0	0	0	0	0	0	0	0	0	0	0	0	0
HLA-DPA1	61289	86005	54161	52669	67511	27287	49067	49417	71977	42656	67538	96468	62637	117922	56358	104582	79333	76156	39399	40043	72508	66633	39491	122918	32010	39307	72379	20208	78464	26184	46301	73844	61395	90383	58810	79256	69346	49967	57564	77250	154948	66837	12115	36014	5397	4051	20962	48722	5066
DNAJB12	3859	7311	5010	2361	3242	2066	4056	2959	5894	2981	5002	4870	3523	6358	5465	6036	3302	5973	4293	3507	3272	3612	2587	6279	3179	4514	4773	3198	5364	4198	2524	3125	3270	6035	10656	2293	4942	4421	4782	6154	7920	3745	5186	2545	2284	2722	4066	3298	2445
ACVR1B	2538	4955	3732	1760	1216	2113	2693	2241	2439	1879	3434	3256	2970	2458	3395	4420	2611	6323	2213	1599	2001	1962	1636	4754	1951	4106	2879	4264	4806	2734	1694	2556	1950	5161	5489	736	3771	3445	2474	9472	7281	3019	7054	2872	2528	1998	6052	3354	3121
PON1	6	14	115	13	16	8	48	29	28	25	17	29	78	66	36	25	17	63	50	21	20	37	14	14	9	17	24	14	19	49	34	8	21	53	179	10	36	127	37	41	64	27	24	55	6	1	0	9	31
ARMC5	788	1977	1323	465	543	526	771	725	1442	737	758	1533	804	1674	1564	1414	984	1152	960	699	725	1013	366	1251	501	1430	908	1236	1213	1041	458	321	574	1446	4668	177	1597	1071	1153	1710	2555	1029	646	649	835	544	1781	991	1054
POLR2J2	1	0	0	0	2	0	0	0	0	0	1	1	1	0	0	0	0	0	0	0	0	0	0	1	0	0	0	0	1	3	0	0	1	0	1	0	0	0	0	1	0	0	1	6	0	0	0	2	0
PACSIN3	1163	1610	2406	754	1173	316	775	1064	1398	940	988	1324	1047	2120	2140	1418	677	1573	1022	1629	679	728	500	1430	834	1106	1428	834	1314	1995	618	733	766	1866	3807	288	2360	1864	2991	1402	2544	1282	6156	1322	5352	3417	3833	3114	10841
LAMC3	3650	5973	5543	1959	1669	1424	2132	1394	18747	1708	3970	1938	2154	4277	7440	11922	4716	2574	14648	5633	1292	7549	2047	2799	5604	2815	8430	3218	5092	2119	944	1885	1621	10099	16903	657	5918	4100	2129	6900	5131	3358	1452	62	661	267	2688	1787	3029
CFAP126	0	0	0	0	0	0	0	0	0	0	0	0	0	0	0	0	0	0	0	0	0	0	0	0	0	0	0	0	0	0	0	0	0	0	0	0	0	0	0	0	0	0	0	0	0	0	0	0	0
ARRDC4	1632	4623	1365	2208	4289	1596	5085	1616	2768	2861	4200	2507	4817	5001	5116	4965	1945	5296	2535	2237	4384	3625	3141	4663	3499	4955	4116	2368	7512	4707	1671	2656	5947	5788	4495	3137	3059	1707	4330	5669	7011	1411	1036	855	1763	1691	3514	1656	324
POLR1E	1259	1613	1171	547	876	448	1069	639	1213	581	1218	1453	848	1195	1423	1575	1013	1373	978	780	1288	597	989	1217	975	1356	1190	908	1453	927	656	946	1313	1265	1968	788	1423	1021	1079	1260	2071	1207	1918	1236	1389	1140	2645	1707	914
AC138696.1	2	8	7	3	3	1	0	8	3	8	4	3	0	5	7	10	2	4	3	4	2	3	2	2	0	2	4	5	8	2	2	6	4	12	18	5	6	5	6	4	7	6	0	0	5	8	3	4	3
NCF2	4563	11828	4659	7122	7203	6164	9059	6563	8472	7113	10389	9477	6566	16349	8629	9673	8434	14467	8314	5757	7612	7698	5569	19285	3220	7342	7750	3548	11669	7853	5277	6279	8030	13109	8208	6905	8198	4823	10159	12897	25054	6141	4919	1855	871	2105	7504	5841	685
WDR7	2399	2902	1590	1170	985	1275	1584	1108	2840	1149	2916	1987	1010	2816	2209	2885	1759	1580	2143	1322	2062	1943	1624	3148	1899	1697	2155	1005	3478	1856	928	1949	2109	2495	3809	1173	1860	2172	2007	2242	3743	2094	1131	1359	1365	1229	1340	2022	683
KRTAP13-3	0	0	0	0	1	0	0	0	0	1	1	0	0	0	0	0	0	0	0	0	0	0	0	0	0	0	0	1	0	0	0	0	0	1	0	0	1	0	1	0	0	0	0	0	0	0	0	0	0
DENR	3362	3236	2624	1590	2546	1439	3616	1510	3190	1888	3426	2762	2895	3311	3577	4092	1980	2532	3826	1763	3566	2794	2635	4592	3234	3018	3167	1680	4267	3004	1821	2503	3556	3632	4615	2551	2817	2602	2930	2772	4664	2418	6326	6289	7463	5613	8044	4489	5312
SMIM26	1210	1384	1431	828	2494	465	1804	749	1163	899	1292	1270	2670	1199	1597	1421	807	2544	1271	916	1325	1002	1043	1440	1666	969	1408	701	1144	1337	1002	1170	1233	1523	2487	1456	1418	1147	1838	1337	1695	962	2421	1549	1491	1156	2174	1217	1646
UTP11	1521	2215	1507	665	1573	665	2168	801	1734	942	1794	1410	2210	1653	1956	2010	1116	2859	1562	834	1383	1527	1180	2605	1634	2184	1606	1755	2036	1514	926	1099	1429	2673	3256	1113	1617	1593	1439	2528	2737	1668	3795	2713	1846	2113	3825	1442	2099
GRXCR1	0	1	1	0	0	0	1	0	0	0	0	0	0	1	0	0	0	0	0	0	0	1	0	3	0	0	0	0	0	0	1	1	0	1	0	1	2	0	0	0	0	0	0	0	0	0	0	0	0
FAM133B	455	649	389	215	404	203	459	295	363	304	589	412	687	507	474	557	282	549	445	301	593	425	461	491	307	424	426	389	530	453	273	374	448	721	838	260	529	496	488	520	758	416	606	530	474	465	996	516	1909
L2HGDH	328	374	376	209	330	150	416	218	355	233	518	364	309	505	396	449	241	336	489	290	463	297	442	456	359	268	384	141	545	425	236	385	453	449	597	251	386	393	378	278	526	381	1690	638	501	1590	1209	567	753
MMP10	20	84	10	27	4	20	3	3	150	12	41	6	147	8	51	36	315	123	427	2	23	71	12	822	52	21	30	128	92	25	31	5	18	78	39	1	29	30	316	128	191	14	22	41	3212	15	1610	285	164090
GPR68	1088	2074	1212	279	464	187	1008	357	587	582	1456	759	767	1041	411	977	1029	1075	535	425	770	631	352	1988	719	1345	490	1538	926	693	503	535	468	1011	1994	235	1899	825	743	1834	2997	1494	850	441	262	425	3291	1335	232
BCL2A1	875	1730	784	1106	2777	1195	2346	1259	1223	1264	4670	1495	3395	2085	825	1127	1827	7353	921	690	2165	973	715	3995	1395	1590	1270	1421	1163	783	1528	776	1424	1596	1589	1233	1420	1163	1239	3309	4294	1172	1350	5107	115	422	1370	1049	105
WNT8A	0	0	0	0	0	0	0	2	0	0	1	0	0	1	0	0	0	1	0	0	1	0	1	0	0	0	0	0	0	0	0	0	0	0	0	0	0	0	0	1	0	0	0	0	0	0	1	1	0
TBCA	3041	3370	3383	2276	4849	1246	5438	2005	2910	2899	3448	2794	6399	3008	3791	3599	1976	5234	3433	2435	3354	2776	2499	4285	3487	2879	3735	2131	3344	3257	2721	2966	3326	4430	4674	3533	3507	2990	4602	3453	4337	2495	7284	4593	4199	4472	5753	3086	2884
GINS2	114	89	66	83	214	87	424	37	219	78	52	159	172	64	172	163	114	121	162	34	361	158	33	350	58	118	157	49	409	57	99	71	189	123	155	78	98	66	79	94	183	288	1104	2061	1276	940	1764	1269	1018
OXER1	81	306	159	59	56	50	108	131	86	91	122	218	74	132	104	190	130	114	153	60	111	68	45	139	52	136	121	127	112	121	89	54	85	134	426	28	216	106	82	228	440	105	46	465	43	19	96	164	361
PBDC1	1323	1750	1347	884	1508	734	1632	800	1259	1061	1254	1363	1693	1679	1538	1601	845	2078	1265	865	1299	1175	1021	2220	1192	1779	1423	1098	1857	1316	825	1067	1482	1875	2223	1114	1759	1009	1534	2287	2428	1387	2705	807	936	1331	2201	1265	837
BCL11B	647	412	476	152	153	136	387	309	254	367	343	889	191	666	421	882	430	232	509	221	1507	402	213	467	498	370	602	271	620	302	350	680	419	282	402	304	689	513	330	582	1275	434	613	284	483	2211	3527	732	246
TLK2	1953	2767	2096	911	1144	926	1628	1400	2294	1278	2592	1801	1308	2542	2222	2966	1294	2378	2081	1580	1864	1464	1659	2303	1845	2125	2044	1418	2585	1929	1034	1780	1861	2496	4622	1068	2105	2116	2154	2491	3095	1595	2373	2295	2482	1709	4453	2323	2464
SMG9	1771	3208	2084	1465	1238	788	1727	1222	2177	1788	2405	2087	1647	2502	1859	3155	1249	1577	2200	1632	2490	2026	1157	2678	1297	3211	2667	1599	3223	1583	1011	1391	1937	2518	3820	723	2630	1563	2541	2306	3824	2285	4621	6736	1509	850	3459	2301	2379
GPR182	141	47	578	29	125	28	84	19	95	38	65	84	62	34	93	198	51	43	96	35	526	32	25	124	137	85	433	39	107	63	23	70	40	89	122	24	81	47	54	83	159	24	51	40	12	4	23	16	20
TLCD2	1333	3291	2229	1207	757	631	1325	1396	2984	1062	2517	1671	1131	3663	1709	2742	983	1516	1398	1697	1055	1391	1565	967	1169	1945	1720	1470	3034	2609	703	1946	1357	2691	4563	572	2727	1839	2611	2685	4182	1711	1595	64	537	428	1498	1023	891
AC187653.1	1	1	0	1	1	0	0	1	3	4	1	0	0	4	3	0	0	1	0	0	1	1	2	0	0	0	0	3	0	0	0	0	0	2	6	2	0	9	0	1	6	1	0	0	0	0	0	0	0
ZNF280C	255	381	273	159	148	140	299	102	297	162	387	248	235	272	344	311	168	214	380	202	445	307	255	261	280	297	317	174	388	367	203	246	303	412	678	140	254	302	253	324	624	249	345	673	814	479	1337	941	296
SULT1E1	195	48	31	35	24	43	37	24	37	65	43	13	31	31	18	324	35	28	114	18	20	59	136	70	39	63	194	28	173	8	22	114	33	70	50	25	26	10	62	42	200	8	480	36	8	71	389	43	5236
TINAGL1	6093	6871	9086	2585	3766	5040	3201	2784	5545	3376	4937	3863	7271	4061	5596	12122	4344	6115	2325	4925	2587	4651	1838	7909	4114	7354	5957	9642	6777	4389	2791	2781	2038	6454	14917	1717	6417	4077	3472	7666	10948	3151	1969	9325	4173	653	13710	5382	2617
RFX6	0	4	0	1	1	0	2	2	1	4	0	1	6	0	0	1	2	1	2	0	2	0	4	1	0	0	2	2	0	0	0	2	0	2	12	3	0	1	1	3	12	1	13	1	0	0	1	0	3
PABPC1L2B	0	1	0	0	0	0	0	0	0	0	1	1	0	0	0	0	0	0	0	0	3	0	0	1	0	0	0	0	0	1	0	0	0	0	0	0	1	0	0	0	0	0	0	0	38	1	0	12	0
SAP18	7755	9619	8105	4219	9166	3044	7250	3930	7216	4982	8446	6711	10186	8356	8822	8936	4419	10369	6888	5513	6312	4589	5443	10713	8339	6095	7782	4656	8944	6894	3986	5923	6257	9181	11819	6608	7847	6507	9321	8270	9074	5119	8110	5137	3488	3731	8655	5125	3255
PCGF6	403	402	440	205	464	199	647	175	460	280	436	408	557	382	395	615	257	578	478	266	407	422	334	659	419	428	436	233	558	383	271	383	353	489	718	336	373	275	386	453	536	332	440	906	917	563	727	777	535
OR52N4	5	26	10	12	8	19	9	13	9	18	6	31	27	18	21	17	6	31	17	11	61	19	6	3	4	20	17	8	10	8	13	11	10	28	76	12	21	29	11	16	46	11	1	1	6	1	3	16	2
ADH4	8	12	3	1	11	2	19	11	9	5	5	51	3	3	3	48	3	10	5	7	4	6	3	11	3	12	13	4	47	2	7	4	2	19	13	6	6	2	7	7	23	4	563	5	6	6	3	3	3
ZBTB2	1540	2122	1573	574	756	757	1131	765	1530	824	1626	1664	1340	1992	1489	2065	1109	2161	1306	782	1453	953	1192	2182	1374	1777	1378	1818	1769	1660	667	1290	1178	1884	4036	816	1591	1434	1130	2927	2378	1127	2208	1411	1303	1113	2843	1460	774
TMEM116	860	1236	1202	536	1191	309	1042	690	945	697	1195	932	1614	1088	1035	961	371	1265	894	588	895	930	761	1144	873	528	915	428	893	1107	693	807	937	1239	2160	865	1305	1103	1313	821	1461	881	498	673	1045	1344	2090	838	323
TMEM121B	81	115	53	59	20	50	62	41	54	46	60	46	21	86	85	184	92	106	57	33	35	42	35	154	39	109	98	53	86	45	38	43	47	60	101	13	66	42	31	62	118	79	36	45	21	42	83	104	74
MSH4	5	10	2	6	5	6	14	8	4	7	14	1	18	7	2	13	1	6	15	12	25	20	11	2	0	9	13	5	5	31	7	8	4	14	26	4	9	16	5	9	30	2	4	30	3	0	4	5	32
SLC5A4	178	275	102	90	55	56	51	83	140	139	126	82	167	129	87	174	104	141	226	125	88	187	126	48	107	105	53	110	132	221	60	78	90	125	537	36	99	112	123	133	229	12	17	11	6	7	7	12	46
RWDD4	685	821	602	376	705	286	805	318	633	449	775	607	888	821	704	804	382	930	759	386	586	545	494	1131	600	718	652	411	811	571	420	603	587	829	1038	578	691	626	669	707	836	499	913	1587	471	1582	791	629	526
AMBP	39	76	73	32	110	9	201	37	51	22	68	90	54	86	89	36	28	63	27	31	34	55	31	50	58	17	56	25	51	53	58	41	47	39	586	22	96	64	65	33	173	91	15	62	8	0	33	15	26
SLC36A4	610	1192	566	787	621	424	1012	619	709	731	1409	862	1055	1160	927	998	573	2057	1285	615	897	1064	784	1783	787	860	900	966	1409	787	527	843	1112	1681	1531	514	835	1040	1083	1404	1533	843	2106	811	650	143	1557	833	1330
PARP16	726	917	774	360	500	262	724	376	795	494	716	963	439	852	965	964	556	611	831	487	1025	611	592	894	766	685	773	334	1009	812	476	644	1004	816	1593	455	875	700	774	732	1300	605	572	2934	796	882	1498	1063	768
MC3R	1	0	0	0	0	0	0	0	0	0	0	0	0	0	0	0	5	0	0	0	0	0	1	0	0	0	0	0	0	0	0	0	0	0	0	0	0	0	0	0	0	0	0	0	0	0	0	0	17
OR2T10	0	0	0	0	0	0	0	0	0	0	0	0	0	0	0	3	0	0	0	0	10	0	0	0	0	0	1	0	0	0	0	0	0	0	0	1	0	0	1	0	0	0	0	2	0	0	0	0	0
AVIL	202	447	224	116	234	188	520	281	236	282	402	226	760	418	204	356	149	306	415	173	446	271	255	253	109	616	263	338	216	656	258	148	392	812	1024	51	435	492	281	637	1260	194	325	258	252	134	401	342	965
MMRN2	14896	10083	10573	2518	2504	5296	2826	2533	10815	3128	7908	6401	3585	7711	6675	14519	6999	4588	9198	5041	2495	5544	3776	10785	10734	8652	7733	5659	8408	8469	2276	5026	4171	8956	19487	2397	6797	7024	5448	12374	8460	3684	2677	836	392	739	1767	1439	931
DUS3L	911	1472	949	687	1063	582	1329	721	944	896	912	1272	1161	1181	1414	1246	728	1480	734	1168	1193	969	400	1694	354	1955	1132	1089	1250	1032	661	547	547	1651	2621	239	1416	956	1145	1641	2560	961	2342	2313	1594	838	2309	2054	2417
ARL13A	9	20	5	11	5	4	7	14	6	12	31	12	11	6	9	12	3	10	24	21	34	5	16	10	1	18	13	10	15	16	7	7	16	27	43	3	10	12	12	9	23	8	10	13	19	11	28	21	14
LSM14B	1929	3288	2383	1602	1312	1060	1623	1481	2704	1747	2570	2599	1245	2895	3087	3388	1640	1857	2287	2120	2574	1717	1355	2700	1526	2114	2444	1095	3402	2350	1266	1577	2075	2975	4940	683	2579	2118	2611	2174	4175	1722	2340	2124	3553	3569	5862	3204	5939
BLZF1	1623	1867	1083	732	1653	1004	1664	661	1285	888	1973	1035	2477	1684	1232	1700	943	2197	1479	902	1415	1126	1235	1877	1583	1408	1326	1211	1822	1441	792	1312	1432	1898	2063	1565	1238	1671	1505	1823	2182	1184	1429	1477	1849	1424	3113	1108	1136
APOBEC3F	617	407	490	238	326	314	575	208	512	278	351	506	311	448	610	724	282	221	440	195	705	358	235	365	310	373	480	182	595	377	374	451	500	354	962	237	391	307	362	241	895	290	137	1097	336	310	491	675	1289
ESYT3	1505	4331	2741	1334	1312	712	1439	2280	3101	2007	4331	1882	2743	3232	2098	3584	767	2068	1858	2778	1355	3077	2054	2655	1761	1450	2739	1120	3035	2651	1052	1938	1539	4015	6454	936	2688	3244	3650	3261	3499	1840	209	572	64	152	182	338	1085
PIP4K2C	3139	5160	3609	2441	2027	1798	3181	2196	3844	2482	3577	3605	2160	5007	4795	5344	2222	4003	2614	2646	2733	2532	2172	7344	3829	2880	3363	2389	6295	3221	1814	2830	2908	4357	8028	1914	4478	3412	4214	4946	5928	3589	6976	3135	5827	2594	7508	4240	2998
AC087498.1	0	0	0	0	0	0	0	0	0	0	0	0	0	0	0	0	1	0	0	0	1	0	0	0	0	0	0	0	0	0	0	0	0	0	0	0	0	0	0	0	0	0	0	0	0	0	13	0	0
IQCB1	1148	1520	1155	929	1304	575	866	590	1053	756	1427	1065	1596	836	1368	1229	577	1728	1461	933	1618	962	869	1592	1045	1493	1343	921	1375	1136	881	948	851	1885	2186	667	1113	1007	1409	1412	2738	846	1424	6189	3801	941	2711	2177	3129
CLSTN2	1122	1668	460	76	366	445	113	555	557	89	769	1166	238	627	695	558	267	687	493	216	366	39	1102	391	445	677	1093	401	1333	1156	123	887	318	502	1648	435	641	719	402	916	699	265	65	489	163	194	1755	668	2442
ADAMTSL5	78	253	121	66	108	26	123	33	94	43	66	210	62	50	184	164	71	197	71	63	207	101	79	115	82	236	71	62	217	142	49	86	124	108	260	32	138	63	125	156	258	24	419	36	269	355	1134	192	768
KLK1	436	28	32	47	23	29	13	48	79	45	122	264	26	170	20	95	26	70	14	106	173	36	88	39	133	57	51	31	58	23	82	61	348	16	34	16	30	21	47	58	60	26	17	16	124	57	1131	105	156
PGC	9798	78995	14404	34680	9812	15434	6006	43221	13729	12755	19765	47561	21902	39730	22712	40328	4937	47710	4893	46067	59922	7020	10592	48505	108406	17890	15996	7779	47873	26849	12704	23319	10001	36472	97718	5835	24163	15401	49321	22034	68618	28483	3221	38	81	44	21	2690	10
PRELID3B	3272	4884	3253	1852	3661	1580	4671	2452	2676	2001	5010	2919	6060	3553	3645	3731	1885	11707	3103	2150	3413	3138	2758	6918	4115	3283	3076	3984	4220	3320	2338	3251	2785	4799	6964	3708	3265	3666	3458	5875	5216	3767	6671	5957	6092	6744	8098	4945	3329
ZNF880	619	301	388	257	492	318	573	197	898	252	789	640	447	307	355	682	697	337	474	436	639	281	540	1142	836	471	395	595	606	734	317	406	631	690	677	658	721	552	975	453	877	385	1095	159	33	61	229	163	100
MFAP3	1930	2041	1119	542	693	1024	1050	595	3271	654	2166	1121	770	2103	1363	2143	1351	1291	2597	673	1409	1284	1095	2108	1587	1689	1351	906	2329	1236	688	983	1113	2186	2547	904	963	1529	779	1810	2245	1105	1300	1051	722	534	1874	845	740
CCDC169-SOHLH2	1	1	0	0	0	0	2	0	1	0	1	0	0	1	3	1	3	0	0	0	0	0	0	0	0	2	1	0	0	0	3	0	0	0	0	1	0	0	0	0	1	0	2	2	0	0	3	7	9
EEF1B2	16971	15968	16008	5786	30832	4225	26455	7530	14317	8632	13083	18145	33678	13698	17235	15315	13767	32307	12767	7513	24487	8961	10602	29824	12663	11888	15499	7570	14152	10503	15248	9629	12344	15545	19413	17419	15793	12139	13855	16617	27620	13568	26746	19404	13636	13582	30863	12262	9791
IL17F	0	3	0	0	2	0	2	0	0	1	1	0	0	0	0	0	6	1	4	0	0	3	0	0	0	0	1	0	0	0	1	0	0	2	4	1	0	0	1	5	5	1	2	0	0	0	0	0	1
CES5A	0	0	0	0	0	1	0	0	4	3	1	2	0	0	1	2	0	0	2	0	11	1	0	1	1	3	2	0	2	0	0	0	1	0	0	0	0	0	0	0	0	0	2	2	8	11	585	10	1
FOXL2NB	1	0	0	0	0	0	1	1	1	0	0	0	0	0	3	2	1	0	0	0	0	0	1	0	0	0	0	0	1	1	0	0	1	0	1	0	0	0	1	0	2	0	0	5	148	0	8	16	1027
ZNF300	208	143	108	69	184	96	258	73	198	151	246	158	305	142	145	207	126	157	317	118	277	174	162	125	130	388	188	139	236	251	95	129	282	326	345	90	127	138	171	168	357	69	216	34	365	417	206	187	1439
MYL6B	1292	1134	1558	555	1394	367	1976	629	1619	818	752	1324	1207	875	1463	1451	1097	1224	1406	601	935	1131	576	1658	693	1087	1666	465	1455	1028	820	587	1105	1554	1906	637	1292	813	1093	928	2271	1227	2968	2410	1016	749	2215	1415	2860
CASC10	175	139	154	140	117	90	151	60	489	158	116	167	83	95	170	280	117	42	591	101	123	296	144	182	79	141	291	114	334	126	113	93	160	269	359	56	139	80	180	101	172	59	133	41	126	67	198	42	1290
GLG1	16359	24960	15828	7630	5784	9742	9467	8550	25017	8753	18220	19170	5215	22260	19758	24486	15502	9508	18619	10205	11999	10680	12309	21244	11126	15088	17127	7285	24959	14521	6171	11161	16389	17006	34122	5610	15127	12494	12924	17740	26178	11943	17663	7567	17184	7385	29009	19426	16409
PKLR	2	0	0	0	0	0	1	0	3	0	0	2	0	1	1	4	2	4	0	1	0	1	1	0	0	2	0	0	1	0	2	0	0	0	8	0	1	2	2	4	1	1	5	2	2	1	12	1	2
KIF12	86	394	397	111	163	37	213	357	218	170	198	278	119	169	200	123	112	231	499	242	174	263	170	158	191	62	198	48	172	579	142	170	226	363	681	82	289	214	347	171	744	168	96	220	21	5	181	130	485
TBC1D19	565	506	347	328	296	255	391	206	423	296	547	341	369	446	372	582	211	360	454	277	338	399	370	484	359	355	461	276	574	292	237	361	462	548	696	272	294	432	420	365	640	331	265	583	229	98	398	299	433
GPIHBP1	2600	8619	9773	1577	4651	1203	1717	2567	15523	1067	5450	2083	3427	6858	16256	2694	2704	3470	13507	6294	2918	3567	1536	3059	4674	2185	2138	2767	2516	4157	885	2316	2171	6967	4237	1326	4432	3313	2519	2373	7221	2282	743	23	18	8	100	199	90
DNAJC22	34	21	19	37	20	26	121	20	80	49	47	149	20	20	82	167	97	25	163	20	40	32	165	161	17	69	107	13	117	28	10	12	1013	106	109	28	19	19	84	23	170	20	386	428	21	8	231	154	556
C18orf63	8	52	34	3	16	3	41	19	14	9	119	46	11	12	34	7	8	11	6	6	18	67	47	22	44	9	19	2	15	31	38	20	15	29	43	3	46	69	61	34	30	38	3	0	0	0	0	3	0
TANC1	6923	8943	5595	2605	2920	3181	3514	3347	8608	4044	8610	3777	4360	6750	5734	9985	4518	5389	7794	4852	3312	6356	4489	6111	6835	5911	5526	5517	9560	5689	2509	4632	5092	7535	15898	2507	4696	6204	4483	8641	7319	4356	3563	4690	4058	6902	7660	3156	4125
TMCO5A	4	1	0	12	2	0	2	2	0	7	2	0	2	0	6	8	1	11	2	1	3	4	1	0	0	1	3	2	0	1	0	0	0	13	0	0	7	0	26	0	3	0	1	0	0	0	0	0	0
METAP1	2708	2784	2585	1467	2248	976	2594	1294	2806	1454	2304	2167	2424	2721	2726	3049	1481	3049	2855	1584	2784	2107	1933	4067	2142	1935	2372	1211	3281	2057	1691	2003	2428	2717	4637	2009	2380	2253	2422	2645	3549	1994	9276	8667	4682	8340	8648	3269	2267
RPL7L1	6166	8258	5780	2620	4473	2888	5568	2873	6877	3042	6962	5584	4624	7032	6833	7938	3572	6198	6030	3514	5347	4614	4663	6227	4792	7381	5750	4640	8336	6093	2830	4859	5473	6812	11164	3290	6942	5024	5254	7136	8696	4793	9325	7158	7497	6846	12476	6657	6263
B3GNT3	152	23	71	216	47	113	578	38	18	204	48	185	51	161	351	231	104	268	139	20	125	132	52	147	113	80	163	81	277	123	254	41	44	184	125	38	185	91	272	82	338	31	6929	541	665	1215	878	333	944
C12orf73	448	335	309	192	448	139	401	157	497	227	282	287	414	207	328	525	247	382	439	174	369	261	190	518	325	430	358	171	426	330	200	278	317	370	523	252	303	211	360	300	446	184	617	826	572	379	433	483	539
TM7SF2	1176	2610	2573	1016	1714	568	2613	1515	1467	1711	985	2751	1757	1964	2648	1579	944	1575	777	1027	1319	1053	1011	3385	1790	1308	1531	598	2236	1698	1404	1054	1333	1545	3562	1027	2326	3007	2854	1447	2624	2500	1139	651	1367	4652	2273	878	571
EHBP1	3726	3995	2890	1383	1475	1155	1581	1841	3430	1753	4516	2387	2140	3294	3064	3835	1747	2880	2866	2750	1779	2109	2525	2525	3155	1935	2740	2616	3010	2475	1244	2476	2783	3380	5897	1544	2911	3025	3274	2935	3678	2315	8049	1578	3547	6456	7941	4526	4389
PDLIM5	7332	7871	4557	3021	2923	3906	3360	2506	7163	2725	8467	5076	4071	7379	5340	8704	6158	5425	5419	3588	4414	6846	4940	8228	6331	7575	6236	6321	10653	5197	2398	5528	7277	7483	11309	3873	5073	4747	4493	11030	8256	4665	9525	4313	5902	13484	13676	6309	3820
ZNF593	135	261	164	97	245	73	211	90	91	89	81	204	343	133	153	124	157	386	87	98	119	153	57	237	99	244	110	198	137	78	102	71	95	180	378	61	223	126	122	333	416	158	612	307	321	277	721	216	195
SRSF7	5882	9588	8859	3580	9109	3277	8426	5931	6269	5928	7895	5960	18185	7554	7809	8449	5180	15244	6264	4263	8075	5870	4928	9599	7027	8172	5595	9388	6098	6912	6391	5006	5911	12633	16193	5347	8307	10866	7671	15214	18233	6809	10916	9831	7021	5056	13340	6499	6629
EXOSC3	664	894	615	460	931	329	940	391	447	535	792	533	1005	745	749	805	422	806	577	398	1041	528	523	846	713	824	617	478	920	718	535	526	630	967	1089	418	743	711	767	848	1589	653	1581	1283	1927	864	2729	1109	871
REG3G	0	0	0	0	0	0	0	0	0	0	0	2	0	0	0	0	0	0	0	0	0	0	0	0	0	0	0	1	0	0	0	0	167	0	0	6	0	0	0	0	0	0	0	0	0	0	2	0	0
LACTB	1431	2008	1251	1079	1610	989	3084	1184	1595	1448	3063	2001	2435	2301	1605	2455	1526	3161	2036	1106	2029	1882	1404	2980	1513	1587	1538	3427	2679	1669	1209	1575	1667	2526	2448	1334	1667	1601	1898	4212	4143	1841	2070	1744	916	2216	3124	1874	536
TEX13B	0	0	0	0	0	0	0	0	0	0	0	1	0	0	0	0	0	0	0	0	0	0	0	0	0	0	0	0	0	0	0	0	0	0	0	0	0	0	0	0	1	0	0	0	2	3	0	1	2
FLRT3	5473	13449	9814	2556	5673	2361	9343	13977	8814	5980	12291	4162	6355	15893	9340	8421	5849	8141	6228	4966	2440	5687	6577	12200	12773	7367	9655	4651	8710	6424	6885	5750	4993	8586	34336	5896	10480	15069	9543	15694	9060	4446	4664	241	203	27	292	947	265
NDUFC2	1966	1993	2176	932	2975	626	2787	942	1502	1174	1646	1931	2870	1987	2203	2038	1118	2206	1781	1170	1531	1458	1974	2392	2104	1586	1746	985	2069	1707	1256	1700	2160	2099	2873	2134	2239	1283	2143	1573	2337	1573	3820	2152	1665	1471	3119	1457	2356
STARD8	5353	7378	2565	2284	1179	3269	2273	2962	3536	1910	8346	2634	3589	4253	3753	6188	2690	4423	1885	5154	1444	2312	1664	4471	2827	3027	4191	3458	3827	2109	1199	1667	1600	3199	9969	951	3157	2928	2470	5824	6933	2678	941	323	130	283	573	995	446
SSX3	0	0	0	0	0	0	0	0	0	0	0	0	0	0	0	0	0	0	0	0	0	0	0	0	0	0	0	0	0	0	0	0	0	0	0	0	0	0	0	0	0	0	0	5	0	0	0	0	0
DNAH7	690	325	42	1586	141	595	181	194	47	767	971	64	76	273	1066	553	44	373	658	98	476	661	145	55	159	223	1322	412	1114	550	194	238	171	1155	338	129	481	224	1191	135	353	54	91	88	18	1	127	45	90
MEIS1	3805	2727	2148	1122	1875	1225	1538	944	2721	1776	3873	1876	2761	3006	1977	4164	1660	1566	3000	2270	1329	1702	2563	2782	3427	3147	2664	863	4263	2613	985	2563	3319	1901	6165	1312	1939	2113	2144	2711	3669	984	683	544	518	562	2046	1191	3421
ACSL4	11536	18492	15079	4433	12344	6232	16865	6344	12205	6823	33449	10283	20255	12887	7066	17754	10638	18391	8827	6843	7188	15861	9186	18457	12178	20677	13970	13161	20995	8265	6260	8648	10156	16287	15004	9457	14984	23255	11749	29490	22562	27459	8372	2666	1489	1144	4416	4610	2483
FBP2	42	36	22	15	9	5	7	22	10	14	27	9	4	19	13	6	3	44	15	15	47	4	9	5	59	6	17	38	16	52	10	32	16	33	18	12	35	7	16	3	16	7	1	195	9	4	17	12	45
WIPI2	4619	5658	5843	2751	3292	1983	4742	2963	5978	3449	4718	5444	3173	6520	6461	6249	3516	4832	5453	3792	4198	3874	3726	6369	4299	3724	4974	2017	5642	4855	2577	3806	4621	5104	10907	2781	5723	4292	5537	4742	8293	4115	6667	5535	8130	7980	14099	6723	5882
CAPN6	39	327	121	29	11	58	89	125	695	83	110	338	82	36	28	251	71	37	696	169	398	294	339	109	68	109	623	175	441	70	38	98	411	307	1262	15	61	25	190	243	223	112	181	6	79	4	25	430	1739
MMP13	44	23	6	24	15	209	62	21	2	35	49	46	2	65	96	35	74	62	22	3	22	10	0	211	4	76	7	32	334	5	17	13	4	40	11	2	8	16	27	6	75	4	66	25	27	275	13149	536	41704
ALAS2	408	712	56	22	40	267	128	601	182	36	70	262	199	20	16	11	195	634	12	7	407	154	28	105	595	197	70	80	22	152	119	71	210	48	65	57	14	39	292	307	724	41	13	0	4	5	6	9	9
NOL6	2513	6152	3126	1578	1662	2034	3509	1842	3511	2117	3512	3711	2412	4231	4583	4790	3095	3959	3083	2167	2815	2541	1726	7801	2465	6543	3042	2851	5981	2884	1640	1995	2354	4353	7320	1035	4084	3044	2873	6467	7915	3882	6414	3783	4943	3552	10161	5763	3056
BRAT1	2427	3523	2580	1703	1724	1088	2023	1446	2667	2406	1691	2733	1409	2839	3294	3240	2013	2115	2356	2148	2565	2427	1148	2227	1322	2762	2398	1277	2960	2212	1393	1319	1721	3095	6872	581	3457	1770	2947	2782	5807	1817	3692	2635	3406	5339	11548	3782	4618
SPATA31D4	0	0	0	0	0	0	0	0	0	0	0	0	0	0	0	0	0	0	0	0	0	0	0	0	0	0	0	0	0	0	0	0	0	0	0	0	0	0	0	0	0	0	0	0	0	0	0	0	0
SAT1	16738	46458	34308	22229	31104	16559	64290	38429	28681	32403	46584	32557	79142	29524	30666	28659	27327	155037	32795	21847	24251	37688	17927	54847	29144	36771	24889	51806	32039	29298	34054	23783	37515	59246	95986	16033	33438	43574	33722	96599	94913	33112	61038	13965	57629	20505	21164	31412	55129
NCKAP5	3666	7637	4047	1994	2625	395	940	3829	5479	2713	9188	1201	2425	6844	4551	6749	661	3433	3726	5529	1831	2994	3864	1648	4320	2022	3970	4127	4715	4758	1014	4860	3158	5747	12327	1783	3149	5482	6401	5164	3311	2969	135	587	817	188	225	180	345
GIPC2	1528	795	902	297	604	490	424	315	790	318	954	560	991	606	837	901	531	487	778	435	271	643	742	697	1401	346	651	429	724	771	407	862	697	1143	1048	577	482	504	542	709	625	208	193	414	11	52	68	62	181
PRH1	10	32	17	5	14	12	10	10	8	16	13	13	20	24	13	20	6	7	17	21	27	16	18	7	3	26	19	8	12	5	10	14	22	14	57	11	24	20	25	14	24	11	24	15	9	10	24	14	34
RIF1	3668	4364	2432	1435	1444	1756	2000	1609	3859	1702	5687	2710	2001	5115	3161	4073	1984	2656	3987	2099	3250	2519	3307	2974	3364	3529	3176	3087	5898	3645	1244	3204	3525	4275	5797	1542	2770	3529	2912	4020	4325	2707	4475	4316	3792	3685	6144	3442	4130
CST1	0	3	11	5	0	1	0	8	97	11	1	14	0	6	7	17	22	6	28	2	3	10	2	1	1	0	1	6	1	2	5	1	0	1	10	2	1	0	0	1	257	36	5	116	360	391	4446	5300	871
TWIST2	411	377	326	75	299	128	761	223	332	151	370	609	190	359	413	393	246	247	258	260	179	280	340	819	326	490	316	130	282	389	288	211	444	341	732	198	479	318	438	570	659	1226	335	22	33	89	1303	169	1487
FAM122C	247	260	225	125	180	110	254	141	263	160	345	167	298	207	227	285	159	317	250	190	263	248	181	257	248	250	167	224	213	222	168	194	204	287	721	162	139	241	233	267	396	125	82	115	86	83	126	228	175
ARL11	281	1159	334	503	1012	285	928	430	625	513	476	734	701	954	663	688	448	915	494	441	1004	501	421	1021	291	566	543	257	851	520	534	405	610	852	574	534	573	300	659	733	1197	417	144	314	243	254	542	500	51
GAB3	954	1318	765	610	546	426	1175	719	1011	893	1036	1023	807	1207	986	1438	615	1148	1218	836	1539	905	771	1142	689	1048	883	547	1307	1344	578	1121	1154	1304	1625	503	1030	840	1187	1283	2577	704	275	354	79	122	334	683	179
G6PC3	3265	4606	4232	2503	2565	1749	3718	1944	4159	2440	2500	4014	2084	3635	5033	4885	2857	3338	3160	2678	2054	2838	1944	7959	2868	3686	3423	1700	5224	2531	1961	2474	3196	3679	7741	1926	4152	2040	3172	3908	6272	3130	3787	2477	1989	1540	3101	3702	2597
DHCR24	57989	144922	138844	36643	52943	27591	72421	56198	110665	46305	96538	89638	40439	120000	104433	91016	51229	68099	48939	45896	56853	49789	60196	204851	76792	88623	72948	40006	115652	92930	43108	63951	54866	76292	143270	46405	124876	126632	90659	104762	146144	155136	32967	17473	56806	35248	61829	26000	15549
APBB3	440	690	627	599	568	425	873	582	387	1000	647	609	946	529	497	700	421	664	854	793	1115	601	561	533	246	1153	541	500	397	905	727	328	679	919	1396	157	710	631	838	1025	2737	322	749	688	296	350	611	657	2058
KRTAP29-1	0	0	1	1	1	1	1	0	0	1	0	0	0	0	0	2	2	0	1	0	6	2	0	0	0	0	0	0	2	0	0	0	0	0	0	0	0	0	0	0	2	0	0	1	1	0	2	0	10
SAR1B	3665	5234	4217	1943	3283	1802	4128	2190	3302	2157	4968	4044	4424	6125	4525	5405	2511	6249	3668	2141	3118	3307	3062	6018	4246	3866	3666	3103	5859	4226	2199	3223	3195	4535	8216	2995	4767	4585	3792	5688	6968	3912	4884	2902	2294	4169	6442	2663	1449
MYO18A	5033	7414	4528	2816	1880	3193	3513	3469	9149	4241	4568	6047	2411	6503	6136	7164	5496	3126	6110	3755	6321	4532	2067	4918	2607	5750	5058	3298	7849	4571	2825	2582	3999	6127	12215	774	4734	5806	4110	6955	10667	4481	8804	6393	6730	2352	6271	3844	3631
HSF2	906	1079	876	601	813	328	849	412	765	615	1000	842	638	719	1056	1014	481	1051	1086	635	1002	702	783	1117	1182	867	945	407	1129	964	611	837	978	1030	1561	656	880	685	1101	964	1113	578	4258	1869	1245	789	1234	1014	1555
FAM163B	6	11	5	38	2	3	5	1	80	1	1	33	4	8	0	23	7	7	28	3	118	4	1	17	8	14	8	9	11	3	9	2	0	22	28	1	4	3	0	34	31	13	0	223	1	0	11	3	53
DCTN6	1797	2124	1793	1046	2213	649	2014	989	1450	1155	2181	1516	2644	1673	1651	2201	982	2905	1523	1362	1385	1495	1435	2539	2034	1569	1666	1375	1927	1598	1005	1674	1686	2132	3245	1714	1630	1571	1972	2087	2152	1313	4593	1981	756	929	1187	1016	1037
PRKCH	7979	8354	4691	2622	3199	3282	2974	2632	9134	2920	7853	5136	3963	6732	6883	10488	3951	5626	6620	3648	4976	6051	4084	5782	6018	4531	6021	3952	6183	4051	2288	5407	3434	7311	12578	3554	4625	4913	3785	8014	8903	3562	3735	1804	1517	5001	3629	2509	1734
VWA3B	1569	443	18	3544	165	1159	302	165	13	1239	1500	7	87	303	2610	786	43	556	1245	38	794	810	121	8	321	180	2100	663	1602	575	395	298	4	2500	265	243	1205	181	2549	22	387	19	3	17	3	0	137	32	35
SYT17	1122	1374	1880	935	747	377	1161	944	1605	1217	1243	1555	954	1232	1442	1882	636	721	1383	995	860	1000	1035	1342	1467	715	1459	706	1702	1082	821	921	1225	1566	2463	846	1509	1343	1323	1354	1516	1044	436	45	638	695	1445	342	541
AP5M1	2917	3297	2181	1237	1805	1026	2394	1237	2566	1585	3719	2091	2056	3673	2549	3414	1584	2943	2569	1617	2966	2132	2435	3671	2869	2141	2566	1274	3843	2852	1270	2446	2971	3109	4977	1946	2426	2436	2576	2402	3434	2034	2935	2619	1402	1488	4087	1968	1097
HS6ST2	199	106	70	216	162	139	644	101	56	215	139	654	131	155	339	208	223	157	201	21	311	123	165	438	174	700	288	135	555	36	546	67	129	96	344	41	162	142	246	60	314	59	4094	317	1993	20	1244	2385	741
AC112229.3	7	38	47	15	17	40	35	9	38	17	93	5	15	4	35	95	27	135	27	17	13	5	12	7	14	25	28	22	94	17	12	19	6	68	13	3	9	8	8	57	117	13	8	29	11	39	8	48	10
BANP	642	791	541	367	475	295	548	321	594	482	576	688	483	726	657	837	497	517	698	518	907	576	338	571	360	670	681	415	716	580	435	389	489	650	1352	224	713	534	741	1152	1630	401	934	678	1108	446	1542	593	839
BLOC1S2	2078	2924	2178	1661	3780	1094	5525	1396	1903	1672	2446	2686	4045	3143	2296	2677	1762	4374	2473	1576	3277	1836	2009	3791	2556	2700	2493	1832	3264	2499	1439	2389	3057	3122	2933	2588	2860	2004	3006	3109	4004	1882	2451	2146	2936	4659	5389	2696	1857
RCC2	5154	7326	5373	3816	2947	3072	5553	3421	8607	4116	5069	7062	3071	11151	8092	9953	5328	5674	7131	3888	6857	5551	3949	7947	4287	6659	6275	3506	11815	5504	3108	4674	5374	7908	14018	2468	6435	4007	5652	9090	12280	4769	18751	29435	15423	15462	32815	12242	12394
SLC6A18	0	0	0	4	2	3	0	3	2	0	1	6	4	0	0	2	0	0	1	0	3	0	0	0	0	0	0	0	0	0	1	0	0	0	0	0	1	0	0	4	0	0	0	1	0	0	0	0	2
AL121594.1	2	13	6	9	5	2	11	12	7	19	7	6	14	7	8	1	0	11	14	8	17	10	12	7	0	12	4	9	7	21	3	5	16	15	35	2	5	1	16	15	25	5	27	29	16	13	14	3	37
URB2	639	1945	485	292	325	587	566	317	774	326	1240	768	636	1050	1152	1115	562	1601	598	460	777	657	589	1397	561	1465	624	1459	1331	591	280	513	498	1338	1378	253	1062	697	454	2748	2072	1263	1796	1129	2179	1681	4718	1243	1352
GYG1	4479	4174	2727	1622	4504	1689	4946	1313	3693	1744	3207	3132	3964	3382	2904	5122	2490	5442	3264	1702	2992	2779	2254	6954	3429	3800	3590	2027	5482	2311	2138	2701	3182	3214	3926	4051	3119	2364	2733	3917	5603	2772	2752	4047	6865	1684	3953	3538	1455
HDAC11	2156	2676	3043	1233	1365	661	1187	1487	1982	1349	1507	1593	1053	2351	2376	2709	1028	1193	1073	1870	1007	1112	672	2162	1159	1323	1859	1149	2293	1633	880	862	1142	2138	4432	432	2437	1678	2563	1903	2789	1591	1648	524	591	728	1505	654	1644
EPB41L3	4220	7324	3589	2784	1933	2503	3782	3537	4058	3357	5401	3647	2149	5719	3985	5443	3010	5120	3642	4185	3994	3190	4068	7976	2892	4544	3270	2809	8272	4738	1665	4200	4094	7083	9153	1940	3305	3407	5733	9238	8690	3984	1161	2307	865	531	1763	3186	2552
JAG2	1895	2397	2241	1545	1328	1097	1359	874	2540	2178	1068	2207	1001	2186	2219	4127	2354	1065	3805	1915	1183	1828	795	2775	1478	2823	2162	1349	4085	2173	921	934	1224	2431	9084	502	2446	1676	2307	2097	4156	876	4537	2376	1190	3042	8935	2137	4417
CFAP298	965	1293	837	1218	972	630	893	530	762	1200	1049	854	1137	1044	1435	1262	549	1247	1250	685	1092	962	564	1100	839	946	1052	895	1169	1040	685	738	870	1854	2121	520	1234	841	1588	1285	1796	591	2609	1378	1353	707	1399	872	1021
ABCD3	4359	5872	4288	2419	4991	1781	5830	2482	4303	2415	5769	3731	4929	5442	4696	5865	2159	4587	4709	2511	3447	4340	3833	8357	5851	3594	4725	2268	6850	4898	2780	4224	3797	5836	8679	4289	4948	4600	5261	4005	5921	5173	8868	2991	2183	2788	3688	1719	1803
AHDC1	2534	3327	1185	1472	988	1762	1424	1184	2985	1495	2107	2030	770	1659	3108	3903	1826	1421	2656	1898	1541	2166	1084	1477	1401	2634	3168	1857	3594	1769	1053	1247	2191	2679	6222	506	2121	1245	1908	2350	4253	971	3629	2373	4814	2952	4969	2961	2304
SRRM2	26536	61514	26327	24212	13772	19935	21891	31083	44607	35237	52224	41978	27639	46185	37523	46215	27584	31015	48263	34453	44720	34658	30870	20855	22404	53249	32294	35641	42926	52469	20362	26434	36527	60108	94740	7039	42747	44798	34841	61951	110667	31066	41441	17016	35152	22521	34048	30530	36341
RUBCN	2448	4580	2542	1315	1008	2026	1787	1709	3502	1761	3372	3794	1746	4671	3475	4165	2646	3427	2987	1721	3753	2029	2129	3308	2074	2667	2217	1840	3635	2956	1515	2283	2477	3147	7083	951	3345	3018	2215	5365	7671	2408	2154	1628	3894	8253	9215	2790	2315
PCDHA7	22	20	50	29	6	10	14	7	82	16	24	30	13	8	40	69	30	3	26	9	17	71	8	49	10	21	68	10	63	15	14	6	17	33	106	12	28	9	16	19	32	12	100	10	3	2	13	13	0
IPO8	5421	5858	3477	2312	2864	2342	3198	2102	4900	2589	6227	3939	3432	6019	4729	5829	2758	4147	3915	2756	4487	3972	3534	5945	4425	4348	4593	2800	6331	4475	2284	4090	4371	5585	7516	3176	3682	3836	4355	4446	6860	3324	7840	4756	4053	1938	5571	3603	5060
NAGK	3006	3824	2826	2790	4258	2212	8384	2085	4056	3838	3007	4368	4424	4316	3336	4460	4186	3475	4382	2537	6699	3449	1724	6082	2370	4341	3660	1944	3923	3491	2956	2247	3620	4341	5527	1836	3946	3207	4725	4398	11973	3627	3398	7216	5008	4061	9728	5039	5037
ALDOA	32750	67100	41552	28921	36624	23253	52020	25118	45620	26923	29537	54231	31376	50158	69813	55326	41388	60925	35274	28166	34587	32407	20391	104517	31762	50388	41166	29076	63785	30552	22763	28243	46399	46860	78700	25698	49677	31688	40470	78107	98566	47622	136588	50535	113694	53822	168936	75111	34851
SAMD14	935	359	666	196	185	164	260	121	1158	301	455	259	455	355	467	1547	291	249	581	280	234	1095	109	506	331	392	788	336	664	216	140	107	171	815	1215	68	476	297	261	682	459	166	258	288	74	48	443	168	162
IQGAP2	2372	3804	1600	1930	1194	1683	3092	1619	3128	1645	4215	2433	1032	4929	2035	3484	2628	1778	3000	1345	3214	2366	1486	3016	1812	1266	2785	1506	4806	1912	1181	2524	2472	3683	2576	1238	2390	3239	2169	4128	6210	3254	455	493	255	269	1053	1740	891
DNAJB4	4586	2570	3015	1259	1796	1590	1710	1749	3361	1777	4257	1985	3132	3956	1456	4094	2610	3014	2655	1547	1606	2808	1966	2967	5828	2267	2641	2020	2397	3026	1488	2462	2176	4468	7030	2305	1583	3738	2344	3078	2507	1495	3523	1155	2639	522	2627	2171	1885
PCDH15	724	547	254	175	187	57	111	176	517	306	789	109	293	325	169	1020	34	319	178	494	380	107	271	152	317	235	606	626	491	278	141	461	334	1212	94	236	263	258	416	253	231	410	38	98	15	5	5	14	0
TACC3	1153	1235	921	932	762	680	2260	851	1752	1142	908	1624	754	1445	1162	1401	1279	1377	1256	775	3204	1354	603	1588	468	1361	1236	517	1700	1087	948	736	1172	1334	1762	378	1268	660	1131	1310	2871	1629	5833	5933	2704	3250	5151	3224	4362
SUZ12	2405	3222	2146	1259	1572	1205	2169	1341	2391	1519	3753	2237	1926	2850	2599	2897	1621	2375	2815	1532	3381	2421	2281	2659	2634	2398	2400	1777	3370	2748	1276	2406	2343	3022	4056	1541	2323	2875	2403	2783	3522	2306	3718	2736	3358	3189	4397	3487	3763
GRXCR2	0	0	0	0	0	0	0	0	1	0	0	0	0	0	0	0	0	0	0	0	0	0	0	1	0	1	0	0	0	0	0	0	0	0	0	0	0	0	0	0	0	1	0	14	0	5	2	0	0
LIX1L	4555	3693	3197	1774	1803	1763	2199	1457	4481	1721	3627	3883	1846	3897	3879	6612	2867	1925	4134	2233	3415	2529	2617	3994	4150	3228	3844	1843	5655	2813	1553	2938	3558	3518	6834	2225	3426	2507	2492	3315	5654	2002	1148	1813	1002	364	3939	2290	1276
ANKMY2	1444	1313	1075	881	1310	700	1253	604	1122	1043	1476	1362	1196	1560	1448	1573	741	1550	1417	810	1360	927	1010	1663	1430	1003	1383	582	1732	1501	790	1061	1548	1458	2739	1151	1202	1393	1380	1331	2309	795	1004	1126	1292	949	1827	1839	1313
SMYD5	1604	2015	1415	707	1025	710	1294	691	1731	845	1281	1854	1032	1483	2220	1817	1151	1196	1403	908	1455	1095	827	2944	1518	2502	1587	993	2277	1193	850	945	1389	1695	3059	861	1866	1159	1412	1822	2698	1285	3084	2285	2984	2343	6682	3048	4088
FKBP4	4419	4103	2919	2414	3233	2275	3091	1735	4483	2424	3037	3492	3563	3821	5036	4726	3156	3166	4105	1830	3338	2641	2902	6685	3728	5274	4180	2248	4648	3696	1562	2478	3715	4291	5904	2402	5173	2945	4011	6371	7556	3315	30115	3543	14992	8140	16697	8859	17244
ADCY3	2447	4294	2324	873	2143	2494	1771	1038	4404	2348	1993	4242	1996	3287	3932	5622	2677	2136	3460	1750	2624	2141	1679	5206	1607	4006	3586	1938	4771	2674	1268	1637	2627	2930	8766	1541	2198	2118	1493	3574	11002	2107	5968	2337	5520	5111	6805	4901	3059
C1orf167	8	11	14	0	8	2	10	4	3	3	9	9	14	9	9	10	9	19	2	5	5	2	3	1	1	4	3	2	6	4	6	0	1	7	26	5	4	8	4	12	22	3	5	0	3	0	1	8	25
MMP17	108	80	221	52	106	122	121	54	155	109	84	150	68	38	92	159	176	78	153	77	137	106	34	135	48	245	109	89	116	85	58	42	70	222	215	34	125	76	72	144	306	81	365	136	32	482	398	132	127
ABCA6	2974	1479	612	781	630	595	876	1155	2147	807	2566	1265	960	993	701	1992	702	1330	1681	1398	1850	667	1304	745	1548	1237	844	1082	1379	1633	777	1357	1734	1895	1597	1013	676	2012	830	1157	2839	1335	389	126	163	35	503	401	356
SLC8A1	2606	3235	973	1535	964	1732	1538	1239	2539	1278	2927	1884	944	2935	2063	3407	2166	1989	1583	1377	1591	1866	1431	3898	1642	1967	2064	1307	5177	1846	1087	2095	2334	2570	2715	1365	1630	1599	1877	2889	3897	1679	435	643	217	366	904	1297	199
AC008687.4	1	4	2	3	3	0	2	3	2	9	5	4	4	1	2	3	1	4	1	2	1	4	1	2	0	1	0	2	7	0	2	2	3	4	24	1	1	2	4	7	6	5	1	2	0	3	24	2	40
TBC1D13	3458	4290	3833	1091	1596	1197	2281	1679	4696	1823	2762	3848	1413	4482	4180	4647	2333	1667	3542	1898	2633	2229	2480	3974	2470	2453	3166	1241	3947	3146	1355	1915	3163	3082	6496	1325	3547	2583	2783	2380	5182	2300	1764	1519	1934	1757	5585	2443	1701
AMER2	147	3	5	1	39	12	1	5	0	2	2	0	0	0	26	5	15	55	0	60	12	0	0	1	0	0	2	26	44	0	14	3	98	1	48	1	49	1	4	0	4	2	2	0	42	0	4	4	25
SFRP2	7702	4798	1975	2063	11212	6786	9650	2836	1203	3573	473	44510	2723	1011	8177	4473	27964	1305	4157	983	3774	1344	1557	11335	1925	21597	5659	392	29808	3762	10318	2695	4106	983	8073	1553	3353	1468	683	5488	18058	10895	11716	5802	5573	3575	53449	22767	4013
PPP2R3A	1017	1435	1080	516	706	424	770	685	1483	575	1951	1153	808	1759	1245	1320	856	1308	1558	804	694	1097	1263	1384	1549	857	964	716	2051	1526	500	1308	1283	1573	2530	700	982	1211	979	1576	1739	1159	2226	1002	3908	1288	3410	2114	1882
OSBPL5	3547	4124	2970	1439	1500	1565	1504	1443	3412	2075	2436	2325	1736	2969	3198	4723	2122	2119	2191	2267	1501	2126	897	2823	1469	3014	2935	2020	3655	2474	1039	1364	1474	3085	6686	610	2805	2400	2696	3569	5313	1720	2738	572	1333	294	2857	1862	1706
BLM	131	141	92	126	114	117	246	98	220	134	150	319	92	169	195	199	159	180	222	42	626	167	86	170	116	178	137	56	303	106	127	124	159	161	204	80	135	136	144	116	391	216	1317	1847	1069	1120	1619	1046	506
PRODH2	0	0	0	0	0	0	0	0	0	1	0	0	0	0	0	0	0	1	0	0	3	0	0	0	0	0	1	0	0	0	1	0	0	0	9	1	2	0	0	1	0	1	0	2	0	1	1	1	0
SLC27A3	3310	12165	6552	3394	2969	2443	2509	4792	7952	3521	3621	5037	3410	8365	4589	6232	3333	8430	6782	5464	3037	4198	2820	7403	2525	3920	4658	2139	6543	5198	2303	3528	4055	8216	8981	1572	7619	5306	7473	8222	10647	4595	1282	462	591	895	3989	1948	1505
DND1	0	0	0	0	0	0	0	0	0	0	0	0	0	0	0	0	0	0	0	0	0	0	0	0	0	0	0	0	0	0	0	0	0	0	0	0	0	0	0	0	0	0	0	0	0	0	0	0	0
TMEM74	24	5	2	2	19	5	8	4	5	2	9	24	4	5	11	11	7	3	9	3	6	6	12	8	4	2	11	7	15	8	10	4	13	4	8	11	6	9	5	7	19	5	50	6	1	2	19	8	153
EGFL7	6196	6515	12994	4068	9989	3778	8286	2343	4653	6262	5837	4030	15726	4662	9690	9419	2482	7076	7404	7115	4703	5554	3324	4585	5654	11913	6029	4240	5242	7933	3460	3124	4046	6315	19467	1180	8651	3964	6642	8903	12777	4002	2959	517	528	1621	3427	1837	2684
PPP1R9A	1288	2468	1719	790	775	384	905	1341	1889	899	3230	1199	1259	2879	1866	1615	641	1371	1406	1345	1097	1418	1695	1301	1679	836	1587	960	2378	2114	796	1480	1636	2337	4174	626	1958	2772	2098	2036	2196	1566	1290	1265	1149	13	22	642	1165
LCN9	0	0	0	2	0	0	0	1	0	13	0	0	1	0	1	0	0	2	0	0	0	0	0	0	0	0	0	3	0	0	0	1	0	0	0	0	2	0	0	0	0	0	1	1	0	0	0	0	0
FAT3	723	751	150	306	207	222	161	291	912	594	1152	327	211	608	316	967	206	446	443	471	134	291	629	192	372	302	733	427	1591	540	147	403	461	889	1921	215	282	236	349	562	552	380	50	1972	23	8	200	86	127
B4GALT4	1046	1307	1014	994	820	675	1375	674	1022	810	1375	1175	916	1113	1319	1815	1155	1557	1079	825	988	1049	1229	1661	900	1408	1154	1106	1805	950	686	907	1863	1540	1775	637	1340	1017	1361	1462	2739	991	5177	2079	10229	4122	4415	5415	2095
ARPC1A	7701	8500	9207	3312	6662	2397	6629	3618	8225	4184	6531	6464	7345	7825	8808	8944	4568	7863	6502	4721	5201	5429	5105	10921	6781	5810	6822	4256	8001	6186	3892	5026	6439	6857	12535	5161	7053	5723	7212	7091	10610	5549	13933	8615	10665	9638	39853	13118	18729
IGBP1	4478	3826	4394	2019	4061	1347	4384	2380	4655	2132	3496	4022	3336	4010	4432	4607	3190	4758	3958	2433	4181	2963	3119	3993	3353	2168	3579	1453	3972	3656	2839	3128	4086	3849	6621	3805	4219	2857	3456	3583	5725	3441	6785	3446	2773	2335	5129	3966	1290
ATP10A	1348	7893	2438	2224	1730	1997	2394	2496	6392	2928	3663	2554	1920	5069	3719	4538	1818	3509	3053	3216	2415	3102	2428	5507	1275	6114	4692	2893	7804	3469	1167	2583	2958	5801	6963	971	4008	2081	3858	6729	5016	1966	710	150	146	127	1640	1122	387
ITGAL	7004	12232	4250	5385	3738	3807	3278	4668	7368	6847	6453	10700	3345	11734	7755	11862	6572	6790	4691	4399	14397	6037	4219	10067	3514	5788	6598	3393	11477	6318	4661	6525	5721	6432	8551	2901	7601	5717	6450	8030	15832	3642	1423	1498	1039	327	2385	5414	411
RUNX1	3959	10229	4195	4102	2645	3507	6800	4366	6668	5143	9256	7700	3867	10994	8842	8859	8830	12198	6641	3428	5354	6802	4838	7167	4520	10493	7018	10324	13428	7126	3454	5245	6227	12351	13628	2510	6927	6067	6621	16428	16742	7820	8151	3700	4913	3063	17914	9740	7615
AEBP1	30253	33625	23059	8581	9243	19091	14913	11835	94414	12695	13676	38623	9175	23622	29728	73348	55610	11880	51763	15939	8670	29414	13563	32589	12934	31513	46491	21317	41279	15882	6285	9029	22053	72382	53865	7229	22768	21394	8298	38450	65210	23492	23675	4469	6182	10817	105840	78667	24966
CTRB1	1	0	3	1	2	0	1	3	1	2	3	9	2	4	0	7	6	1	1	1	0	1	0	3	1	6	4	4	3	1	0	0	0	1	12	1	4	1	1	3	3	1	0	0	0	0	1	0	0
AC026464.6	0	0	0	0	0	0	0	0	0	0	0	0	0	0	0	0	0	0	0	0	0	0	0	0	0	0	0	0	0	0	0	0	0	0	0	0	0	0	0	0	0	0	0	0	0	0	0	0	0
TMEM267	692	759	537	306	967	251	863	333	513	451	1081	533	960	561	523	665	349	1002	703	345	851	605	564	1003	825	656	542	391	729	766	483	587	584	679	1048	797	639	623	788	558	836	539	1022	999	1298	661	2042	750	2769
AXIN1	1883	3707	2434	1428	1146	1079	1691	1472	2467	1957	2040	2544	1682	2666	2959	2989	1678	3043	2068	2296	2130	2018	1023	1904	1128	2879	2285	2616	3120	2262	1257	1134	1684	3243	6498	491	2934	2058	2645	4559	5329	1928	3796	1734	3509	2590	4323	2510	2043
POLR2J	1065	1715	1705	909	2075	505	1826	943	1427	1099	1207	1641	1978	1402	1444	1407	1140	1534	1384	1080	1318	1065	789	1909	1379	1486	1585	722	1393	1251	1100	966	1131	1644	2212	934	1937	1113	1779	1502	2502	1075	3624	1704	1792	2863	5276	1914	6364
CRYGD	0	1	0	0	0	1	4	0	0	0	0	0	0	1	0	0	1	0	0	0	0	0	0	0	0	0	0	0	1	0	0	0	1	0	0	0	0	0	0	0	0	0	0	0	0	0	0	0	0
PPIL2	2653	4332	2828	1895	1359	1510	2290	1846	3362	2352	2707	3182	1648	3567	3401	3681	2144	2113	3393	2014	3273	2348	1656	2935	1902	3304	2944	1411	3572	2954	1586	1891	2827	3688	5553	851	3587	2367	2883	3073	7203	2300	2651	2243	3891	3657	6390	3762	4172
EXOG	417	665	406	272	356	254	569	240	512	353	547	363	564	501	445	631	246	596	749	424	638	534	355	598	362	680	404	350	592	384	381	346	549	583	1054	269	410	361	431	501	957	331	319	406	278	206	368	408	528
SEPSECS	827	766	701	518	865	420	787	498	584	587	1173	615	739	917	684	978	346	782	1087	689	1200	698	824	805	637	680	728	257	1014	773	577	726	1085	923	1169	662	672	620	1049	595	1194	439	321	1596	386	324	609	664	694
LIPF	3	0	0	1	1	1	0	0	2	2	0	0	0	2	1	0	1	0	2	0	1	1	0	0	0	3	0	0	0	0	28	0	0	1	0	0	0	0	0	1	0	0	21	3	1	0	0	0	3
GPALPP1	1402	1734	1232	780	1312	562	1575	817	1488	933	2220	1186	1707	1616	1536	1936	785	1381	1776	1068	1750	1429	1438	1160	1331	1382	1440	877	1831	1840	950	1482	1713	1959	2534	1052	1438	1512	1585	1424	2293	1042	731	1610	378	528	1323	1109	1017
HHLA3	373	411	241	182	296	104	527	188	293	235	228	295	196	175	401	348	225	219	226	143	290	232	216	267	220	286	276	113	260	208	182	224	272	253	605	298	420	269	241	196	649	258	750	437	209	144	445	262	658
MEST	3047	2223	3080	886	1965	1040	4351	666	7996	1104	1717	2369	2281	1477	1909	6284	3347	1088	10374	816	1164	4642	1697	9711	2346	6290	2696	1077	3132	1051	952	1035	8790	2182	5784	1835	1180	2134	1150	3153	3293	2732	8360	4716	3286	2297	8756	6041	9313
ECI1	2160	2894	2377	1398	3318	647	2116	1192	1787	1426	1213	2044	2921	2294	2846	2400	1266	3168	1417	1486	1415	1815	915	2819	1228	1663	2038	1189	2342	1426	1373	1091	1428	2440	5112	1203	2705	1517	2668	2237	3637	1620	3474	2763	3744	1695	4202	1870	1317
BIVM	1176	891	849	513	899	408	1251	429	865	697	1027	770	867	829	986	1269	535	674	1330	609	944	858	968	1183	992	910	929	414	1238	1158	542	882	1980	996	1754	775	864	794	903	718	1237	720	593	566	547	429	1272	935	816
COG8	1366	1906	1634	632	740	533	996	643	1841	847	1314	1440	593	2026	2269	2125	989	713	1481	827	1232	1063	1126	1584	949	1334	1282	531	1886	1435	662	974	1233	1379	3500	575	1607	963	1335	1140	2500	1086	1215	928	1123	1093	1849	948	869
C19orf70	1828	2474	2473	1454	4378	770	2976	1251	2028	1691	1555	2110	4051	1889	2638	2189	1512	2972	2058	1621	1795	1468	1018	3328	1993	2238	2267	1112	1941	1713	1542	1246	1550	2495	3557	1422	2554	1538	2875	2172	3485	1548	1867	2557	1859	1253	2792	1827	2423
LTK	1536	420	200	933	492	73	132	294	184	458	1069	128	854	1002	403	1918	316	1315	114	236	208	131	353	220	129	165	622	1016	772	123	100	404	313	143	5372	168	825	255	535	1013	537	239	90	38	87	63	110	75	173
OR5J2	0	0	0	0	0	0	0	0	0	0	0	0	0	0	0	0	0	0	0	0	0	0	0	0	0	0	0	0	0	0	0	0	0	0	0	0	0	0	0	0	0	0	0	0	0	0	0	0	0
PCDHGA8	20	46	20	8	6	19	10	25	39	6	28	28	8	20	19	49	14	9	22	18	12	17	20	48	10	17	27	14	20	28	5	26	21	16	65	9	22	53	22	14	60	54	31	4	19	3	14	11	6
DHX32	1931	2654	3265	1211	1991	864	2729	1237	2792	1403	2216	2889	1951	2403	2782	2467	1362	2336	2967	1224	1960	1951	1565	3406	2263	2226	2112	862	3119	2032	1676	1991	2334	3035	4673	1572	2185	2349	2569	2319	3074	2120	2471	2995	4397	3491	4000	2127	1543
SLC16A4	1803	2381	2226	782	1492	850	2325	1487	1819	1095	2371	1910	2771	2191	1426	2540	762	1320	1275	1156	1084	1246	1440	1735	2570	1100	1366	937	2306	1953	1377	1633	1968	2192	4041	1840	1966	2002	1949	2213	2542	1771	10029	345	121	77	252	382	190
TMEM92	295	619	1472	194	569	132	716	343	561	376	660	567	641	453	465	351	382	747	333	207	224	543	404	654	939	373	361	192	412	692	371	398	243	597	890	206	1231	992	469	1097	1313	925	2538	92	424	20	890	197	81
AVPI1	1475	2933	2801	2567	1958	1145	1813	1812	2002	1707	1677	4376	2101	4136	2829	2216	1628	2514	1628	1753	1130	1448	1830	3342	1942	1444	1968	744	2369	2013	1468	1590	1520	2134	5249	1419	2949	2172	3236	2769	5152	2574	16562	1030	1006	802	2738	3425	493
HYKK	203	193	215	73	155	89	194	96	168	130	201	212	123	185	198	247	88	148	190	120	160	117	162	206	206	167	204	76	228	208	140	161	186	221	405	104	206	156	206	163	275	161	247	373	243	297	250	333	222
NPY2R	3	2	1	0	1	1	2	0	0	0	0	1	0	0	12	0	0	0	4	0	0	0	2	0	0	3	2	1	6	0	2	0	0	1	0	0	0	1	0	1	0	0	0	0	0	0	1	1	34
FCHSD1	766	1141	778	794	610	531	1090	822	787	1256	798	1149	919	935	958	1075	672	944	1312	876	2067	842	456	992	520	1080	809	812	1062	1072	855	539	1031	1331	2138	205	989	911	1078	1209	3415	738	497	717	834	820	1845	1212	1765
KRTAP19-5	0	0	0	0	0	0	0	0	0	0	0	0	0	0	0	0	0	0	0	0	0	0	0	0	0	0	0	0	0	0	0	0	0	0	0	0	0	0	0	0	0	0	0	0	6	0	4	0	38
POFUT1	5307	5845	4362	1928	2533	2164	3028	1993	6241	2272	5347	4428	2238	5178	5461	8040	3451	3018	4474	3026	3088	3288	2874	8113	3604	4509	4829	2477	7059	3514	1878	3023	4122	4752	8506	2327	4228	3681	3844	4209	5923	2905	5225	11799	3985	5951	12966	5711	6197
SLC46A3	1657	2119	2118	1227	1175	941	2884	1292	2429	1642	2303	2701	1426	2668	1623	2525	1629	1756	2864	1128	2421	1688	1323	2310	1957	1684	2096	832	2445	1680	1411	1672	2377	2274	2877	1187	1990	2210	1946	1929	3862	2036	1432	363	383	240	1376	1950	383
ARHGAP22	237	200	128	224	216	154	503	156	257	226	121	398	116	366	277	358	401	146	367	107	560	324	93	439	88	391	315	77	379	193	226	107	342	411	511	75	296	229	349	333	978	194	188	462	163	111	574	499	849
CPQ	5101	4935	3804	2081	2933	1882	3659	1443	4955	2206	3781	5128	3140	3940	3636	6201	3439	4683	3974	2718	2569	2720	2618	6194	3549	3345	3787	2473	5370	2751	2206	2924	3785	4258	7351	2982	3401	3207	3366	5238	5615	2940	1131	2105	341	362	2898	3223	3715
INSL6	1	1	1	5	1	2	2	3	6	3	1	6	1	3	1	1	1	2	2	1	5	2	0	1	5	4	0	4	3	1	3	2	3	3	6	0	1	2	0	1	6	0	0	71	0	0	0	2	0
GEN1	208	659	341	379	268	184	542	268	455	347	589	477	423	567	375	442	286	597	570	212	1276	421	342	411	225	761	370	357	665	339	317	230	551	844	726	212	410	387	474	366	796	310	1006	1839	3753	1673	2915	1151	1218
TTK	75	63	30	59	83	50	294	24	204	36	29	59	33	66	98	86	69	37	111	24	308	107	34	102	19	68	75	10	250	48	45	51	158	68	75	60	34	33	68	50	99	154	2314	3039	1716	1250	2430	815	1533
PCDH10	600	323	138	63	128	136	48	66	152	36	286	22	118	200	132	253	107	175	107	179	56	44	198	97	165	113	153	301	313	340	45	183	125	94	276	256	120	97	75	80	94	52	10	108	21	4	29	60	98
CHP1	11361	22073	17510	6798	5936	5502	14670	10366	14681	6319	15443	15496	9028	25512	14357	18696	10274	16933	9795	7897	6642	10275	10620	25118	15203	11930	11322	8430	19618	14338	6889	12271	14131	16346	32801	8550	17743	17676	13299	21876	20974	16607	28818	5262	10907	11464	11408	7837	2360
SAMD9L	5724	4150	2700	3767	2107	7915	4332	2357	5901	4064	5695	2709	2962	7253	4869	6057	2688	2465	5379	2342	6622	5227	3617	3769	3814	4369	4231	2375	5614	5318	2079	4509	5599	5845	12328	2596	2900	4903	4623	4791	7713	2673	985	1342	541	344	1328	2396	1989
MYSM1	1130	1836	997	1015	1065	780	1502	1029	1322	1342	3065	1194	1951	1639	1139	1654	647	1835	2765	1423	3109	1907	1752	1183	1097	1940	1374	1577	1894	2171	1063	1454	2137	2654	3088	520	1266	1534	1604	1979	2991	831	1597	1696	1700	1175	1510	1328	2509
GLYAT	0	0	0	4	0	0	0	0	0	0	1	1	2	0	1	2	1	0	2	0	1	0	0	0	2	1	2	1	0	0	0	1	0	2	3	37	2	0	0	0	0	1	3	1	2	0	0	1	2
MAPK8IP3	686	2412	1522	1657	1516	992	2113	1933	1892	3159	2064	2491	3157	1365	1583	2003	1150	2658	3630	2573	5232	3657	898	1020	388	3443	1992	1700	1486	2644	2370	759	2045	3457	7017	171	2097	1821	2649	3667	9559	704	1906	2754	4213	1454	1209	2888	4444
CREB3L3	9	4	3	2	1	1	7	1	4	5	0	3	1	18	5	21	5	1	4	1	11	4	3	2	9	11	5	3	10	11	4	6	5	4	112	3	6	5	10	11	8	9	8	3	0	1	5	2	0
NDUFAF3	3385	5977	4231	2141	3332	1634	3651	1730	3313	2535	2638	4020	2701	4747	5728	5544	2622	4128	2416	2529	2543	3126	1730	6525	2828	3499	3559	2254	4686	2393	2173	2373	2263	3995	9309	2182	4839	3068	4131	4700	7220	3117	2475	2190	1411	1600	3857	3209	2279
ADO	1494	2341	1416	764	1389	801	1592	755	2098	1343	1989	1652	1618	2242	2038	2710	1405	2419	1739	874	1674	1671	1341	2676	1870	1992	1939	1014	2251	1951	932	1330	1861	2820	3420	1207	1873	1542	1674	2836	2778	1530	1820	1977	1608	1919	3486	2039	1373
RHO	0	1	2	1	1	3	0	2	1	1	0	1	5	0	0	1	1	1	3	0	2	2	1	1	0	1	2	1	0	3	3	1	0	0	4	0	2	0	0	0	1	1	3	6	0	0	8	2	14
LGALS14	0	2	0	2	0	0	0	0	0	2	0	0	0	1	3	0	0	2	0	0	0	0	0	0	2	0	0	0	1	2	1	0	1	0	2	1	0	0	2	0	0	0	0	0	1	0	0	0	1
OTOL1	0	0	0	0	0	0	0	0	0	0	0	0	0	0	0	0	0	0	0	0	0	0	0	0	0	0	0	0	0	0	0	0	0	0	0	0	0	0	0	0	0	0	0	0	0	0	0	0	0
MTMR8	103	107	52	49	45	48	44	30	86	48	99	52	50	93	81	82	42	65	67	46	86	61	54	108	57	60	64	37	130	53	62	77	54	96	122	50	62	68	86	66	106	56	15	182	84	12	10	50	4
UBAP2	2116	4590	2756	1502	1042	1291	1821	1935	4494	1787	3209	2995	1292	3492	3537	4387	2218	2234	3395	2166	2123	2132	2257	3301	2411	2707	2699	1934	3867	2640	1120	2287	2618	3637	6198	999	2837	3145	2703	4088	5268	2539	3145	2001	3787	2237	9169	3854	2757
LGALS7B	10	7	7	8	17	4	7	2	1	4	1	7	0	13	34	15	20	45	8	2	1	6	2	5	1	6	8	8	115	3	20	3	2	18	26	2	8	5	15	4	24	5	7	17	27	2503	1112	148	183
ACP7	7	0	4	12	3	11	13	7	2	8	2	2	14	5	19	12	4	3	25	10	8	19	3	3	1	5	16	7	6	4	2	0	4	17	10	1	16	3	21	6	14	4	9	10	122	1327	878	1128	177
TRABD2A	407	690	546	232	905	170	704	343	334	331	413	524	584	635	523	519	228	403	392	262	1387	601	341	625	614	419	340	228	646	336	318	294	416	518	2224	292	754	365	532	455	911	398	105	936	41	17	216	260	88
CCDC6	5058	9147	5372	2973	2472	2477	5052	4045	6753	2688	7708	5602	2749	11301	6961	7625	3127	6200	5869	4518	4335	4175	5620	9205	5279	5608	5491	4025	9678	5900	2310	5661	6646	7525	12767	3320	6439	4799	6302	6944	7031	5855	11014	3242	5725	4690	7112	4713	4025
DEFB130B	0	0	0	0	0	0	0	0	0	0	0	0	0	0	0	0	0	0	0	0	0	0	0	0	0	0	0	0	0	0	0	0	0	0	0	0	0	0	0	0	0	0	0	0	0	0	0	0	0
OR4A47	0	1	0	0	0	0	0	0	0	0	0	0	0	0	0	0	0	0	0	0	0	0	0	0	0	0	0	0	0	0	0	0	1	0	0	0	0	0	0	1	0	0	0	0	0	2	0	0	0
VSIG10	3792	5120	4311	1168	1854	801	1445	2531	3939	1613	4212	2012	2261	5254	3574	4011	1215	2759	2722	3292	1810	1840	3262	2631	2959	1119	2669	1495	2646	3628	1131	2910	2910	3759	6997	1657	3306	3197	4354	2837	3261	2256	1415	1534	2308	954	1306	1469	1421
NEFL	37	12	10	26	27	72	21	3	16	25	11	22	2	9	25	44	68	11	6	8	33	27	22	20	26	16	44	73	83	2	7	22	20	8	84	118	27	13	15	11	40	56	323	150	44	0	3817	1113	80
MCMDC2	63	46	46	62	43	37	79	41	45	41	73	45	66	64	71	77	27	47	77	41	51	56	41	75	65	44	85	46	76	62	57	46	55	92	87	56	70	56	108	41	100	35	66	174	123	100	137	79	222
FBLN1	56630	75832	39921	10221	28789	34203	25494	18882	50357	22121	27970	119208	12442	14874	39333	64036	45405	17830	29262	20170	13952	13615	22704	61077	30295	63919	57964	28176	79892	34400	16185	21972	31256	26910	64089	14733	29829	25767	19728	39752	71864	29778	8371	6299	9133	9593	52065	30257	89077
ART5	27	106	28	39	96	30	10	35	32	35	22	56	32	37	55	62	20	23	22	17	37	18	30	13	28	39	34	69	36	85	60	31	22	22	125	46	48	31	89	27	63	76	7	24	2	4	67	17	368
KLHL5	3566	3348	1990	1589	1585	1433	2313	921	5066	1570	4611	1926	2327	2723	2015	4001	2076	2933	3658	1398	2496	3412	1588	3517	2053	2294	3002	2467	3959	1616	1270	1709	1659	2959	5075	1812	2148	2245	1948	2760	3168	1536	1556	8455	3218	1389	5198	3550	2067
COX7B2	0	0	0	0	0	0	0	0	0	0	0	0	0	0	0	0	0	0	0	0	0	0	0	0	0	0	0	0	0	0	0	0	0	0	4	0	0	0	0	0	0	0	63	3	94	0	421	48	4
KCNQ3	519	761	731	228	304	372	1284	485	555	501	360	409	364	759	1114	319	602	489	1246	100	961	270	527	2125	276	2109	331	242	616	271	740	301	448	501	1335	69	736	1178	316	1864	1880	940	396	1055	58	54	113	255	36
INAFM1	477	1090	856	352	463	348	652	450	787	451	454	636	672	644	703	851	535	819	665	594	382	493	240	660	484	1098	779	625	719	467	246	322	367	1195	2230	147	924	741	883	1173	1413	526	707	186	276	757	1006	532	698
GPR152	1	0	1	1	0	0	1	1	2	1	1	0	2	4	0	2	1	4	1	1	5	3	0	0	1	2	1	1	1	1	7	0	0	2	2	0	2	1	0	0	11	2	3	0	1	1	0	4	0
CKAP4	5127	8101	5176	2360	2473	3096	7248	2234	6662	2357	5602	6356	2604	4246	6055	8083	7855	5987	5820	2884	2569	4545	2919	13219	4745	16548	5839	7960	9126	4235	2318	4483	6807	5785	11210	2274	6097	4345	4019	9289	9443	6871	15202	21602	11673	14803	21962	10588	10073
TBKBP1	1373	1332	1441	495	598	602	957	525	1830	753	907	1059	676	873	1372	1734	844	942	1551	764	807	1113	449	908	883	1163	1222	592	1333	1023	519	452	678	1071	2803	237	1157	695	994	1139	2195	559	879	230	989	363	2135	1177	3105
ACRBP	173	355	199	177	179	198	309	303	263	250	219	315	250	432	186	372	353	270	282	158	291	234	92	509	124	223	213	111	419	328	154	207	226	293	306	149	164	254	414	456	581	296	130	67	33	60	150	372	610
NECAB2	10	35	5	3	19	2	11	38	12	5	26	8	20	10	11	6	42	58	6	7	6	8	5	20	3	16	30	28	5	7	12	6	6	27	14	0	10	9	10	40	58	8	257	2	99	43	358	144	72
TEKT3	124	88	26	319	53	108	57	53	42	221	167	34	25	56	335	162	16	131	145	40	61	121	29	25	24	33	186	124	155	54	54	39	23	243	72	33	115	31	353	20	87	20	8	74	7	4	31	21	52
ARL2BP	1017	827	506	307	580	284	727	289	648	373	705	544	529	999	747	1055	435	757	628	405	621	560	488	1214	732	501	679	471	996	581	401	571	640	695	1350	661	566	590	606	605	882	489	409	549	624	608	874	767	265
XCR1	256	349	224	31	82	135	610	68	262	105	145	363	25	499	253	238	242	105	171	76	538	151	113	204	136	253	260	56	441	132	66	170	130	168	482	185	237	201	127	180	554	224	27	82	55	146	84	152	32
WDR45B	5487	8354	5286	4381	4212	3136	5206	3368	5744	4028	6575	7135	6292	7150	7403	7999	3466	8844	5553	4678	4697	4969	4301	9394	4450	5567	5868	5583	6969	4977	3198	3935	4673	8876	14376	2882	6443	5735	7056	9024	10703	4304	8419	8719	5258	13925	12770	7378	9611
SDR42E1	713	943	788	298	620	277	655	280	548	346	775	605	475	856	845	753	317	528	589	425	623	387	483	806	577	331	711	236	1146	684	386	553	820	742	866	469	832	709	689	371	1028	704	1198	1946	1407	828	2595	685	1823
POTEG	2	4	2	2	0	0	0	0	3	2	2	2	0	2	0	1	2	1	2	0	0	0	1	2	2	1	0	1	3	1	2	2	1	2	6	3	3	1	2	3	2	1	3	6	2	0	3	2	58
COQ3	299	294	297	154	364	90	435	129	186	207	244	272	304	274	343	295	116	252	292	165	234	189	177	529	347	243	252	127	328	226	159	196	283	306	439	256	281	211	324	164	377	235	1199	989	1001	449	1177	677	590
HNRNPD	9591	13184	9764	5219	4999	4309	8095	5328	10755	6856	11352	11128	6880	10195	12477	13031	7178	10931	10441	6709	11014	8332	7009	13672	9705	11656	10811	8695	11773	9188	4480	7809	8306	15209	20945	4747	10502	10887	10803	13863	17219	9486	17459	18273	20799	16796	22874	10354	10588
C11orf87	5	2	25	3	15	1	4	1	11	6	3	11	3	1	6	22	18	32	1	1	9	37	11	56	13	4	11	4	13	2	5	9	11	4	4	3	4	6	2	15	10	0	1	0	10	0	44	26	273
POMGNT1	4114	6285	5362	2609	4572	1888	4984	2700	5164	3155	4888	4055	4398	4550	5598	6490	3227	4890	4366	3847	3510	4170	2930	7365	3977	4730	4753	3072	5984	4106	2847	2978	3586	5309	9521	2403	5038	4202	5118	5361	7815	3693	6308	9093	3241	3513	9761	3976	4929
SLC39A13	3972	5660	5746	2725	3034	1842	3874	2824	6551	3196	3202	3910	2791	4022	4818	5862	3272	3794	5246	4423	2344	4167	1937	5662	2998	4691	4433	3377	5152	3736	2086	2703	3133	5279	10087	1425	4493	3161	4643	5042	8582	3167	2746	2536	1336	1117	6046	4233	8468
TOB1	4242	4611	5396	2891	5396	2583	4363	4369	4998	2794	4277	4913	2884	6114	8367	5599	3535	4718	4096	2402	3101	2420	5511	5485	8498	2798	7094	1817	4301	6474	4519	4495	6674	2804	8514	3483	3772	5953	5818	3663	4708	2417	18888	2567	3051	2566	4032	2475	2415
SMC2	1512	1473	743	696	811	594	1210	497	1820	801	1524	1163	760	1687	1332	1930	900	600	1544	707	2028	1234	1165	1491	1149	832	1488	493	2674	1184	628	1118	1905	1646	1914	775	880	1140	1154	976	1539	1551	2050	3916	3043	2514	4659	2690	1816
DEFB136	0	0	0	0	0	0	0	0	0	0	0	0	0	0	0	0	0	0	0	0	0	0	0	0	0	0	0	0	0	0	0	0	0	0	0	0	0	0	0	0	0	0	0	0	0	0	0	1	0
ROBO1	4086	4906	1928	1204	1182	2074	2114	1492	5032	1627	4682	3544	1191	3316	2579	5956	4199	1729	3828	1947	3112	2355	2181	3423	2508	3615	3520	2023	6217	1996	1525	2590	2849	4713	7521	1696	2417	2625	2586	3491	4348	2423	1251	13785	1641	1143	6208	3912	10143
PIM2	2468	3200	3642	1049	2398	1145	2523	1264	1713	2347	4976	5489	2960	2468	2431	2744	9989	4085	2274	1103	8803	2738	1650	2227	2746	4686	2683	2048	2772	2181	4867	2593	1893	1889	6667	1445	5840	4721	1802	4239	26302	3632	1634	5754	5352	777	5367	8064	736
UNC93B1	3271	6864	3754	4945	2883	4566	4807	2572	3972	3988	3339	5211	2410	6724	7640	6138	3257	5035	3629	3241	4815	4364	2166	7309	2768	3293	4806	2388	6968	4563	2282	2914	3116	6376	12851	2108	5362	3752	7260	6214	10940	3191	14734	2556	1528	3262	3580	5002	1198
HSH2D	512	756	493	672	460	910	611	334	349	728	621	1223	741	591	689	511	600	674	600	393	2838	481	385	633	292	689	533	551	445	819	948	484	301	526	2587	375	702	593	695	490	2934	395	618	743	461	72	288	1254	64
ZBED1	5564	5910	5072	2631	2320	2136	4237	2637	6436	2658	4331	5243	2271	5620	6302	6782	3781	4278	4954	3591	3822	3894	2724	5198	3992	4056	4595	2586	6093	4232	2253	2976	3781	6079	10519	2140	4580	3921	4530	7102	8459	4336	6548	6546	3221	4339	8251	5985	5778
SUB1	8247	7197	7430	3631	9709	2600	9655	3530	5637	4477	7942	6449	12420	5856	6512	8305	4740	14516	7434	4011	7736	6285	5322	10461	8052	6504	7078	6707	7237	6051	5157	5651	6126	8465	11841	8302	6168	6805	7498	8208	9901	5832	8917	18565	5547	5923	13089	7669	18516
KCNN4	219	437	234	529	283	211	461	196	96	652	303	693	223	166	487	432	334	915	310	165	1651	386	81	1418	191	935	749	561	879	206	707	186	384	220	571	58	489	199	329	533	1091	348	5712	399	551	338	1376	994	143
L3MBTL1	176	307	227	287	168	132	217	228	200	375	331	259	295	179	226	291	103	180	487	363	661	296	256	157	109	351	262	173	216	455	242	202	417	509	625	62	308	207	399	275	958	76	382	386	372	224	251	466	1120
CD34	15327	18740	11055	5555	10551	7024	7549	3518	49603	5948	4280	19595	4792	9267	37524	25400	11366	5560	36579	6683	7578	19099	9172	14646	21330	17477	17276	7016	20554	10694	4728	8598	14459	20186	43167	6144	8102	7910	4758	8694	20422	7862	4908	1062	580	1770	2712	3308	3070
TGM2	139291	78290	75323	32019	30298	66932	44765	34125	171166	37076	79296	57770	45194	67853	83194	158801	97041	68282	43115	44580	39899	34738	34534	131905	44845	86812	83956	80496	108808	54777	33352	46216	46296	72523	106577	33504	60135	75257	55132	139881	191935	118033	72941	4501	4385	3382	13420	29718	3158
PABPC1L	85	363	188	456	295	205	862	452	311	966	564	491	714	229	199	291	144	480	1224	538	1238	592	526	194	99	926	314	289	284	1085	554	262	885	1030	1009	47	488	497	800	682	2645	138	1301	608	1910	1187	858	1038	4806
NAT14	663	806	974	839	781	399	980	433	664	831	284	730	359	591	1375	1085	555	784	694	524	470	714	217	775	371	661	1168	366	965	463	618	193	465	1222	1740	221	891	636	1299	544	1051	491	422	1137	250	261	1965	840	1757
OR9G4	0	0	0	1	0	0	0	0	0	0	0	0	0	0	0	0	0	0	0	0	0	0	0	0	0	0	0	0	0	0	0	0	0	0	0	0	0	0	0	0	0	0	0	0	0	0	0	0	0
CBSL	1	0	54	0	18	1	22	21	1	8	0	20	10	27	22	22	1	35	15	27	16	28	13	38	0	1	43	8	0	2	13	18	12	21	1	0	39	83	31	40	90	3	1	15	51	2	224	34	126
L3MBTL4	750	1140	756	393	529	268	752	498	718	423	941	544	638	886	796	852	209	923	585	552	553	551	584	869	785	612	686	502	884	825	429	872	779	968	1635	480	724	877	1045	1019	902	669	91	1847	994	266	1421	845	1895
LYRM9	592	832	904	396	925	151	727	474	489	485	629	675	761	617	800	732	240	1175	514	543	477	579	392	577	699	354	671	412	692	483	428	403	581	771	1356	668	760	513	822	406	787	561	77	1319	174	148	253	536	341
ACSS3	2287	2723	3138	888	1702	676	2246	1394	3041	1391	2690	1758	2090	1800	2159	2921	1477	1623	2158	1651	1460	1600	2296	2634	1710	1064	1929	825	3000	1959	1545	1549	2280	3278	5066	1605	2186	2734	2420	2196	3436	4465	554	800	53	33	581	554	1065
ZNF729	0	0	0	1	0	0	0	0	0	0	1	0	0	0	0	0	0	0	1	0	1	0	0	0	0	0	0	0	0	1	0	0	0	0	0	1	0	0	1	0	2	0	0	0	0	0	0	0	0
RNF111	2445	3718	1754	1230	1475	1423	1573	1228	2724	1482	3236	2014	1700	3520	2423	3623	1411	2426	2549	1565	2773	2165	1779	2906	2214	2187	2361	1480	4029	2269	1235	2140	2659	2631	3897	1364	2244	2181	2057	3383	4357	2011	2753	2616	2035	2025	3414	2241	1391
ZNF197	1122	1464	960	578	692	511	733	494	1057	647	1632	1026	870	1381	1152	1488	610	749	1364	749	1177	871	1050	964	771	1203	1297	626	1602	1270	501	1109	1360	1373	1873	652	1080	962	1154	1126	1666	723	533	706	509	442	1348	791	1454
RHOBTB1	1933	2395	2289	972	1122	824	1334	1078	2649	1397	2688	1183	1816	2639	1873	3528	1494	1805	2390	1484	951	2129	1425	2042	2107	1322	2038	1135	2338	2342	735	1179	1628	3474	5014	1333	1826	1779	1765	2631	3148	1696	1277	258	618	299	1726	1060	3456
APOM	88	157	157	76	145	31	150	92	100	89	112	127	151	156	138	145	73	249	84	70	115	110	86	160	90	114	117	96	121	112	92	139	131	209	302	86	159	109	159	102	262	120	129	64	70	93	121	108	60
DOC2A	35	48	5	232	43	61	80	49	28	414	62	16	31	14	114	33	6	58	266	49	79	94	23	5	4	105	78	124	41	136	68	24	46	220	98	5	37	18	119	21	203	7	11	59	17	139	74	35	351
CEP120	2526	2334	1621	1183	1394	1021	1308	823	1843	1340	3311	2002	1530	2962	2035	3157	1215	1870	2217	1407	2806	1448	1888	1821	1878	1521	2008	1261	2830	2082	1133	2085	1990	2257	3857	1107	1723	2568	2277	1724	2809	1250	783	1254	816	647	1559	1282	1255
MFGE8	13522	9595	7591	2913	5289	5420	5464	3623	10672	4676	4320	10800	7020	7199	8958	13109	7951	6659	10974	5472	5601	5405	4476	9398	8163	7611	10462	6107	11882	5649	4886	4140	5562	9203	18274	3970	6458	7499	4305	9911	14774	5399	3781	17609	6012	1733	18689	9799	6388
MBOAT1	614	729	342	545	382	334	501	404	616	464	679	547	480	1006	699	844	337	554	902	446	679	458	473	825	424	474	537	237	1107	696	391	606	676	792	1216	392	441	583	640	631	1149	395	511	382	841	148	886	738	456
DCUN1D1	1971	2506	1609	899	1911	989	2326	1004	1720	1018	2950	1834	2264	2379	1887	2304	1094	2471	2315	1067	2313	1599	1895	2665	2022	1602	1903	1308	2867	2224	1173	1780	2119	2201	2980	1953	1900	1907	1925	2040	2791	1632	2499	4612	6824	5996	8646	4926	3450
XCL1	247	85	83	8	267	16	231	56	95	21	81	141	139	138	104	197	102	71	74	43	93	20	44	147	64	75	130	72	104	23	45	175	156	42	93	65	86	120	163	97	195	47	56	423	184	96	198	93	350
CSE1L	4988	5247	3045	2009	3331	1947	3921	1990	4659	2038	5205	3833	3979	4676	4796	5395	2534	3503	4396	2573	4371	3351	3707	6633	4085	3995	4454	2696	6300	3669	2041	3549	4306	4961	7002	3603	4052	4050	4034	4363	5775	3371	16278	7475	11676	11258	18598	9262	6675
MRPL28	2515	3302	3176	1687	3051	917	3239	1604	2220	1950	1830	2448	3102	2580	3638	2916	1661	2760	2091	1906	1970	2001	1022	3806	1837	2754	2660	1574	2717	2016	1336	1262	1843	3047	5199	1035	3086	1836	3026	2776	4586	2468	4391	2490	3205	2955	4721	2459	2764
HEMK1	1358	1934	1615	1179	1851	699	1965	1203	1387	1551	1686	1555	2209	1381	1628	1571	896	1375	1739	1201	2196	1428	989	1775	827	1975	1474	877	1440	1830	1248	833	1457	2064	3539	611	1920	1384	2087	1422	4350	1170	741	824	697	562	1289	1121	2908
RFX8	3	16	10	11	15	18	42	5	51	4	6	30	16	8	8	13	20	4	166	2	33	64	12	17	11	35	10	3	18	4	11	7	84	22	47	1	9	6	16	31	40	2	32	20	16	45	107	46	179
OAZ2	6744	7952	8268	3346	4883	2531	7491	3353	10054	4261	7027	7246	5269	6514	7775	9552	5106	6531	10589	4354	5619	6493	4336	9777	7212	5772	7181	3997	8627	6394	4146	4571	6023	8716	13894	3593	6766	5658	6676	6952	11057	4996	5047	5545	4082	4458	8268	5602	4343
CKAP2	909	556	688	423	1112	392	1383	276	1221	614	731	871	578	1021	972	1071	554	586	961	441	1409	1063	805	1465	484	635	999	117	1663	967	542	766	1701	965	1319	809	584	412	745	454	1309	847	3754	3131	1924	1714	4207	2192	2461
SBSPON	1753	1086	1525	673	1246	356	847	808	1321	733	1540	439	729	1448	654	671	386	754	1408	1526	718	1111	2273	995	897	978	1606	719	1532	1263	335	1491	2476	1210	1710	1422	1473	775	1022	955	1076	654	191	89	60	40	3111	293	14893
RARRES2	16268	15438	17300	4258	18490	3195	11526	5549	11298	8846	7765	8397	17282	13554	11141	16274	10058	15637	7003	9402	5369	5760	4900	10557	8407	9271	12236	13032	11895	5693	6657	7361	8954	10889	18244	6830	15796	8962	11370	8919	25561	7829	4887	2273	1979	1159	17462	7977	2206
USP15	3461	4406	2450	2274	3353	2440	4480	2510	3195	2366	5217	3023	5037	4186	3024	3838	1967	7316	3906	2571	4913	3141	2904	5267	2767	3510	2953	3363	4280	3443	2619	3237	3349	4793	5536	2872	2681	3012	3481	4816	6825	2394	5876	4887	3530	1895	5412	3030	2274
NCKIPSD	1472	2720	1424	1041	1020	1061	1037	905	2373	1094	1194	1832	948	1896	2363	3043	1207	1271	1282	1012	1157	1010	887	1868	1028	1581	1777	964	2209	1545	675	1327	1517	1949	3759	723	1827	1027	1489	1673	2522	1304	1070	963	920	882	2317	1595	2156
ZBTB14	1394	1400	1137	617	1153	401	978	565	1272	855	1421	1216	906	1379	1404	1554	588	763	1533	879	1801	880	1087	1510	1105	877	1243	426	1591	1362	712	1152	1458	1240	1789	895	1199	863	1242	852	1622	765	1039	1198	705	676	2127	1047	1265
NSUN4	1503	2753	1419	901	1300	896	2019	1166	1920	1000	2060	1669	2295	2390	1829	2347	1234	2544	1482	1025	1672	1409	1184	2448	1639	2029	1638	1515	2645	1800	1022	1439	1466	2470	3454	971	2107	1789	1578	2583	3516	1446	1837	1920	1655	1855	4212	1347	1261
FRMPD2	96	33	3	270	14	170	34	21	1	170	206	3	13	54	248	90	8	93	176	10	85	103	10	5	18	20	130	66	141	80	36	13	0	245	30	20	86	26	247	1	63	1	1	33	8	0	15	8	4
FAM69B	1554	1397	1296	493	785	334	536	416	1159	789	802	794	1032	1284	1375	2102	628	849	921	1037	574	1005	484	1247	770	515	890	494	978	501	426	525	679	953	3919	450	791	658	986	1106	1402	388	163	39	331	332	863	594	741
CIB2	346	159	293	77	185	94	208	102	358	167	239	281	101	172	209	336	235	144	301	97	260	206	95	210	253	194	252	212	385	182	129	98	118	227	359	183	260	127	187	205	297	161	178	1373	538	1367	2444	702	1249
OR6K6	0	0	0	1	0	0	0	0	0	0	2	0	0	0	0	0	0	0	0	1	0	0	0	0	0	0	0	0	0	0	0	0	0	0	0	0	0	0	0	0	0	0	0	1	0	0	0	0	0
TMEM50A	10011	11857	9453	5267	9552	4139	10732	5078	10465	5907	10510	8100	9809	10563	9767	11574	5482	11927	9649	6151	7874	7543	7312	15308	11065	7333	9036	5982	11147	8258	5210	8848	9578	10127	16452	9374	8397	7697	9460	11062	13303	6918	9275	12086	5042	7306	15378	7461	4834
COX15	2566	3301	2005	1670	2251	1157	2566	1348	2655	1401	2952	2552	2153	3594	2660	3352	1699	2185	2253	1558	2854	2041	2017	3819	2204	2129	2287	991	3521	2072	1610	2084	2897	2910	4312	2109	2643	1982	2255	2341	4399	2234	2458	1851	3768	2545	3699	2162	1933
ANGPTL1	2231	2258	700	466	881	1176	571	534	670	363	1582	810	911	848	542	1879	612	1005	515	990	349	222	1026	1497	597	744	832	736	1746	768	553	1528	1366	630	1888	829	804	617	777	772	945	417	215	82	26	4	53	149	274
RLIM	4033	6385	3100	1906	1815	2346	2721	2494	3629	2093	6183	3396	3731	6282	4035	5083	3257	6491	3226	2435	3417	3140	3205	5443	3814	3746	3368	4816	6069	3350	1866	3001	3382	5979	10061	2256	3631	4761	3275	7456	6856	4053	5408	2417	2774	2564	4597	3044	1813
INTS7	1399	1590	1247	579	1203	765	1439	638	1512	862	1248	1252	1222	1863	1139	1600	911	1109	1295	673	1436	1246	860	2123	1276	1199	1139	636	2004	1462	900	1117	1205	1593	2257	1015	1166	1583	1172	1362	2235	1280	2380	3074	2563	1794	4112	2236	1333
PLEKHD1	37	91	8	37	10	24	54	13	26	29	95	25	14	42	34	23	16	93	38	19	167	35	76	93	8	29	45	21	45	57	14	22	24	108	175	5	23	22	52	29	71	16	12	6	146	10	8	95	21
RNF130	6512	10417	5511	5505	6554	4224	11691	4653	7611	5436	7510	9273	6293	10769	8506	9785	6659	11266	7045	4476	6214	5960	6326	12162	6219	7043	8213	3893	9742	6816	4690	5737	7697	9558	12768	6582	8600	6571	8627	9666	15588	7324	3573	2742	2863	2544	8129	9119	2609
VSTM2L	1020	811	310	2373	426	1175	1441	568	278	1578	857	715	274	400	2079	2221	715	1313	777	481	377	932	346	3215	328	1623	1896	1074	1441	315	870	445	304	1748	1219	332	1656	319	2373	680	934	416	419	6637	35	66	137	186	332
NDUFA9	1978	2442	1938	1169	2344	874	2545	952	1849	1250	1480	1877	2460	1922	2241	2398	1178	3104	1716	1186	1651	1678	1330	4014	1790	1745	1744	1155	2683	1411	1173	1457	1767	2080	3553	1865	1877	1429	1887	2339	3022	1648	5807	4570	2655	783	3931	2808	2544
FASN	14138	66103	48789	7178	7121	15747	32445	30541	39485	15203	29653	48264	7258	71276	36311	28707	30460	24104	15182	17524	17846	23995	11422	42164	24098	19362	26383	8708	39579	37730	12731	14661	14421	41816	52062	5072	64215	73434	51781	39145	41435	58007	29786	12742	14080	28032	52462	20564	18815
AC004233.2	0	8	7	7	8	0	31	8	2	40	3	4	14	6	3	1	1	7	4	4	30	9	2	1	9	1	2	4	3	6	11	2	5	8	5	1	8	7	4	4	8	2	17	1	0	2	6	0	11
ACSF2	2208	5235	3158	4115	3616	907	3689	3119	2639	2536	2727	3000	3358	3508	3795	3108	1434	3883	3053	3565	2660	2807	3781	2562	2049	1804	3270	1822	3663	3925	2039	2253	2756	4289	8612	1921	4076	2458	5356	3818	5564	2645	3226	1411	469	185	1353	1704	2717
CCT5	7742	9724	5226	4318	6355	4710	8372	3319	8721	4529	6765	6589	8271	8322	8440	9151	5703	9229	7100	3642	7606	6312	4633	15408	6194	9891	7739	5231	11626	5699	3561	5107	5602	10010	11016	5929	7119	5565	7034	11335	13214	6474	50797	18649	26418	15425	39472	11317	39053
EMILIN2	2312	6635	2118	4125	3059	5294	5098	3915	5428	4015	4868	5932	2462	7923	4456	6525	5896	5611	2950	2515	3647	5138	2520	10329	1546	7876	4659	2536	11163	3821	2200	2828	7378	5082	5056	1465	4735	3307	5239	7483	14188	6065	1205	1798	718	1080	4138	5501	1483
CCR6	40	21	21	7	10	14	25	10	9	18	27	83	16	27	11	27	43	25	24	11	275	34	9	31	6	10	41	19	32	5	42	31	11	24	18	21	24	32	7	48	56	24	3	9	2	8	11	24	5
OR2AJ1	0	0	0	0	0	0	0	0	0	0	0	0	0	0	0	1	0	0	0	0	0	0	0	0	0	0	0	1	0	0	0	0	0	0	0	0	0	0	0	0	0	0	0	0	0	0	1	1	0
DNAJC8	7671	7538	6412	3156	7433	2423	7546	2955	6448	3948	6157	6346	8678	6586	6721	7760	4019	8768	6165	4041	5926	4786	4517	9877	6223	5421	6518	3985	7957	5349	3896	5298	5344	7584	10359	6530	6431	5131	6154	6361	9202	4837	8849	8066	5048	4944	9803	4988	6033
NAA16	711	963	702	505	684	394	839	462	720	655	1409	864	877	722	859	1079	427	841	1267	707	1413	990	873	800	737	930	934	487	1102	1095	601	886	985	1354	1673	365	835	750	1127	995	1593	561	654	532	586	569	724	939	1179
CYP1A1	9	32	50	733	2787	4	4	7	20	5	25	8	9	11	26	26	1	1304	4	25	18	23	16	2	46	1	14	14	6	2	3567	7	9	6	120	2	63	15	29	14	480	10	4	0	10	146	28	46	0
C9orf131	4	7	5	1	2	2	8	4	5	1	12	6	21	2	3	9	8	11	5	6	3	11	0	2	3	12	4	13	3	4	7	1	10	23	95	0	5	7	6	21	42	3	3	4	2	6	3	4	2
ADPRM	463	360	447	317	536	193	467	194	409	237	494	515	530	351	498	522	251	500	425	362	547	378	346	428	484	385	451	246	472	411	251	479	468	570	629	451	503	265	570	333	681	322	460	430	428	134	587	427	311
ACSM3	736	934	1582	390	747	246	1677	566	2027	596	1161	895	853	1130	838	1236	844	482	1182	472	803	1690	881	1357	932	623	1212	277	1455	1031	737	723	1011	1330	1296	839	1111	1458	1164	860	1971	2316	583	215	94	52	124	319	564
GLI3	1545	1972	1257	455	641	633	932	687	2546	651	1543	1897	512	1881	1430	2590	1799	676	2108	858	712	1098	1066	1631	1490	2137	1536	691	2337	1451	453	864	2893	1624	4642	474	1073	1485	874	1619	3725	1245	475	3998	2004	155	2832	1324	4752
INO80B-WBP1	2	2	2	0	1	2	1	4	4	0	1	3	0	4	1	1	7	2	2	1	2	0	1	1	0	2	0	5	1	3	2	1	0	1	6	0	1	1	0	2	11	1	10	1	4	1	8	1	6
MLLT11	200	453	249	154	190	448	478	208	498	321	319	957	507	183	181	381	323	507	484	321	578	362	410	747	128	626	209	364	270	186	250	146	479	430	1076	108	266	351	157	746	1036	161	278	656	3045	1768	7799	1486	1542
THEM5	104	232	116	71	52	39	110	93	77	92	128	153	132	177	111	139	80	96	112	60	126	103	77	114	43	84	93	89	139	139	59	60	124	183	270	32	170	136	131	142	302	142	510	90	347	206	860	76	28
FOXF1	4751	5402	4038	3081	2191	1613	3069	975	4228	2654	5064	2665	2757	6259	3585	7655	1882	1683	2754	3320	1081	2664	3277	3586	7795	3182	4677	1328	3971	3244	1562	3659	1507	1762	12816	1338	3762	3585	3579	3430	2998	1366	854	97	177	125	835	1023	680
TMPRSS5	6	14	17	20	19	6	32	13	16	24	13	24	46	3	10	22	8	50	38	32	26	29	4	13	10	34	22	18	12	24	22	17	28	50	60	4	19	10	35	36	74	9	14	32	15	10	19	46	23
UGDH	3187	4095	1922	1630	1675	1693	2623	1225	2459	1465	2718	2345	3579	2707	3414	3489	2960	8808	2874	1667	1831	2196	2892	4846	2869	4664	2386	4762	4196	2752	1319	2507	2978	4018	4630	2199	2874	3526	2735	8996	5584	3113	30711	2566	34450	9269	10247	8597	2270
ZNF106	14393	21846	10047	4800	4445	5419	6555	8634	17915	6977	21675	9489	6935	19318	9823	18031	8046	13520	12625	9069	9663	8907	11066	13145	8051	7918	11531	11505	18791	11471	5094	9299	11639	18257	20605	4721	10076	13231	9969	13639	16404	10010	4157	2839	3865	4883	8587	4123	2266
ABHD16A	399	511	403	276	305	262	396	333	458	452	418	353	357	387	404	509	316	460	400	319	403	432	255	571	276	516	405	299	471	518	341	341	348	530	865	228	436	370	558	595	1215	378	447	357	363	322	382	387	524
AMER3	1	0	1	1	1	1	0	0	0	1	0	1	0	0	1	1	0	2	0	1	0	1	0	0	0	1	0	1	2	0	0	0	0	2	1	1	0	1	1	0	1	0	0	3	2	2	1	0	2
SCRN1	4409	7479	5597	2251	2027	1947	2633	3042	4900	3223	5482	6229	1894	5778	6060	7838	3665	3351	4984	2598	5129	2628	4061	7303	3317	4742	5310	2321	7592	4346	2607	4098	5419	5447	10318	2125	4737	4494	4590	4922	6241	3302	830	4471	13254	9439	13115	6147	7884
NYAP2	21	50	63	56	93	21	81	39	242	158	45	64	30	217	147	54	26	18	181	17	51	242	79	130	90	27	84	15	200	87	12	83	69	206	128	36	117	38	72	47	165	63	16	9	1	0	2	13	0
DTX3L	7770	11386	5775	4266	2981	8416	5768	4032	7036	4180	8750	4944	4524	12521	8722	10007	4173	7736	5226	3669	6972	5257	5558	8401	8074	7266	5884	6635	11744	7204	3098	6527	7963	8304	23250	5118	6835	7964	6358	11889	12505	7455	3383	5051	9775	3525	9311	5638	4729
RXFP1	1989	868	904	451	780	595	489	385	1039	343	1581	190	1289	817	596	985	255	636	388	624	452	602	860	685	1427	292	508	279	702	845	334	867	651	813	1188	677	470	688	583	593	670	331	133	99	12	10	21	35	30
UPF3B	618	695	571	560	523	271	642	358	545	577	868	581	774	689	529	754	393	640	971	646	1014	651	633	461	366	765	742	548	832	736	399	702	764	991	952	247	743	456	874	820	1257	443	1478	1032	1224	1293	1466	1109	903
MYOM2	530	266	300	136	374	214	349	138	194	234	869	407	417	252	576	585	315	320	136	157	142	183	284	432	630	265	287	185	636	311	166	1185	214	365	413	207	562	233	295	238	358	300	54	988	22	68	62	112	199
SNX25	2595	9679	5152	1865	3476	1752	3740	4515	5165	3223	4732	5203	5133	5754	5763	5225	2643	4969	3560	3749	3883	4427	4343	5364	4183	2630	4484	2120	7551	6897	2943	4437	4770	8423	12560	1986	5504	7064	7117	6025	5704	5095	1094	846	583	1540	905	894	665
ILDR2	378	437	149	106	81	126	92	93	276	206	310	148	186	385	130	792	202	167	47	293	124	213	441	264	260	244	339	200	357	86	30	139	1266	60	597	83	208	160	165	191	113	138	36	9	34	8	195	167	164
RANBP10	2391	3443	2554	1219	1408	1378	1680	1491	3381	1825	2712	2448	1848	3690	3084	3179	1643	2188	2960	1467	3224	1897	2335	2310	1700	2175	2576	1434	2751	3279	1135	1786	2375	3023	5871	975	2724	2319	2336	2730	5340	1887	1859	1478	1743	2175	2790	1593	2403
SLC15A5	3	5	0	0	1	0	0	2	1	6	1	1	6	3	0	7	1	0	1	2	1	1	1	0	0	4	2	2	2	0	3	2	6	0	8	1	1	1	5	2	9	2	4	0	0	0	0	0	2
CCP110	1964	2226	1672	1853	1371	1361	1594	1046	1713	1674	3078	1434	1933	2441	2269	2512	971	1556	2697	1205	2241	1860	2060	1341	1639	1902	2232	1558	2756	2730	1030	1685	1909	3078	3182	925	2092	2239	2613	1884	2679	1311	744	1388	1398	1121	2219	1095	1656
TTC36	10	10	1	3	6	1	6	2	8	6	12	4	3	27	11	10	1	8	6	12	14	2	1	9	5	5	6	5	10	4	2	4	5	13	30	4	9	4	19	7	12	3	5	7	1	8	12	11	24
ZNF879	288	288	175	101	266	105	165	91	182	112	256	135	288	272	253	276	76	167	183	124	264	166	210	215	198	198	249	79	334	245	131	262	199	195	399	189	254	130	228	198	286	114	129	33	100	165	266	79	289
PTK7	6275	11789	10616	3668	5036	3658	8448	5593	13456	6092	7051	11243	3985	8435	12075	12922	9169	6828	9611	5254	4617	7166	4857	12654	5879	6824	9308	3540	13690	8887	5199	4414	5708	12800	21447	2847	9195	7984	8275	11340	21229	12023	4886	10156	8499	5281	39164	12742	17809
EPX	16	45	33	17	8	9	26	19	24	26	32	19	10	26	47	41	12	23	42	27	35	14	31	13	12	13	33	14	25	48	13	17	19	60	48	8	28	24	35	19	38	18	0	21	11	5	19	17	17
CDC6	194	135	99	63	131	119	438	81	347	93	75	233	106	109	117	249	223	106	181	38	442	189	66	451	70	277	208	86	549	90	135	93	236	199	285	66	107	83	93	118	376	452	4131	1828	2614	2575	5401	2691	2246
CENPI	86	50	49	35	52	44	118	35	135	50	62	38	64	75	62	121	63	48	105	19	145	102	36	64	33	59	74	23	137	32	44	47	94	84	117	40	42	55	49	61	112	115	900	729	704	577	754	615	306
PLPPR4	448	513	241	275	614	477	935	138	496	524	314	1223	164	212	273	1058	660	221	761	124	246	579	932	1114	549	870	724	175	1432	272	600	347	455	440	3187	412	365	247	193	586	1627	236	146	41	53	75	507	377	201
NOXRED1	21	39	18	56	18	18	17	23	25	34	58	15	37	39	47	31	12	24	68	12	55	35	17	13	13	20	45	20	38	46	28	13	34	83	52	9	33	35	48	25	75	5	41	26	11	14	44	28	63
LCE1F	0	0	0	0	0	0	1	0	0	0	0	0	0	0	0	1	0	0	1	0	0	0	0	0	0	0	0	0	1	0	0	0	0	0	0	0	0	0	0	0	1	0	0	0	6	166	410	9	0
COX6A2	2	1	3	1	1	1	0	1	1	3	0	0	0	1	1	3	0	2	1	1	1	1	0	2	3	1	4	3	2	0	0	5	2	1	0	4	2	1	1	1	5	0	0	2	1	4	2	2	9
OR52D1	0	0	0	0	0	0	0	0	0	0	1	0	0	0	0	0	0	2	0	0	0	1	0	0	0	1	0	0	0	1	0	0	1	1	3	1	0	0	0	0	3	0	0	0	1	0	0	0	1
FAU	19239	23193	25154	10306	44959	6053	24807	12751	16717	12566	15620	23469	46671	19851	28100	21474	16674	37010	15896	13895	22567	12464	9673	30967	18222	16805	20881	10468	16793	14990	17821	12151	13810	21699	36275	19502	25256	16079	22294	24598	40156	14474	49668	23781	11689	19640	25733	16653	14654
AMZ2	3051	3212	2970	1792	3000	1164	3628	1703	2934	2155	2772	2852	2983	3053	3244	3464	1996	3846	2922	1748	2899	2363	2004	3627	2758	2282	2906	1509	3268	2417	1974	2344	2939	3513	5272	2428	2925	2492	3080	2794	4687	2308	2878	3376	5525	5519	7948	4768	4569
ZNF705D	0	0	0	1	0	0	0	0	0	0	0	0	0	0	0	0	0	0	0	0	0	0	0	0	0	0	0	0	0	0	0	1	0	0	0	0	0	0	0	0	0	0	1	1	0	0	0	0	0
RNASE8	0	1	0	0	0	0	0	0	1	0	1	1	1	0	3	1	0	1	0	0	1	0	0	0	0	0	1	1	1	1	0	0	1	0	4	0	3	0	1	0	1	0	0	0	0	0	1	0	0
AL121578.2	0	0	0	0	0	0	0	0	0	0	0	0	0	0	1	0	0	0	0	0	0	0	0	0	0	0	0	0	0	0	0	0	0	0	0	0	0	0	0	1	0	0	0	0	1	6	2	0	1
NPIPB15	32	113	74	127	1	44	128	202	2	136	79	123	368	2	1	77	4	302	6	10	138	12	6	2	23	8	3	116	4	310	1	134	137	7	516	1	134	113	14	198	405	5	353	11	113	70	105	194	353
LONP1	3852	7740	5919	2903	2576	2472	3899	2810	5600	3259	3764	5246	2409	5725	6683	5424	3317	3310	3967	3756	3626	4346	1646	7489	2496	5901	4873	2886	6425	4470	2350	1960	2841	5681	11566	956	6284	4279	5618	6506	9131	5080	10261	5917	4920	2959	10558	5797	5030
DDIT4	7409	8119	2519	12255	1926	6694	5467	2181	1928	1915	4746	11863	5020	2873	5428	3893	4756	7395	3127	12155	2024	4616	1143	7743	1057	4971	10256	3814	10456	717	2677	3891	720	4790	5396	1461	6336	1851	4046	8473	11508	4325	39555	11220	5576	1349	4606	5200	6090
RIN1	529	640	649	344	334	475	501	177	622	404	224	574	496	502	688	657	639	679	446	301	260	457	180	752	265	948	444	390	630	437	278	198	652	765	1112	103	636	352	454	1250	1658	615	904	258	349	3195	3539	482	1153
RNASEH2B	1840	1782	1846	1013	2278	675	2575	1187	1308	1167	1890	1961	2288	1926	1973	1355	1214	1935	2013	1218	2533	1405	1444	2326	1915	1746	1871	967	2088	1567	1468	1668	2129	2095	3598	1805	1889	1916	1864	1610	3107	1499	1394	1714	843	686	2693	1615	1096
RRH	14	9	16	6	5	2	6	8	13	4	15	3	15	8	7	7	4	8	9	9	5	8	4	20	16	11	8	18	12	5	4	2	6	18	7	5	11	7	11	14	6	9	8	9	3	2	7	4	6
B3GALT6	1086	2400	1523	626	837	602	1245	688	1605	915	1007	1650	700	1781	2515	2104	1042	854	1487	831	994	1302	642	2147	951	1984	1700	857	1973	1074	604	648	1139	1855	2834	469	1734	1045	1357	1725	2250	1275	1638	1024	1109	1540	2313	1214	1972
ALLC	1	0	0	0	0	1	1	0	0	1	4	1	0	0	1	1	0	2	1	0	3	3	0	0	0	1	1	0	0	0	1	1	0	1	1	1	2	0	0	1	2	0	6	0	4	3	1	0	2
EPHA7	122	113	67	97	75	61	15	24	5	21	73	45	20	100	139	134	65	43	30	45	30	9	35	60	95	73	61	36	168	35	38	127	89	32	417	38	46	227	78	8	93	18	4	17	654	30	27	88	453
CT47A4	0	0	0	0	0	0	0	0	0	0	0	0	0	0	0	0	0	0	0	0	0	0	0	0	0	0	0	0	0	0	0	0	0	0	0	0	0	0	0	0	0	0	0	0	0	0	0	0	0
NBEAL1	1522	2326	919	626	718	553	740	1085	2168	781	3674	861	1313	2854	1121	1374	676	677	1713	1071	1200	1542	1606	961	1370	1330	1457	1245	3560	1671	782	1188	1519	2219	2750	525	887	2613	1391	1592	2055	1488	1157	356	640	953	1048	416	599
NEURL3	61	59	24	23	38	18	30	13	16	51	34	11	66	39	31	69	49	92	27	7	32	68	16	19	46	44	52	342	48	17	9	35	25	51	148	15	57	64	61	157	31	17	16	1931	19	14	74	63	20
HIST1H2BF	6	1	1	4	0	2	0	0	3	3	3	1	2	1	2	3	3	2	1	0	0	1	0	1	0	3	3	0	2	0	3	1	0	3	3	1	0	1	2	1	16	0	34	15	37	5	25	6	47
CASKIN2	12706	18371	6785	3501	2941	5333	4625	4500	9608	6263	9078	4398	7020	11142	7396	18450	9776	7838	3244	7290	2420	6975	3230	5309	7057	9603	7232	11107	8698	6920	2654	3998	3213	10497	30541	1728	9084	11077	7372	17304	18051	7037	2708	1450	2538	2206	3155	1994	2416
SEZ6	2	65	28	23	13	0	8	20	28	14	21	10	3	11	14	26	3	27	17	33	13	20	10	50	20	13	15	24	15	11	16	18	41	17	41	6	13	12	25	24	45	17	8	1438	25	3	2	7	11
SFMBT1	827	1528	784	693	391	454	513	649	906	555	1293	853	588	1321	1041	1127	541	904	837	613	995	707	686	1028	505	832	963	661	1436	893	457	823	826	1126	1753	386	956	923	944	1271	1265	778	825	792	422	639	1514	826	993
PRMT2	7731	9528	7456	4249	5945	2753	5385	3886	6662	5093	7036	6209	5700	8173	7063	9027	4607	6263	6435	5711	6325	5117	4011	6946	4954	5257	7038	4695	9082	6588	3919	4310	5589	7420	13489	3362	7135	6010	8241	8197	11113	4486	5048	5424	5813	3096	10043	4806	5299
MRE11	1488	1668	1077	996	981	686	1211	754	1318	1113	2080	1445	1058	1874	1521	1773	809	1052	1916	955	1994	1249	1379	1338	1275	1174	1367	650	1964	1563	720	1226	1702	1990	2482	715	1229	1392	1427	1439	2162	983	2652	3553	2169	1017	7091	1780	2605
SPANXC	0	0	0	0	0	0	0	0	0	0	0	1	0	0	0	0	0	0	0	0	0	0	0	0	0	0	0	0	0	0	0	0	1	0	0	0	0	0	0	0	0	0	158	1	0	0	14	3	0
TEX101	2	0	1	0	52	2	3	0	2	0	2	2	0	4	3	11	1	2	7	3	4	1	0	19	2	1	3	0	3	0	92	3	1	2	325	0	2	21	6	1	678	0	66	46	17	32	32	12	1
NBL1	7905	10754	6995	4054	5008	3518	6416	5764	7863	4906	3297	11206	4183	6284	8842	9239	8198	7252	4560	5591	2674	3847	3064	10472	4713	12276	7908	7951	11038	6499	3473	3465	5030	7459	27976	3058	9859	5211	5066	9981	16957	6454	6434	2278	2674	2888	21612	10079	2567
GRHPR	4325	5357	5155	2546	6470	1684	5584	2541	5293	2614	3771	4707	5897	3973	5214	5712	3292	4651	3955	3430	3682	4004	2604	8514	3317	2764	4654	2244	5430	3943	2852	2734	4075	4710	7754	3420	5169	3190	4664	4526	7073	3483	5898	6143	5479	2309	6498	4720	2224
STK24	4542	6471	3853	2716	2043	2637	3322	2501	5047	2412	5190	4432	2548	6244	4613	6157	3249	5747	3940	3119	4356	3363	2834	6208	3225	3755	4207	3628	5961	3712	2270	3601	3577	5105	8675	2212	4279	3915	4337	7111	7939	3922	23866	3393	3853	3217	10511	8440	3166
MVK	1440	2294	2489	970	1633	545	1784	1144	1670	1395	982	1994	1383	1956	2332	1868	910	1382	1393	1285	1402	1144	893	3307	1464	1490	1636	693	2225	1499	1049	968	1194	1847	3355	641	2074	2164	2107	1503	2883	1530	1514	3959	3050	1957	1885	1204	999
TRIM44	10411	13557	7001	3943	4215	4288	5994	4467	11595	5152	11975	8160	5575	12526	9008	12597	6279	8242	8965	5560	8550	7287	6977	11583	7574	8679	9174	5573	12947	7987	3799	6893	8237	11445	18015	4199	7570	9181	7978	11483	13250	6931	5679	5131	4399	2566	6948	5617	7013
CT83	1	1	1	0	1	0	1	1	0	0	3	0	7	0	0	0	4	2	2	0	1	1	0	3	0	2	1	10	0	1	1	16	0	3	10	1	5	1	1	9	6	1	2305	102	0	0	38	0	0
ZCCHC7	1355	1044	1062	611	1228	475	1369	618	1118	720	1320	1330	1264	1082	1116	1282	742	1180	1447	806	2158	869	950	1280	1058	1033	1166	513	1425	1120	862	1109	1192	1269	2081	1061	984	1025	1131	923	1526	689	1358	2397	1622	811	2637	1226	1192
SPAG5	277	232	139	208	128	199	734	166	569	241	158	300	201	185	250	292	282	258	343	101	824	435	125	219	129	326	226	264	635	234	172	171	412	368	466	59	213	209	255	452	672	736	5516	7399	3367	1771	5061	3012	4580
TAF5	330	366	227	170	251	167	250	142	249	138	383	166	303	338	266	392	129	235	277	195	436	197	288	272	364	286	294	169	365	365	171	299	326	273	399	226	336	276	351	294	582	228	443	601	833	559	738	373	393
HSD17B6	4545	10227	4557	2080	6943	449	2705	4553	3580	2635	6328	4349	6585	6507	10115	3974	878	5880	2304	6920	4079	3031	8327	5699	6093	2478	4666	2573	4104	11271	2003	5598	8151	3881	11975	8724	5822	7453	9378	3945	7324	2699	245	132	86	83	709	463	458
ARRB2	4516	10190	5846	5324	5833	4151	9834	5857	6139	6329	7051	9606	5505	11280	7511	7543	7555	12435	6549	5241	6804	5215	4612	13715	4826	9280	5588	3952	9881	7182	5242	5475	7863	9216	9226	3617	7945	5305	7856	12592	18919	6027	3749	2285	1621	2283	7740	7104	1636
POLDIP3	8478	11321	7200	4011	4563	2934	4784	3826	8674	4633	8501	6954	4462	10076	9901	11318	4294	6644	7444	5425	6801	4774	5696	9039	6476	6723	8232	4491	10399	6784	3250	5598	6539	8338	14560	4048	8830	6582	7959	8486	12271	5585	6119	6349	3942	4376	9668	4877	9558
CHST8	17	13	38	8	35	16	17	7	32	9	7	40	19	5	24	39	26	9	6	11	64	5	5	26	8	30	23	18	11	10	15	14	4	11	73	4	24	11	10	52	41	9	136	9	6	0	13	7	33
NKAPL	98	48	72	24	78	34	87	33	67	35	45	29	97	69	71	68	43	54	68	64	49	46	61	55	97	54	60	35	89	69	26	46	59	94	107	47	58	69	67	45	123	68	16	6	0	4	31	27	4
SLC12A5	143	93	44	28	37	22	98	52	64	70	76	62	63	84	51	82	50	41	52	68	39	64	26	75	31	41	47	29	62	27	62	67	64	48	90	18	40	104	42	69	96	50	42	19	43	20	86	113	150
SCLT1	587	525	425	410	344	357	558	291	547	395	683	414	537	482	428	675	360	523	729	339	652	597	361	564	343	498	488	445	649	428	334	417	520	600	931	326	416	448	472	561	938	334	682	1848	316	684	592	546	746
ITGAD	19	10	16	6	53	21	44	33	99	21	176	353	22	143	7	59	167	12	149	73	361	34	39	63	69	47	57	113	117	42	60	54	235	48	76	9	38	50	62	32	448	13	29	86	38	9	37	486	36
TATDN2	1607	2932	1750	1003	770	802	1276	959	2191	1206	1854	2043	967	2327	2355	2794	1277	1741	1785	1383	1727	1355	1319	2571	1641	1995	1910	1252	2539	1718	679	1608	1746	1920	3915	769	2243	1685	1795	2273	2984	1323	2086	1232	940	1659	2741	1848	1831
RFFL	1732	3090	1319	896	743	871	1441	926	1575	998	2100	1539	1098	2300	1701	2456	1158	2232	1378	1223	1720	1292	915	2562	1091	1507	1309	2486	2191	1232	875	1666	1259	1808	3493	760	1697	1486	1268	3121	3210	1700	2989	2851	2722	1606	3462	3283	950
OR8H1	0	0	0	0	0	0	0	0	0	0	0	0	0	0	0	0	0	0	0	0	0	0	0	0	0	0	0	0	0	0	0	0	0	0	0	0	0	0	0	0	0	0	0	0	0	0	0	0	0
DCHS1	6461	6067	3747	969	1152	2702	1991	1693	15100	2592	5647	4167	2080	5266	3924	13833	5905	2511	8625	2764	2412	6585	2182	5060	3498	6876	5072	3110	7536	3594	1322	1796	3298	6774	12460	761	3106	3642	2150	7670	7329	2284	2724	545	326	703	4420	2842	3027
ABCA12	20	5	10	30	4	17	53	12	9	15	4	26	6	12	24	22	103	6	22	3	16	7	9	23	5	59	24	8	154	13	22	11	22	9	32	22	13	13	21	13	71	18	2212	1631	6359	3429	6235	1013	58
PTOV1	4656	6815	5599	3914	4430	2173	4538	3174	5584	4279	4076	5713	5126	4346	6604	5641	3449	4874	6198	4344	4455	4686	3106	5167	3696	6126	5681	3523	5183	5143	2867	3327	4868	6878	12120	2294	5688	3671	5624	5945	11450	3680	15873	3995	4845	2656	7990	5810	6904
TMEM248	10718	15835	11865	5549	5332	4525	7422	5792	12199	6072	13339	12119	5959	14760	13520	14932	7274	10870	10310	7490	8271	7553	9007	14521	10828	10541	10917	6515	15496	11279	4696	9994	10261	12215	24107	6155	12059	9744	10603	13024	16630	8423	11056	8212	5864	9857	23015	10343	6649
DDX39A	1910	2622	1719	1291	2057	1137	2964	1193	2612	1746	1695	2090	3287	2110	2034	2225	1726	3685	2643	1497	3582	2243	1093	3480	1512	3414	1978	2179	2569	1787	1512	1187	1757	3141	4646	1049	2554	1698	1976	3744	6371	1974	8630	12744	6497	3750	22349	5986	4052
ZNF683	906	153	271	37	284	28	470	152	361	264	228	144	66	396	259	757	281	49	288	113	96	290	116	174	230	278	174	73	779	38	241	434	405	119	492	196	465	418	345	109	729	122	450	243	57	6	84	266	27
PRR14	2275	2534	2433	1565	1658	1061	2212	1342	2454	1864	1797	2251	2080	2134	2604	2820	1742	2243	2690	1995	2226	1938	1579	1847	1705	2933	2180	1526	2339	2176	1322	1981	2218	2434	5353	949	2708	1565	2426	2649	4898	1317	2070	1863	1976	1879	3516	2064	2422
DLG3	2207	3164	3455	1548	1851	928	1930	1721	2823	1820	2263	3282	1566	3171	3573	3249	1514	1790	2748	1564	1884	1704	2182	3397	2266	1879	2902	1078	3754	2595	1492	2126	2569	3316	6628	1302	3218	2460	3093	2522	4127	2406	5172	2508	3853	2079	2851	2098	1643
COMP	127	560	322	140	250	1575	179	342	1823	509	112	3789	143	313	531	1420	1287	103	533	33	146	188	117	738	381	2107	1705	120	4290	107	821	96	76	371	621	66	531	332	43	142	1264	224	693	648	106	204	2348	4249	1352
MTNR1B	0	0	0	0	0	0	0	0	0	0	5	0	0	0	0	0	0	0	1	2	2	1	0	0	0	0	0	0	1	0	0	1	0	0	1	1	1	1	0	0	0	0	0	2	9	0	1	0	4
KRTAP9-9	0	0	0	0	0	0	0	0	0	0	0	0	0	0	0	0	0	0	0	0	0	0	0	0	0	0	0	0	0	0	0	0	0	0	0	0	0	0	0	0	0	0	1	0	0	0	0	0	0
CLNK	58	34	20	14	34	32	66	22	26	42	58	142	17	92	18	63	37	14	105	13	406	32	26	80	11	68	51	14	68	38	67	49	53	53	45	25	22	76	40	34	89	23	35	50	28	10	32	60	30
FOXG1	0	4	0	0	0	2	0	2	0	0	0	1	0	0	0	1	0	1	0	0	8	0	1	1	0	0	1	1	1	0	6	0	0	0	11	0	0	0	0	0	0	0	6	1	17	1	1	2	560
RAPGEF4	1639	1947	1242	456	658	628	764	837	1240	810	2692	767	1511	1215	1070	1950	888	1165	1078	1088	721	997	969	862	1629	1382	1361	1249	1300	1091	457	893	891	1515	3947	590	867	1625	1242	3090	1226	775	294	154	258	180	319	259	416
SERPINB8	1829	3219	1167	982	968	1009	2013	1257	1645	1029	2506	1105	2884	2200	1290	2219	1196	6401	1290	999	1228	1496	1654	3231	1457	2365	1027	4279	2211	1201	785	1197	1241	3070	4587	749	1554	2658	1089	5273	3620	2048	1964	2678	1372	806	2033	1185	223
CRAMP1	845	1681	1354	519	603	409	774	831	1654	1041	1411	1352	788	1721	1560	1559	717	785	1931	1065	1412	1190	1228	931	619	1330	1391	775	1471	1501	637	823	1222	1389	3672	261	1415	1251	1244	1295	2457	621	1203	845	1038	1103	1585	836	1632
VAMP2	8084	11535	12963	4608	4698	3027	5029	6289	9121	6354	8840	9879	5319	9811	12289	12104	4690	8401	7499	8360	5253	5763	7039	7798	9789	6824	8455	5443	8433	9105	4274	7733	6905	8466	22513	4189	11403	8216	10303	8991	10973	5022	2607	1735	2159	1553	4360	5285	2480
RAB22A	3040	4750	3224	1481	1954	1278	2837	1715	3140	1861	4282	3160	2857	5232	3990	4593	2027	4849	3692	2175	2849	2675	3007	4868	2986	3260	3258	2959	5834	3321	1471	2877	3538	4105	6594	1822	3431	3068	3238	5100	4914	2777	4569	3017	3477	4013	7610	3085	3486
YIPF2	2477	3137	2489	1407	2802	1231	3153	1373	2788	1509	1500	2585	2000	2134	3175	2983	2081	2593	2024	1633	1586	1972	1024	4555	1522	2384	2367	1140	3109	1818	1759	1256	1476	2368	4821	1317	2522	1762	2293	2325	5074	2321	4217	4858	2308	1125	3296	3095	3634
ABHD11	892	1665	1291	1086	1229	561	1414	685	999	1238	781	1100	1141	1423	1539	1343	628	1720	1089	929	820	964	562	2025	908	1276	1111	898	1545	1135	810	879	700	1561	2582	561	1796	1002	1490	1413	1890	1059	1277	2001	1987	3384	4250	1738	887
LINC02218	1	2	0	0	0	0	1	2	3	0	4	2	2	6	1	4	2	9	0	0	1	0	2	4	0	0	1	6	0	0	1	1	0	0	0	1	1	1	0	2	1	0	0	0	0	0	0	0	0
GLDC	39	49	35	19	40	15	28	30	51	41	80	189	71	88	57	102	102	233	103	46	99	27	53	91	52	113	33	55	67	56	35	91	28	31	181	51	71	71	14	56	265	38	2810	62	82	227	568	202	211
SOX21	78	24	63	73	23	26	8	13	90	35	67	8	127	37	70	103	40	57	10	22	21	70	5	80	66	11	38	7	37	33	29	32	3	119	125	10	47	50	52	34	68	8	1604	237	1469	1778	1058	1486	230
STRA8	0	0	0	1	0	0	0	1	0	0	1	3	0	0	0	6	0	0	1	1	0	0	2	0	0	1	1	0	0	2	0	0	2	0	4	0	0	0	0	1	0	0	4	8	1	14	11	1	1
RASGRF2	731	1378	705	294	653	729	449	330	1044	399	458	910	329	681	892	605	967	236	2794	323	904	754	548	770	722	1555	523	479	1451	796	406	461	800	1039	2865	356	785	866	385	708	1866	383	340	218	208	266	1743	886	1168
TNFRSF17	71	107	54	22	132	50	34	21	45	98	34	791	123	57	95	35	469	40	94	31	588	41	34	84	32	160	142	6	128	55	245	73	53	37	424	71	188	107	15	5	642	34	15	217	193	7	238	342	2
QKI	20012	21698	14077	8649	9689	5771	11886	9247	15867	10023	29702	10396	13494	23423	13952	25386	7863	16373	16790	15399	10900	14322	16559	19166	22131	11669	15690	14304	22102	15850	6291	16821	16381	18244	32974	12822	12312	15929	16662	16828	18933	11751	4342	15204	5026	5007	10730	7213	6201
RFX7	2024	1841	1481	752	723	926	1449	938	2279	932	1983	1995	700	2456	1633	2385	1474	874	2187	825	2351	1209	1536	2035	1512	1733	1814	540	2960	1597	926	1481	2103	1660	3697	754	1308	1869	1249	1191	2440	1053	1175	1585	1942	848	4033	1844	1388
CCL21	7742	5738	13474	4395	7905	3295	12774	2542	6822	1802	1541	10184	2527	1176	26795	9840	3415	5664	6409	3205	50025	1370	2005	18044	2869	15232	6469	1796	11281	5304	3593	8922	2388	3111	17657	1440	3081	1078	4750	13219	8278	3043	11152	3804	816	651	3109	1788	77
SNUPN	923	1055	940	562	1288	431	1282	555	1017	668	730	1019	1176	1003	983	1172	530	1043	1035	620	1002	841	692	1394	893	902	937	399	1175	956	567	813	1131	1046	1428	753	914	699	985	979	1510	804	2232	1289	994	867	1729	1048	806
GMPR	1044	1120	1138	860	686	1158	825	590	1093	743	694	769	792	1285	1336	1505	621	878	947	623	647	646	593	1722	1020	726	808	425	1134	756	452	773	1278	982	3012	656	1091	609	1225	1260	1911	731	181	440	163	104	491	636	218
TPP1	20742	34577	21382	14573	8905	16720	26533	14435	33106	14056	19468	28548	8605	33773	23333	30301	28802	20172	19870	13035	20216	18644	16701	39377	15359	20491	19711	9472	37302	21619	11667	18554	24566	22154	35998	11274	23456	19925	18669	34774	52903	27124	16670	5916	6878	6497	23093	26787	7309
KRTAP16-1	0	3	0	0	3	0	0	0	0	0	0	1	0	0	1	0	1	0	1	0	1	0	0	1	0	0	0	0	0	0	0	0	0	1	0	0	0	0	1	0	0	0	0	0	0	0	0	0	1
ZFAND3	4918	8234	5301	3131	2434	2373	4343	2972	6824	3252	6667	6097	2463	6279	6515	8078	4306	4933	5523	4202	3858	4479	3275	7407	4298	6289	6045	4114	8343	4521	2363	3805	4983	6546	13032	2013	5402	4788	5347	7953	8296	4103	5775	3820	5757	3006	8557	5362	5492
METRN	899	1192	1014	958	958	475	700	508	1031	935	571	981	714	806	1772	1255	612	924	793	633	646	747	340	1239	419	1038	1390	631	1050	850	555	304	668	1369	2202	342	1204	666	1463	942	1481	439	1513	149	326	1028	1392	440	581
STARD5	139	110	132	102	139	115	199	75	163	127	126	296	138	149	115	180	159	113	211	70	288	139	94	265	83	216	141	84	185	99	166	87	187	177	280	85	155	91	149	116	558	130	107	630	413	610	650	508	83
TMX2-CTNND1	3	2	4	0	0	2	0	3	9	1	3	2	0	0	4	7	1	1	1	1	0	0	1	3	0	1	0	1	7	0	0	2	2	6	1	0	2	1	0	1	3	2	0	0	1	0	2	2	1
IFNA16	0	0	0	0	0	0	0	0	0	0	0	0	0	0	0	0	0	0	0	0	0	0	0	0	0	0	0	0	0	0	0	0	0	0	0	0	0	0	0	0	0	0	0	0	0	0	0	0	0
LCE2C	0	0	0	0	0	0	0	0	0	0	0	0	0	0	0	0	0	0	0	0	0	0	0	0	6	0	0	0	0	0	0	0	0	0	0	0	0	0	0	0	0	0	0	1	0	37	27	1	0
PRRX2	183	125	46	46	144	60	77	31	54	37	26	146	72	15	97	124	72	80	61	35	55	75	35	149	77	363	141	82	187	36	78	48	52	69	235	56	71	36	76	214	232	69	159	77	699	488	1728	462	1203
CCDC97	3196	5489	3036	1871	1546	1897	2358	1845	3629	2157	2668	3860	1664	4494	4428	4158	2626	3597	2822	2009	3117	2221	1681	4260	2237	3148	3099	2004	4093	3261	1652	2008	2281	4120	8008	1160	4343	3021	3077	4253	7459	3314	4005	4874	3121	1275	4636	4271	2899
PIPOX	143	136	81	116	129	56	143	112	124	121	121	189	100	248	132	221	177	139	97	101	127	128	78	146	55	74	155	28	227	140	107	176	155	186	221	132	159	95	176	113	341	149	35	1891	100	41	901	524	88
LFNG	2047	2825	1735	1137	1755	462	1562	1070	1935	2267	1812	2538	1659	2926	2638	2759	1377	2260	1956	1322	2558	1828	1424	1638	2680	1988	2636	1476	3468	2826	1029	1449	1882	2620	2611	731	1982	1300	2512	3516	3738	910	483	431	520	487	6788	1862	934
SNTG1	0	0	1	1	2	0	0	0	0	0	0	0	0	0	0	1	0	0	0	0	0	0	1	1	0	8	0	0	0	0	1	0	14	2	0	0	0	1	1	1	2	0	0	2	6	0	0	2	0
CRIP2	17435	20655	16315	9658	12164	5828	7721	7118	18740	9359	7787	8236	12868	12309	14273	19612	7845	15021	18195	12707	5524	12701	4673	17150	11326	15107	12003	13196	17710	8518	6416	8192	7522	18857	47577	4447	12440	6617	11872	22866	16977	4737	3375	1153	501	1062	7714	2900	5712
HSD17B13	973	174	53	1035	568	93	106	26	23	37	534	191	223	444	1004	459	40	386	178	181	605	389	206	132	833	34	1120	517	1107	468	515	184	53	332	458	20	264	29	933	56	125	16	8	28	11	13	12	13	9
CCNYL1	2124	4006	2360	770	1677	1024	2542	1526	2796	1225	2617	2458	2713	3235	2461	2948	1743	3650	2493	1324	1927	2202	2091	4658	2090	2125	2205	2134	3431	2543	1096	1775	3688	3722	5224	1431	2535	2795	2262	4212	4929	2848	2282	2508	1876	1649	3944	1555	863
DNMBP	2109	3106	2087	1403	1022	1271	1208	1223	2025	1189	1918	2429	840	1809	1859	2716	1334	2016	3070	1948	1809	1361	1692	2751	2018	2178	2491	1996	2802	1733	996	1945	2363	2350	4931	692	1737	1454	2034	5396	3229	1929	2257	595	1898	2815	3126	1412	1137
LAMC2	7498	18334	13068	8485	5930	3672	7332	5688	12928	7781	17183	5106	8792	12175	17135	16023	3543	11989	8905	12190	5231	8149	8091	18133	8316	12062	10953	27222	16988	7718	3476	10543	7282	16073	22163	6055	10455	8894	13853	23193	8707	7756	6369	13242	17227	10214	282659	13201	11732
NEDD4	2641	1780	1196	547	874	824	883	545	2227	762	2792	1090	1467	1814	1187	2290	1146	1338	2094	842	1122	1477	1416	1505	2421	1379	1435	1483	1866	1490	658	1336	1404	1704	3347	921	1129	1666	1053	1722	1579	971	1076	1024	1543	2619	2466	821	748
TNIP2	2757	3400	3042	1332	2010	1153	2736	1442	2633	1556	2305	2586	2552	2787	2719	3012	1797	3596	2140	1835	2398	1984	909	3586	1384	3214	2426	3512	2651	2136	1361	1141	1513	3140	6348	650	2982	2065	2545	4791	5279	1972	3067	4218	1418	1763	4650	2206	1978
ZNF334	229	344	300	183	335	155	331	224	368	267	378	265	255	332	364	379	106	263	564	264	296	269	304	162	206	224	238	101	258	418	223	344	928	748	998	180	322	283	490	262	682	196	79	431	14	226	99	182	29
TBX6	55	141	112	137	44	42	121	68	83	83	94	109	78	130	156	101	137	53	113	92	146	107	68	62	43	109	121	40	117	136	55	78	81	103	237	44	154	101	230	134	256	77	102	121	80	357	158	73	498
EPS8	5063	7899	6066	2077	4876	3242	6328	2821	5840	2690	7767	7746	5653	5899	6470	5447	4711	8262	5063	2286	4037	4270	4501	8735	6802	7436	5285	3116	7967	7388	4032	5520	4847	6507	12500	3911	5768	7502	5322	10582	10807	7287	11578	1730	6361	631	4057	9090	3746
RNASE10	0	1	0	0	1	0	0	0	3	0	3	2	1	1	3	1	1	0	3	0	0	4	0	2	2	2	0	0	3	3	1	3	1	5	7	0	3	0	0	4	2	0	3	3	0	48	140	14	228
USP11	7781	11662	7170	4256	2770	3913	3449	3767	9358	3824	7132	7607	3988	8554	9618	10663	5260	7961	6223	4557	5183	4794	4129	8320	5150	6260	6818	5890	9414	5601	2952	4599	4886	9382	19160	2991	8149	7242	6344	11939	14097	6258	6255	4470	6455	2996	8825	7263	8173
WDR54	1416	1046	911	2103	1054	724	827	453	811	1313	919	639	650	778	2980	1526	483	1324	1246	379	987	896	403	924	671	570	1489	636	1347	691	691	569	549	1822	1588	593	1421	496	1990	728	1500	576	369	1216	1206	524	4223	1155	1260
LRP3	1263	2244	1725	665	883	746	1391	734	2302	1030	773	2416	605	1163	2062	2577	1611	1200	1486	874	750	1490	622	2703	710	1895	2007	851	2383	1187	875	647	1072	1773	4307	515	1921	1636	1135	1862	3471	1370	1655	140	892	217	3223	2686	1455
VIP	12	39	21	30	41	28	39	22	36	39	56	21	83	29	9	27	3	11	76	44	79	49	33	11	10	40	16	25	25	57	16	26	63	47	52	6	26	24	49	49	60	6	3	2	1	4	5	0	10
PRIM1	464	362	311	177	508	176	392	171	590	232	361	322	341	455	376	513	210	290	464	197	610	292	335	411	311	207	392	80	484	410	305	322	494	420	519	412	275	338	376	186	543	253	710	2188	349	415	1378	697	589
BAIAP2L2	16	29	28	27	36	19	31	35	11	39	21	28	47	25	15	38	31	31	48	28	57	47	22	27	5	66	33	23	23	40	34	20	92	37	131	13	36	31	47	43	179	15	419	55	227	785	614	111	757
TMCO4	1495	2367	1646	1081	1154	793	1802	1202	1779	1289	1643	1950	1279	2195	2157	2118	1323	1331	1618	1501	1588	1455	917	2253	1211	1679	1742	912	2281	1488	939	1161	1530	2347	3575	750	1934	1594	2117	1811	3492	1853	2201	1025	1326	477	1821	1333	2471
PABPC3	12	9	19	9	16	8	17	22	25	12	61	15	13	19	18	23	18	27	55	26	22	18	37	43	35	12	23	21	18	49	18	40	61	34	44	21	15	36	21	12	123	16	148	61	63	53	74	38	173
HACD1	504	870	733	413	1211	219	956	491	568	483	575	468	1334	776	595	719	295	1082	435	657	479	745	589	1364	685	452	477	450	828	786	484	612	511	983	1681	578	644	658	887	966	753	619	1124	26	31	34	796	297	244
STAG3	147	177	129	204	140	85	204	119	135	244	204	244	219	208	247	221	117	207	458	109	739	237	111	130	71	130	179	74	209	211	183	113	220	374	335	56	171	162	245	128	520	128	71	1481	252	177	255	416	1824
DEXI	606	780	709	228	258	190	422	274	573	304	336	594	257	493	580	620	269	328	360	339	281	347	262	652	284	501	439	317	562	424	228	294	373	478	1077	226	691	242	418	613	917	685	311	232	334	357	647	491	320
MRPL1	1053	873	855	518	1530	447	1315	452	749	593	828	891	1536	958	1112	913	458	993	988	642	1043	655	772	1269	1084	967	976	479	926	968	575	754	874	1129	1256	1192	983	754	1108	707	1072	720	1327	731	1733	1369	3405	931	691
RAP2A	5737	5364	3243	1922	3130	2034	4736	1975	5284	2552	4966	3059	3617	5770	3702	7967	2854	4053	4275	3513	4298	4069	3209	7400	4235	3358	4147	2753	7403	3432	2087	3603	4093	4611	6272	3972	2890	3404	3706	4245	5495	3133	4607	3649	1177	1696	5734	3631	1296
OR51V1	0	0	0	0	0	0	0	0	0	0	0	0	0	0	0	0	0	0	0	0	0	0	0	0	0	0	0	0	0	0	0	0	0	0	0	0	0	0	0	0	0	0	0	0	0	0	0	0	0
IL1R2	136	1211	114	129	62	531	227	874	141	73	1007	196	188	156	103	145	141	2339	60	248	101	136	69	1163	128	235	102	650	89	62	131	70	52	278	185	21	116	106	76	483	929	109	2261	417	102	2334	5643	1432	153
SLC22A11	5	2	2	1	3	4	2	2	2	1	1	8	1	3	2	2	4	0	1	1	4	3	2	17	0	6	1	1	5	1	1	2	6	0	2	15	3	0	0	3	3	1	2	6	1	8	17	18	8
CRTC3	5898	8231	4180	2248	1864	2631	2998	2316	6729	2405	6941	5349	2743	6290	4337	8368	4204	5867	4886	3649	3935	3640	2864	5363	3884	5171	5007	4544	7362	3684	1937	3847	3881	6013	13116	2110	5515	3949	3717	7238	9992	4201	5183	2762	2416	2696	5619	4793	2142
UBOX5	1028	1383	1309	476	626	383	789	537	1329	668	1090	971	535	1370	1635	1481	664	852	1014	875	843	783	716	1039	796	1052	1088	730	1289	989	500	864	881	1220	2282	526	1483	839	1062	1291	1733	821	863	1102	963	799	1824	1064	833
GALNT13	362	1058	526	393	501	30	136	251	560	318	1048	91	524	1181	516	722	66	806	185	651	278	349	846	231	469	370	335	420	262	525	115	881	584	1204	347	616	1034	1276	839	433	410	773	23	108	50	7	393	749	337
C11orf58	10587	10752	8177	4372	10749	3707	9830	4916	7775	5234	11933	7327	13680	8914	8551	10795	5364	13641	9116	5675	9099	7375	6643	10964	8562	6882	7836	5957	10433	8328	5838	7815	8035	10412	15450	8811	7957	8903	8904	9663	12766	6568	7096	19228	6659	4083	8764	6392	15908
CD1C	463	490	452	141	900	149	825	210	600	351	461	736	609	703	445	598	251	528	277	156	1096	416	360	748	198	291	765	180	1102	305	505	302	279	853	558	331	841	290	318	295	370	229	72	46	70	97	447	124	111
RPL15	48449	49381	51944	19956	68125	11214	60613	24946	47251	24241	46233	52137	68432	46679	61730	55588	33260	69826	43609	27461	50572	33649	39550	63856	48416	33505	49790	24782	47863	39885	32945	34932	41414	50289	74623	50358	49197	38299	45700	48627	70355	39460	71235	45686	23431	15755	47440	33258	29313
SCG3	29	45	21	124	50	9	95	15	34	16	21	73	16	19	69	51	22	45	51	17	52	29	16	42	32	35	129	4	45	20	25	38	19	41	48	22	27	13	21	36	30	20	6	23	113	5	11	9	195
BOD1L1	4939	7035	3171	2385	1739	2625	2250	3087	5847	3276	8303	3962	2378	7799	3993	6524	3282	2567	5375	3511	5819	3389	3909	3029	3341	3816	4814	2700	6987	4832	2165	3582	4572	5733	8061	1343	3669	5948	4130	4284	6114	2707	3078	3503	1962	1457	4226	3195	3980
ZNF3	1483	2178	1374	1264	1449	696	1323	680	1569	1199	1835	1384	1798	1697	2057	2139	698	1849	1942	1140	1675	1432	1256	1564	1061	1730	1972	1081	2001	1504	797	1348	1613	2464	3059	1112	1901	1165	1909	1898	2456	1000	1693	3506	1416	1904	4843	2190	8194
ZNF672	2394	5354	3134	1547	1556	1273	3156	2032	2747	2097	2469	2868	2238	3949	3846	3856	2526	4587	2042	1860	2887	2568	1591	4028	2333	2992	2384	2321	3471	2280	1882	1910	2385	3807	9412	1218	3738	3242	2820	5632	6979	3403	2525	2132	1478	1867	8239	2976	1676
ATP11C	1518	1816	1043	606	614	909	1153	666	1618	739	2183	1597	910	1733	1175	1824	1308	1080	1802	758	1916	1274	1225	1737	1342	2002	1550	1337	2343	1405	686	1221	1433	1860	2658	700	997	1542	1089	2160	2159	1109	502	2934	1207	1049	758	1679	581
ANKRD42	950	1219	904	1049	438	691	675	709	830	920	1204	892	588	1025	1285	1347	765	1027	1175	658	838	824	688	946	792	823	1154	992	1377	1111	515	693	819	1639	1891	345	1059	1008	1370	1553	1868	749	1045	743	753	634	1118	644	1913
TMEM176B	6806	6156	5518	2277	4819	4421	17240	2526	7661	4030	3092	10310	2990	4370	4946	9355	10634	3743	4489	1731	6937	4432	2515	13254	6786	7856	6294	3004	5903	3732	5355	5419	8651	4698	5855	5750	5412	3898	7339	5771	13968	5560	5446	2965	1618	2038	14885	12156	2095
RINT1	1027	1173	681	675	956	616	1317	473	809	610	1268	740	1513	940	1083	1220	518	1531	1097	597	1316	933	704	1285	935	1083	869	679	1172	996	705	836	878	1306	1697	766	900	917	1159	1148	2019	732	2080	2204	1621	1969	3201	1826	2649
TCP10	0	0	0	1	0	0	0	0	0	0	0	1	0	0	3	0	0	0	0	0	1	0	1	0	0	0	0	0	0	1	0	0	0	0	0	0	0	0	2	0	0	0	0	13	0	0	0	1	1
IRGM	7	9	14	0	1	4	8	7	3	7	5	10	0	1	3	4	6	9	6	3	8	1	6	10	1	7	2	1	4	5	5	5	5	3	3	1	4	7	3	5	22	2	0	10	0	1	7	6	13
WFDC2	3730	4617	6419	10149	8417	3695	13168	3664	3897	6145	3760	8482	4310	4343	17467	6272	4713	8559	6069	3286	4812	5089	2553	10748	6294	6328	7755	2716	7976	5501	8638	3207	3002	9380	12012	3415	9205	5837	8647	6126	14268	11587	3569	5099	511	98	763	2129	5012
MAP1LC3B	6699	9107	6737	3933	6388	3547	9614	5202	7990	4287	7770	7716	8172	8535	6748	8808	5375	13444	7031	4599	5834	6148	5725	11659	6621	6070	6160	6151	8865	5546	4586	5959	7425	9390	15126	6103	6602	6911	6692	9247	11719	5755	3979	3641	4806	2703	6537	4777	2425
PAK1	2940	3401	2210	2117	1649	1652	3622	1680	2396	1947	2675	2615	1429	3040	3262	3581	2592	2420	2529	1327	2815	1907	1883	4707	2060	2564	2570	1708	4242	2347	1850	2399	3109	2935	3870	1721	3017	2459	3223	2925	5783	2267	7438	4453	5605	13314	13206	5091	9261
NDOR1	605	1185	674	536	410	455	680	605	767	693	665	856	608	956	788	1004	560	606	859	707	1017	764	431	769	358	1218	732	490	980	877	476	477	683	1034	1802	199	1017	573	861	929	2468	623	932	1028	675	578	1539	859	983
C22orf39	2688	2658	1995	1076	2255	708	1858	934	1800	1316	2391	1850	2514	2526	2179	3006	1162	2036	1833	1447	2215	1455	1674	2207	2176	1428	2070	1048	2412	1917	1233	1696	1788	1866	3842	1689	2183	1695	2313	2062	2928	1199	1275	864	745	880	2612	1530	1257
FOXK1	3783	5822	4080	1295	1261	1280	2044	2154	6208	2135	5165	4477	1595	6185	5889	7008	3175	2291	4881	3126	3017	3485	2773	3701	2537	4084	4377	2207	5463	4567	1610	2787	4408	3757	12732	598	3875	4038	3166	4299	5715	2115	12448	4811	5076	5192	19895	3941	5465
TRMT9B	491	492	346	429	322	205	360	234	260	363	759	169	712	486	486	536	135	242	668	217	448	418	403	281	212	572	470	401	529	675	238	346	440	737	901	122	400	303	638	415	878	321	111	96	8	9	71	43	83
HOXD10	15	5	56	5	41	8	14	5	65	2	1	9	8	2	16	10	5	1	112	1	32	1	4	4	5	14	48	1	4	4	2	7	4	24	12	3	2	3	3	17	18	2	3	716	87	5	385	32	1451
IFNG	100	13	10	17	50	2	39	16	5	26	17	12	30	56	56	41	26	15	54	5	39	36	17	20	30	13	24	14	14	51	46	36	73	3	32	162	20	36	28	71	125	4	48	95	7	4	12	27	28
FLT3LG	339	219	230	112	174	80	210	98	138	163	121	232	162	229	236	233	158	136	152	145	274	160	78	196	189	246	207	99	192	153	164	185	139	126	528	121	267	143	227	204	403	124	90	128	55	71	142	209	130
OR5A2	0	0	0	0	0	0	0	0	0	0	0	0	0	0	0	0	0	0	0	0	0	0	0	0	0	0	0	0	0	0	0	0	0	0	0	0	0	0	0	0	0	0	0	0	0	0	0	0	0
IL21	0	0	0	0	2	0	0	0	0	2	0	2	0	1	1	4	4	0	1	0	19	1	0	2	0	1	0	0	0	0	3	0	0	0	0	0	0	3	0	0	2	2	3	3	1	0	1	3	0
ZCCHC12	3	83	25	14	26	95	18	121	46	17	12	120	43	15	11	47	11	40	5	14	50	15	27	24	6	19	42	11	69	6	23	7	257	12	40	3	28	53	41	18	28	31	5	3	9	2	15	22	47
ABTB1	2980	5229	4828	2650	2862	1278	2549	3777	3856	3032	3253	3108	3199	3860	4694	3038	2236	5275	4458	3984	3448	2507	2038	3051	2166	2254	2736	2763	2228	4497	2537	1958	2923	3914	8384	1006	3991	2715	4236	4116	9080	2842	2675	2072	2560	634	2514	2440	3443
CEP135	774	732	407	430	445	432	531	319	715	548	1090	538	612	731	502	801	430	508	941	436	1639	695	652	490	441	724	628	576	843	756	415	607	893	845	1068	311	524	642	594	607	1024	322	526	5956	1021	516	1664	876	834
DISP1	4773	2631	2935	625	1282	750	1108	858	2872	1793	2550	1629	1109	4382	1915	5711	980	753	1766	1530	1407	1216	2839	2452	3442	1552	2803	547	3291	2524	869	2244	4322	1374	5030	1078	1423	1987	1788	2915	2061	899	693	269	522	143	655	419	754
KIAA1958	698	1142	871	390	437	404	600	654	1376	471	1320	1001	547	1398	1052	905	426	670	851	590	650	869	708	1014	761	427	904	372	1274	999	430	734	708	1188	2877	389	766	1144	1110	746	1214	840	1140	369	582	993	636	531	271
KRTAP10-9	0	0	0	0	0	0	0	0	0	0	0	0	0	0	0	0	0	0	0	0	0	1	0	0	0	0	0	0	0	0	0	0	0	0	0	0	0	0	0	0	1	0	0	0	0	0	0	0	0
ZNF516	1355	2798	1529	1128	834	999	1405	1214	2156	1124	2188	2207	1028	1941	2441	2186	1251	2213	2169	1398	1362	1964	1428	2201	1358	1506	1985	1353	2520	1830	935	1198	1657	2515	5777	453	1668	2004	1890	2492	3433	1255	1558	1828	1880	662	2243	1582	1653
EMC9	457	337	564	316	656	200	581	196	495	259	283	458	513	380	503	582	307	461	408	328	608	343	221	704	284	580	464	216	536	448	265	329	397	509	722	244	587	315	475	509	928	425	1941	594	473	805	1018	429	592
FAM221B	11	19	10	35	19	4	49	22	5	27	82	13	8	15	27	18	7	21	35	5	41	12	18	7	12	59	10	11	12	43	16	15	25	30	46	3	28	16	27	15	93	28	8	5	5	0	2	12	12
SMIM34B	0	0	0	0	0	0	0	0	0	0	0	0	0	0	0	0	0	0	0	0	0	0	1	0	0	0	0	0	0	0	0	0	0	0	0	0	0	0	0	0	0	0	0	0	0	0	0	0	0
PARD3B	3092	4345	2182	1573	1063	967	981	1455	3005	1453	4201	2121	1083	3640	2371	4292	1401	1590	2565	2651	1514	1638	2846	2095	2170	2069	2874	1920	4275	2364	778	2484	2806	3740	5851	1032	2139	2555	2401	2330	2526	1556	311	2716	641	76	795	992	728
SPANXN4	0	0	0	0	0	0	0	0	0	0	0	0	0	0	0	0	0	0	0	0	0	0	0	0	0	0	0	0	0	0	0	0	0	0	0	0	0	0	0	0	0	0	0	0	0	0	0	0	0
DAG1	12345	23053	13712	6606	5361	5457	7336	7036	20180	7064	12403	10214	4950	15345	15583	23272	7427	9149	11846	10340	5739	8922	8332	18790	11486	9755	13052	7599	19757	10063	4486	9965	9821	13452	33631	5431	11595	10021	10787	14286	14267	10276	6047	7909	10336	8423	13650	11627	6460
RAD54L	48	33	30	39	29	32	152	25	124	40	27	72	22	31	49	56	55	44	73	17	181	98	26	58	14	60	37	30	131	28	41	34	84	57	117	7	33	19	28	53	134	119	1116	1828	1158	1107	1038	691	1188
SNTN	1401	439	27	3450	676	970	734	234	9	1760	1338	13	273	422	2710	1481	38	1672	1443	105	973	972	216	12	278	198	2211	650	1383	785	622	367	4	2530	395	540	1135	212	3399	17	443	12	0	21	1	13	138	45	27
PLEKHO2	6437	12560	6570	3094	4458	5336	8884	4630	9103	4389	5614	8083	9829	8849	6181	12118	9954	14819	8118	3398	6094	6256	4088	15257	6988	11501	5974	7862	10588	5428	3203	5324	6259	13756	16685	2882	8263	7129	5162	16673	27681	8749	2820	3496	1465	2026	7221	7241	1812
KCNA10	0	10	5	9	16	4	8	5	11	6	2	4	8	12	2	8	6	21	1	2	14	14	10	14	4	5	5	3	17	6	5	5	16	14	9	2	11	8	6	17	43	2	2	0	0	0	3	5	0
MLN	0	1	0	0	0	0	0	0	0	0	0	0	0	0	0	0	0	2	1	1	0	4	0	0	0	1	0	0	0	0	0	0	0	1	2	0	0	0	0	0	1	0	0	0	0	0	2	0	1
AP2A2	7036	10525	8196	4085	3786	3738	7891	5327	10765	4670	7258	8258	4127	8808	7847	10141	6317	4620	8592	5533	5328	6595	5008	9641	5364	7735	7475	4202	9223	6783	3654	5393	6894	9296	16251	2704	8500	7222	7654	10138	14949	7615	7086	2218	5445	2326	8199	4537	3114
PRAMEF5	0	0	0	0	0	0	0	0	0	0	0	0	0	0	0	0	0	0	0	0	0	0	0	0	0	0	0	0	0	0	0	0	0	0	0	0	0	0	0	0	0	0	0	0	0	0	0	0	0
WWOX	829	1034	767	367	578	299	659	374	717	424	642	751	536	609	1130	998	550	859	498	400	521	709	383	1021	699	548	820	401	866	472	396	384	623	828	1622	479	778	562	655	685	1177	766	453	3673	601	327	794	614	675
FABP12	0	3	6	3	0	0	4	3	0	4	1	0	5	8	3	0	0	6	2	4	1	3	0	0	0	0	3	1	1	8	1	8	11	8	2	2	4	5	8	0	7	2	2	1	1	0	1	0	5
WDCP	506	613	378	276	337	241	420	152	375	281	566	351	337	574	477	734	181	302	529	322	805	349	434	602	562	591	544	235	775	489	198	455	585	553	508	416	604	354	567	429	985	425	611	914	1024	1026	2276	758	946
NAP1L1	28169	24875	24267	11591	18404	7953	25575	13046	31093	13415	24811	24603	21977	23406	24475	33348	19500	26011	36431	13500	28914	18985	21279	31124	21715	18574	24591	17417	25953	19254	12986	18286	23332	25054	32233	23827	23416	20883	20162	27852	34616	20525	28916	42819	21458	11704	30704	24249	27997
BAIAP3	1361	1081	311	3887	216	1552	388	357	512	1273	1077	311	398	572	3122	1631	183	674	1673	431	640	1379	193	148	360	422	1389	885	1293	760	554	295	131	1861	1169	166	1640	299	2419	401	1564	223	286	45	215	745	750	128	932
HSFX1	5	1	3	1	4	3	0	2	3	3	1	0	0	6	6	7	0	2	0	0	0	2	3	2	1	0	2	0	14	0	0	7	2	1	8	0	3	7	5	8	0	3	0	2	2	0	5	2	0
F9	0	0	0	0	0	0	0	0	0	0	0	0	0	1	1	0	0	2	0	0	0	0	0	0	0	0	0	0	0	0	0	1	0	0	2	0	1	0	0	0	0	1	0	0	0	0	0	0	0
IZUMO1	17	15	30	15	25	31	33	26	22	52	44	13	187	18	18	17	13	43	27	31	24	106	33	8	19	37	9	99	11	128	25	14	37	44	221	4	19	51	21	44	133	9	11	5	30	27	16	25	52
HMOX2	3115	4685	3286	1774	2752	1375	3400	1851	4532	2262	2867	3429	2877	3604	3555	4208	2399	5090	3106	2082	2504	2947	1383	5389	2178	3394	3502	2722	4317	2489	1722	1901	2218	4044	5389	1467	4279	2165	3176	5362	5860	2726	2733	1529	3226	5227	6370	2777	1297
FABP1	3	52	27	0	0	0	2	0	3	0	0	38	0	15	4	3	0	3	0	1	0	3	1	1	1	0	0	1	4	0	0	0	0	1	125	0	2	1	0	1	4	4	4	1	0	0	0	0	0
TFAP2C	302	798	549	263	288	152	295	682	363	374	660	413	384	821	675	567	330	691	420	314	240	422	636	471	606	318	530	382	541	484	399	453	618	674	1596	189	576	599	639	899	923	563	1600	597	3259	4074	4372	1054	2553
FOXO3	5886	11571	4049	4492	1452	5506	2707	5539	7151	2560	12880	6743	1991	7306	6955	8164	4103	5034	5618	6719	2948	3972	5391	6366	4701	4462	5542	4803	8168	5824	1576	5601	4419	9010	13631	2579	5781	5896	5926	5972	10451	6007	3097	4344	4753	4283	5520	4420	2730
KRTAP4-4	0	0	0	0	0	0	0	0	0	0	0	0	0	0	0	0	0	0	0	0	0	0	0	0	0	0	0	0	0	0	0	0	0	0	0	0	0	0	0	0	0	0	0	0	0	0	0	0	0
SLC5A1	368	2413	433	1069	511	71	436	452	304	439	795	129	549	443	633	1872	42	719	677	2317	373	447	851	1402	815	868	649	806	1126	351	136	885	509	761	2624	171	349	274	1115	757	156	379	29	30	373	1567	1573	104	33
GNAI3	6457	8189	4652	3086	4838	3248	7057	3307	5391	3013	7241	5299	7102	6528	5190	7868	5169	10744	5880	3485	5201	4823	4667	10860	6457	6215	5049	6395	7959	5049	3211	5183	5863	8065	10632	5202	5549	5701	5245	8898	11097	5719	14139	8847	5821	9221	17651	5408	5890
BTG3	2313	4497	4347	1830	3681	1017	4723	3602	2414	2432	4650	2655	8406	4655	4199	3292	1677	11717	2362	2051	1828	3350	2525	4133	3532	4636	2744	4959	4002	3430	3902	2824	2290	4160	9503	2493	3896	5726	3984	7419	5082	4200	2614	7316	3514	1183	4909	1688	2959
AC079594.2	0	0	1	2	0	0	1	0	0	0	0	0	0	0	1	0	0	0	0	0	0	2	0	0	0	1	0	0	0	1	0	2	1	1	2	0	1	0	0	0	4	0	2	3	0	0	6	1	29
TAF8	2046	3185	2465	1369	1112	1138	1873	1618	2615	1215	2975	2295	1223	2818	2806	3251	1420	1921	2518	2018	2269	2036	1835	2116	1790	2261	2377	1289	3165	2310	1160	2075	2437	2321	5593	956	2542	1854	2598	1948	4388	1521	2500	2187	1421	966	3010	1944	2105
SRP54	2945	4478	2872	1980	2555	1492	3603	1891	3212	2251	4251	3256	2929	3757	3402	4229	2339	4023	3521	1938	3451	3041	2672	5591	3304	3278	3450	2620	4482	3216	2153	2905	3310	4443	6058	2441	3374	3444	3521	4108	5931	3093	8686	3319	2283	4090	6172	2826	2901
MDM2	4483	7173	5140	4000	2866	3286	7431	4733	6342	4306	6384	7734	5656	9409	6777	7841	4940	7278	6925	3717	5230	4703	5389	8486	4177	6943	6022	3924	9845	6262	4899	4804	6682	6781	14579	3204	6925	5909	6022	7313	10335	4331	8560	13387	3931	3410	6449	5829	2796
ZNF354A	625	754	465	336	608	197	642	352	563	451	793	440	747	622	638	718	293	658	785	381	750	559	566	653	482	580	638	350	656	687	325	580	608	824	1062	333	539	511	671	642	853	289	792	565	566	552	1804	393	696
STK33	815	720	394	1560	374	583	707	451	337	1128	973	328	482	556	1324	828	157	804	1062	438	693	613	369	396	466	384	913	638	991	714	457	480	532	1363	1189	356	689	427	1664	471	760	344	118	653	348	3	132	288	258
RUBCNL	258	559	305	187	260	176	687	285	294	355	1116	891	500	469	366	465	555	1863	392	225	3170	323	348	997	124	681	441	738	505	382	578	319	444	614	380	175	347	265	356	1183	1470	483	181	881	82	158	681	502	120
RBMY1J	1	0	2	2	0	0	5	0	1	1	0	1	3	0	0	0	3	0	0	0	0	0	0	3	1	0	0	0	0	0	3	0	1	1	0	0	0	10	0	2	3	3	0	0	0	1	0	0	0
MAPK10	1234	1364	860	865	518	483	711	620	677	740	1411	588	611	687	1129	1313	326	1117	727	495	733	862	608	654	778	516	919	520	1343	778	666	687	665	1322	1336	699	895	742	1288	870	1609	942	230	826	2282	2233	1183	486	148
EPCAM	5922	12082	10363	5425	7510	1969	7722	5641	8089	5669	10157	6366	8687	8781	9296	8518	2819	10623	7306	7313	4290	6029	7100	9870	10369	5160	9608	6507	10595	9040	4144	8596	6123	13105	19079	7545	9910	8845	13663	10021	7863	8457	29540	4206	17759	11412	17912	15967	4633
NAPSA	65958	214097	198019	51249	140160	41046	161543	105669	123191	112277	67825	244191	116905	130458	131204	117308	81807	131114	72200	83550	83483	121655	68851	276682	112264	93953	117877	39569	193276	140452	146174	79756	83018	148364	277184	66115	179643	148710	157603	181781	182669	213760	18380	936	1037	252	165	14304	133
PLEKHM1	3200	6146	3598	1566	1286	1794	3249	2152	5464	2446	3747	3978	1894	4207	4641	4040	3035	3876	3972	2460	2663	2830	1943	3466	2794	3498	3068	3436	4002	3291	1530	2268	2922	3756	8052	1197	4345	2822	3393	6041	7586	3176	2223	1418	2974	7600	3489	2788	1400
TMEM191B	23	6	21	4	34	2	108	4	2	49	5	11	3	2	3	5	7	10	6	3	5	3	1	7	0	3	4	18	3	7	5	0	4	5	116	0	30	56	3	4	7	5	51	22	8	19	16	5	13
SF3A1	12227	18403	11740	6093	4821	6042	6068	7074	14878	6317	14287	12548	5156	16818	15887	17476	10063	10777	10250	8269	10170	7255	7652	13755	10045	9601	10557	6944	15684	10531	4714	8987	9532	12913	26292	4829	12836	12567	10391	14555	21049	9987	12315	10060	7768	7328	18292	10835	12131
ALX3	3	1	1	0	1	0	0	0	1	0	0	0	0	0	0	1	0	0	0	0	0	0	0	1	0	0	0	0	0	0	1	0	1	0	0	0	0	0	0	0	0	0	0	116	0	0	4	0	234
TDRD12	6	14	3	0	2	10	68	16	9	1	30	10	3	1	2	14	4	124	4	10	7	15	6	6	9	3	5	4	32	9	18	6	10	9	226	7	14	13	2	9	14	3	13	9948	10	5	32	148	14
RPS6KA2	16213	29394	21276	5685	5120	6804	9108	8302	30210	7049	19759	12076	6335	23044	19727	22762	10715	12166	20362	12242	7890	12457	10448	23157	11885	15092	16741	9760	16501	14480	5746	10468	9186	15905	36305	4871	16455	19166	12967	20941	21756	14380	4804	2654	1042	892	4838	4024	3105
IL4I1	415	212	183	255	158	367	860	133	171	225	346	419	127	340	463	549	650	202	292	65	874	387	38	933	138	459	330	385	370	139	312	172	306	246	619	159	444	301	325	1036	1871	512	521	2316	340	380	1645	1773	232
ZNF737	385	323	284	165	370	121	190	138	432	211	491	382	196	409	470	514	109	84	521	233	716	225	524	198	305	228	476	112	475	577	203	438	608	294	523	221	274	240	450	147	487	137	151	82	102	91	100	119	20
PIWIL2	10	37	14	7	18	6	13	18	16	17	28	34	63	14	17	23	19	33	34	28	46	15	27	13	14	36	27	48	52	40	14	15	43	56	434	3	28	25	26	38	64	18	8	154	11	2	19	16	28
PATZ1	2584	3266	3030	1339	1529	996	1724	1224	2996	1484	2412	3028	1046	3106	4259	3679	1486	1494	2763	1856	2536	1547	1821	2568	2630	2461	2999	1203	3434	3079	1152	2008	2399	3086	6245	1103	3175	1964	2841	2611	4158	2024	2592	1642	2354	2207	4792	2861	5578
MAN2B1	6124	14158	7183	7945	6399	5589	9387	7195	13297	9325	8516	16604	4051	15001	12731	14984	14609	11106	8187	7563	10724	12054	4676	17388	3372	7363	9913	4363	16914	6905	6543	5380	9022	13742	16465	3456	10756	7389	9554	16479	31336	11671	6250	13224	5726	2287	8372	14696	5075
CXCR3	789	425	386	204	239	198	545	226	262	313	201	627	102	773	408	769	340	199	390	116	1007	399	140	586	230	314	496	233	439	177	353	428	353	170	647	400	600	249	217	311	1091	260	135	499	109	23	163	406	54
MTFR1L	3612	3846	3339	1688	3436	1222	3241	1816	3248	2086	3069	2853	3478	3341	3494	4357	1889	4265	3213	2209	2784	2099	2506	4493	2721	2554	2936	1835	3482	2761	2005	2250	2989	3549	6366	2296	3423	2628	2977	3009	5338	2478	2561	2000	1626	1839	3606	1918	2304
MED13	5682	9516	4562	2244	2480	2970	3576	3192	6792	3017	10247	4828	3960	9368	5066	7427	3987	7188	5749	3410	4948	4892	5488	6309	5908	5442	5711	6143	9526	5523	2599	5316	5334	7797	12229	2650	4931	7208	4756	8770	8640	5595	5634	6614	11241	4167	10335	5742	6259
CSNK1G1	1396	2013	1262	800	583	831	1227	825	1945	1075	1739	1454	704	2432	1746	2228	1226	1339	1873	759	1600	1216	1225	1899	1307	1534	1647	1206	2637	1487	811	1164	1878	1695	3013	588	1418	1520	1411	2070	2606	1133	2117	2048	2268	1963	4363	1966	1081
CUL7	2497	4339	2606	1764	1422	1534	2162	1754	4710	2192	3009	3238	1243	3132	3875	3747	2492	1619	4194	2496	2574	2902	1638	3542	1737	2702	3127	1353	4248	2809	1424	1505	3274	3953	6258	818	2978	2468	3315	2954	6335	2703	4427	4221	4187	1685	4610	2780	9959
CYB561	7377	11399	8282	5106	4800	3042	5518	3512	8984	4946	6322	6213	4510	9039	9684	10457	3737	6105	6525	5322	4018	6601	4135	11738	7317	7123	7344	4396	10280	5910	3033	4193	4795	7654	15164	2953	8669	5958	8644	8541	9180	5129	4928	9133	6352	4846	12750	4570	5281
GRIA3	27	75	11	3	17	21	14	8	21	35	28	127	16	10	24	57	68	19	26	2	134	42	20	76	19	169	47	30	137	20	23	6	60	18	66	25	18	12	12	31	16	12	19	34	18	35	68	30	159
IL36G	1	1	1	4	2	2	1	3	0	4	2	6	1	2	4	0	2	4	1	1	4	1	0	1	0	1	0	5	8	0	5	2	1	5	1	0	0	10	1	0	52	0	5	52	825	2332	3797	27	20
MPP2	291	413	99	56	123	144	96	113	196	91	179	260	123	124	186	346	170	280	128	150	78	72	114	167	79	288	236	252	324	191	87	136	321	258	682	70	236	101	137	207	368	73	69	191	811	213	1457	595	580
FHAD1	921	566	68	2100	144	924	287	259	229	1188	1043	183	194	637	1777	828	171	629	1211	179	628	792	217	291	164	392	1099	433	1327	711	307	313	285	1720	381	197	873	175	2258	473	1049	209	93	1285	35	41	615	278	168
NFASC	2980	4233	980	1162	716	1745	1072	1121	3284	1240	1432	2629	1292	1909	1995	4612	2030	1296	2619	1556	2844	980	1281	2185	1371	3032	2289	1897	4671	2061	818	1534	1904	3326	6785	632	1273	2161	1241	3700	3966	781	470	2229	1163	204	3233	967	2398
LRIG3	1859	1451	2104	726	1415	806	1694	1121	3136	1241	2127	2581	583	1550	2401	2393	2317	856	2789	1074	1450	1239	1524	1969	2682	1970	2716	624	2789	1945	1470	1484	1818	1523	4066	768	1870	1763	1999	1448	2973	1641	1429	2498	2241	1893	4361	2273	3415
ABLIM3	6986	6619	4151	1693	1724	1892	2044	1739	5278	2290	6284	3820	2717	3838	4498	7997	2426	3120	4940	2669	2165	2644	2869	4483	3599	3971	4291	2842	5564	3019	1297	2607	2786	3899	8500	1790	3638	2583	3500	4140	4019	1689	2014	183	289	250	1653	767	388
WDR1	21798	35338	19282	13402	13091	13521	19869	11827	32682	16135	21899	24812	16540	28688	27763	35248	19880	27989	20397	15212	20620	22720	11788	45257	18403	25846	23235	20419	37304	17611	10819	14419	17091	29962	51711	9725	25197	20704	20825	35847	47545	21401	22385	23392	15076	9353	30925	21337	13208
UNC50	2102	2483	1968	1225	3075	965	2412	1215	1768	1701	2534	1901	3387	2087	2124	2262	1130	3145	2336	1510	2693	1768	1702	2957	2178	1970	2011	1259	2066	2317	1582	1658	2084	2714	3711	1682	2230	1782	2591	2114	3271	1485	2445	1919	1694	1512	3091	1658	2219
TMEM240	69	89	57	31	65	27	50	26	81	57	23	72	33	67	74	117	40	62	58	53	44	46	13	42	33	76	80	25	80	36	32	24	48	88	260	16	56	38	51	64	114	27	44	7	26	5	114	60	67
TBC1D22A	3042	4130	3700	1902	1791	1137	2917	2089	3277	2146	2878	3738	1877	3904	4115	4172	2504	2888	2907	2728	2806	2625	2276	4582	2445	2674	3183	1693	4033	2680	1945	2197	3350	3879	7164	1394	3919	2708	3588	4013	5822	2735	2812	3228	3464	2843	4255	3496	2112
SMIM3	1684	3026	1562	1521	1611	1894	4366	1778	2186	791	1919	2904	2617	1269	2425	1925	1548	6643	1614	2204	779	866	1188	4176	1169	1646	1774	3117	1873	985	1019	1338	1003	2850	4084	1482	2210	1419	1486	2917	4969	2324	1167	1150	409	765	4820	3290	1352
RAB9B	184	147	75	38	110	84	85	44	101	46	127	88	154	66	116	212	112	84	123	66	125	103	83	127	86	153	157	87	244	106	66	89	106	133	205	92	94	84	103	64	143	71	24	80	15	9	48	79	100
ZBTB1	2416	2901	1793	1340	2106	1239	2488	1364	2860	1954	3241	2329	2680	3550	2250	3373	1581	2153	3069	1580	4516	2308	2573	2923	1888	2175	2515	1605	3336	2908	1717	2203	3012	3234	4652	1745	2176	2154	2117	2667	4644	1903	1974	2121	954	1294	3675	1705	1920
TPCN2	831	1890	1038	724	674	616	1475	905	1411	1026	1283	1502	897	1549	1176	1739	762	927	1370	1075	1274	1042	731	2115	726	1560	1000	825	1772	947	716	924	1523	1530	2357	290	1006	1061	1227	1661	3578	990	2542	3746	825	1205	2131	1190	2435
HIST1H4J	3	2	2	3	3	1	7	0	0	2	1	0	3	1	4	2	0	6	4	3	3	2	1	3	0	5	4	2	2	0	1	3	0	5	4	5	2	0	5	1	4	0	5	9	2	0	15	2	31
APOBEC3C	5887	4257	3460	2048	2216	1995	4513	1951	3849	3093	2369	5875	2118	4497	4565	6479	4216	2260	3770	1588	5972	2456	2570	5523	4608	4308	4173	1683	5747	2940	2426	4016	6489	3328	5682	3237	4178	2999	3130	4349	7332	3497	1637	8080	4403	3043	10679	5875	2607
ATAD3B	251	815	614	630	615	375	1022	562	448	931	617	643	1213	449	520	572	351	1254	954	844	1102	801	263	574	126	1025	597	1067	585	982	597	264	496	1253	1717	57	1005	526	535	1727	3061	430	2954	1019	1749	1923	1021	965	1769
METTL21A	710	749	575	365	689	227	665	374	829	494	653	821	661	590	737	616	521	460	901	294	953	627	606	737	719	507	695	384	743	667	458	552	814	845	1442	424	524	658	708	708	1174	528	1746	1397	616	876	1481	630	855
KLHDC9	262	282	244	484	335	150	202	187	110	341	185	156	247	238	552	285	72	429	229	207	211	172	113	163	228	84	285	147	199	179	214	127	127	346	454	145	293	162	487	214	421	160	30	90	11	54	96	109	108
DIO1	69	36	5	163	37	18	36	15	13	39	25	11	26	27	79	61	5	43	53	13	46	30	10	9	13	10	52	25	40	33	33	14	23	58	57	25	62	8	87	12	44	6	17	8	13	2	9	13	25
KIN	750	970	745	489	873	457	814	433	601	609	1037	577	987	870	771	894	393	977	854	546	934	694	664	788	856	800	782	591	805	973	478	736	865	999	1223	582	733	664	855	946	1346	530	1793	804	584	557	851	529	963
YPEL4	169	273	111	118	109	114	74	116	118	163	205	105	224	211	139	235	40	275	171	162	104	82	111	151	85	109	111	104	147	205	144	89	225	128	574	106	147	125	79	225	440	68	50	64	57	61	111	220	642
DRAP1	2952	3885	3393	2496	4946	2115	4466	1763	3478	2531	2112	3239	4442	3269	3968	4053	3026	4795	2277	2382	3327	2783	778	5717	1952	3760	3460	2584	3885	2567	2314	1202	1828	4269	5887	1087	3900	2391	3655	4284	6649	2539	7196	5176	3732	4360	7356	4107	4074
NPVF	0	0	0	0	0	0	1	0	0	0	0	0	0	0	0	0	0	0	0	0	0	0	0	2	0	0	0	0	0	0	0	0	0	0	0	0	0	0	0	0	0	0	0	0	0	0	0	0	3
AC011195.2	0	1	1	3	1	0	0	3	0	1	2	0	1	1	3	0	1	0	0	0	0	2	2	1	0	0	1	0	0	1	1	1	1	2	2	0	0	3	0	0	8	1	3	4	0	0	10	0	3
SUFU	2470	2099	2077	1004	879	1201	1667	963	2851	1210	1791	2406	569	2632	2440	3121	1860	891	2430	1314	1748	1198	1355	2525	1699	1990	2100	440	3069	1728	828	1551	2262	1738	3970	882	1952	1518	1730	1286	3706	1313	1573	2213	1830	2251	2594	1982	1813
JUN	34394	29675	40657	21853	32477	11661	15221	41135	27130	20118	22055	18919	10984	33666	43645	44804	41868	29034	13113	34118	7163	21291	5068	11995	38897	25516	31046	24465	13414	23781	33941	13590	18028	15780	129244	4557	21541	46939	31756	52024	117191	19814	36083	11661	6740	2083	12041	18581	6707
DYDC2	512	120	14	1064	321	477	160	64	2	639	477	5	115	85	947	567	19	401	526	22	209	416	78	6	67	101	748	145	294	161	193	119	7	755	67	205	432	84	1140	3	172	6	2	112	26	8	128	10	6
HDAC8	810	1207	991	556	733	382	1168	569	999	710	995	1057	992	1045	999	1036	620	939	1100	647	839	852	734	1296	870	880	937	532	1156	1025	620	788	982	1409	1742	641	1061	842	1113	1082	1675	903	2604	1012	1087	588	1276	830	590
TMPRSS13	559	1237	1817	549	982	194	1133	672	1651	639	1102	831	552	979	1033	1024	449	714	777	592	503	588	597	549	903	365	1294	740	1177	646	471	485	720	1203	2186	464	1231	1009	1275	970	1153	1058	2458	4338	2981	3319	3409	1367	2376
DTX2	1137	1525	1203	1399	697	809	1417	1014	1090	1075	1220	1384	643	1265	2349	1417	1105	1393	1015	843	1159	1211	583	1256	579	1653	1272	1023	1522	932	769	814	1057	1358	2493	381	1993	677	1505	2055	3843	1060	5766	3773	3003	2578	5295	1754	740
PON3	1112	1385	1777	486	2205	420	2184	894	2206	1244	1022	2712	4408	1577	1696	1596	1003	3055	1466	774	774	1556	902	2440	2075	765	2020	779	1441	1593	2952	1194	476	1679	1893	1396	1416	2095	1601	1493	1779	1729	2520	1923	75	42	200	280	549
NRXN1	193	105	5	39	39	43	5	33	7	24	137	9	28	71	51	76	10	78	12	90	112	14	53	31	51	21	61	53	55	61	14	25	43	46	47	27	80	74	52	6	39	13	4	1822	40	0	51	482	5
MTRF1L	615	677	447	294	519	374	644	360	575	475	911	428	912	743	458	695	484	859	792	310	488	382	597	1126	639	848	458	821	797	579	346	410	688	823	994	385	453	676	449	996	1092	425	888	757	456	390	782	404	359
RHOJ	5060	3681	3341	1270	1760	1633	2089	1222	8110	1564	3402	3028	3182	2593	3613	5162	2716	2898	6527	2473	1701	4081	2205	3098	4229	3969	4076	2494	3764	2935	1084	2506	2171	5062	6775	1525	2475	2478	2063	5798	4894	1552	1512	268	93	301	711	536	436
EMP2	77348	148558	161147	60189	57693	12359	33945	88703	105390	42685	120224	56779	63733	131414	136776	93216	14530	108621	75343	124437	40873	49127	117019	95426	101457	60910	65519	88784	95707	109116	20349	141318	87651	107628	279354	47654	117995	103450	142152	125040	88700	72288	7500	14140	7072	15487	24219	11507	5649
OR4A15	0	0	0	0	0	0	0	0	0	0	0	0	0	0	0	0	0	0	0	0	0	0	0	0	0	0	0	0	0	1	0	0	0	0	0	0	0	0	0	0	0	0	0	0	0	0	0	0	0
PLPPR2	2142	2665	2181	953	1012	1254	2073	994	2891	1299	1630	2355	1042	1584	1991	3299	2183	2141	2527	1216	1093	2059	915	4202	1376	2911	2232	1371	3043	1506	1013	988	1492	2202	4861	763	2148	1589	1448	2208	4406	1629	1998	382	454	1470	3596	2625	1964
CREB1	4615	4665	2533	1573	2603	1561	2743	1550	3536	1905	5747	2904	3217	4749	3270	4858	1945	3042	4716	2310	4547	3266	3639	4068	4251	3242	3621	2568	5163	4005	1808	3727	3859	4597	5950	2944	3039	3873	3252	3660	5853	2817	2632	4046	2599	2977	5733	2226	2934
AC005324.4	0	0	0	0	0	0	0	0	0	4	1	0	0	2	2	1	0	0	2	1	0	0	0	0	1	1	0	0	1	0	1	0	0	1	3	0	1	0	0	1	1	0	3	9	0	0	1	1	20
TCTEX1D4	35	62	11	142	52	66	41	25	3	174	69	10	34	44	207	129	9	150	81	19	43	104	5	10	20	22	84	44	40	33	48	19	7	310	109	4	94	37	227	37	103	6	2	2	1	1	5	13	2
ALDH1A3	859	954	1519	874	724	933	1449	643	848	811	2117	2121	935	352	1192	1410	1277	2986	1242	1264	691	1000	3732	2342	500	7148	1747	1553	2987	468	788	599	6573	1081	1330	260	946	598	1227	3191	2401	991	927	2089	508	244	3223	1159	1022
GRK4	203	463	211	151	201	109	282	115	298	150	370	259	300	324	254	477	153	312	337	195	183	329	188	299	206	354	321	338	348	268	116	199	296	346	752	168	305	242	300	401	495	201	113	238	97	236	472	175	279
ODAM	114	218	157	66	309	17	128	44	182	87	225	62	256	125	133	124	16	162	65	184	81	142	232	73	107	71	161	72	167	203	41	149	120	303	408	276	174	95	368	100	190	192	15	255	8	2	5	13	10244
NOL8	1712	1873	1338	872	1164	1028	1919	823	1881	1135	2241	1770	1323	2090	1499	2282	1076	1138	2204	1046	3075	1393	1604	1640	1445	2435	1916	967	2456	2126	998	1445	2379	2275	2623	1082	1747	1517	1720	1759	2854	1171	2381	2224	2686	1535	4080	1989	1904
HELT	4	12	24	19	92	1	6	9	9	7	11	4	16	54	43	20	4	18	11	87	26	10	58	39	70	26	16	8	8	87	9	8	5	15	35	6	5	97	35	40	19	16	0	0	0	0	1	2	11
DCTN4	5705	7853	4988	2474	4238	2493	5216	3166	5713	2638	7046	4602	4870	8117	6060	6717	2888	5391	5161	3298	3924	3413	5100	7441	5521	4165	4801	3125	6878	5449	2506	4887	5201	6019	10967	4872	5145	5342	5675	5292	7780	4830	3129	3762	3061	3204	9639	3582	2197
SETD5	5030	8345	4427	3029	2516	3207	4082	3538	7300	3747	8276	5669	4793	6691	5699	8382	3905	6276	7880	4083	6152	5593	4881	4076	3862	7011	5405	5101	7654	6059	3026	4325	6077	8538	14842	1556	5857	5544	5047	8337	13753	4168	10496	5936	3822	3402	8181	5726	8047
LEPROTL1	5097	5995	3338	3077	5139	2148	3953	2266	3648	2610	4156	3869	4743	5440	3587	6152	2740	5053	3596	2295	5328	3132	3551	6107	4996	3247	4226	2422	5589	3968	2251	4429	4979	4311	6474	6269	4355	3945	3876	5072	7428	3439	6010	3331	1496	1191	2668	2874	1412
TET3	1134	3120	1320	1141	720	1133	1621	1638	3447	1541	2646	2278	836	3147	2376	2619	1486	2189	3184	1325	2369	2365	1755	1931	1128	1983	2225	2318	3316	2019	1026	1355	2023	2491	5262	370	1768	1558	1705	3373	3668	1424	4877	2505	9924	2939	6716	3792	5090
BID	1337	2544	1380	1143	2365	896	3108	870	1866	1434	2070	2006	3155	2008	2036	2033	1376	4189	1728	1111	1727	1439	1199	3799	1158	2105	1893	1315	2574	1483	1171	1303	1698	2170	2441	1378	1747	1014	1595	2935	3461	1040	2361	7834	3700	3151	9833	2767	1664
AC008764.1	0	0	0	0	0	0	0	0	1	0	1	0	0	0	0	0	0	0	0	0	0	0	0	0	0	0	0	0	0	0	0	0	0	0	1	0	0	0	2	1	2	0	0	0	0	0	2	1	0
NCOA4	21586	24472	16802	8875	18298	9638	27441	10198	22897	9907	24885	23258	21794	28458	18419	28145	16981	22753	17706	9898	18042	15482	13414	33290	21040	15011	19238	11487	31239	18376	11773	16376	17990	22086	31831	16840	16910	21650	17047	21813	31354	19097	13083	12600	6947	16161	17604	14389	4629
APPBP2	3968	4776	3105	1576	2219	1806	3027	1833	3096	1718	5142	2985	3166	4364	3454	4582	2100	3512	3481	2036	3090	2812	3029	4292	3606	2786	3093	1872	4553	3462	1855	2920	3481	4487	6398	2374	3052	3861	3252	3092	5198	3061	2656	3358	2110	2553	4906	2256	2545
LRRCC1	1624	1588	1150	677	1193	569	1000	712	1022	846	1999	881	1357	1788	1343	1662	486	975	1168	911	1050	843	1194	1080	1059	841	1110	787	1329	1386	676	1328	1168	1206	2456	925	1222	1295	1452	951	1312	949	246	1964	273	403	1327	517	1389
CDH18	0	0	0	0	1	1	2	0	0	1	0	0	0	2	0	1	2	3	2	0	5	0	0	0	0	0	1	0	3	0	1	0	9	2	3	0	1	0	1	0	0	1	4	4	2	1	0	0	0
PACS2	4926	6970	5358	2907	2643	2372	4059	3402	6667	4039	4950	5689	3392	6159	5713	6969	4460	4542	6155	4470	3841	5012	2815	4841	3017	5442	5400	3481	6732	4732	2537	2658	4123	6235	13447	1301	6256	4439	5235	7454	11290	3834	4546	2208	2458	3579	6483	3369	3546
AP4S1	841	1001	839	323	714	295	874	429	679	388	871	667	1024	858	691	997	453	1280	773	485	784	615	585	733	577	738	750	567	890	735	562	653	644	980	1448	581	783	765	742	939	1247	491	678	310	136	430	1045	449	358
FANCG	690	513	432	393	581	358	789	274	855	444	425	671	529	451	638	688	532	415	718	333	943	536	335	720	317	568	575	263	842	615	387	328	664	617	961	285	582	463	496	640	1464	606	1952	1881	1618	1168	2334	1574	1281
SIMC1	787	932	732	354	353	456	566	486	869	495	792	673	461	1004	881	1179	546	440	646	464	674	479	584	840	653	672	664	337	1017	593	377	727	809	571	1408	399	662	712	694	837	966	432	328	946	852	362	665	738	730
GPR137C	238	124	69	62	78	36	107	54	201	98	164	72	128	136	69	282	73	112	126	69	87	210	103	93	110	82	109	99	196	103	45	117	127	145	273	82	98	80	58	97	100	139	67	129	18	28	64	38	86
GYPC	5682	7341	5629	2533	4571	1888	4458	2820	6789	3517	4282	6456	4500	5247	6015	7226	4547	5728	5006	3793	4557	3421	2491	8049	4310	5097	5143	3014	5720	3685	2429	3180	5847	5916	7745	3690	4838	3620	4093	7054	9902	4519	1424	2615	384	292	1766	2213	275
TJP2	10621	16909	9640	5694	5120	4312	3961	6639	10628	6162	12757	6499	6890	13488	6602	11300	5137	9755	9559	8487	5586	5844	9576	11699	10013	8067	9626	13631	10975	9675	3186	8469	8243	12041	29396	3716	8913	11371	11312	15053	12169	7565	6057	8550	11239	5258	7832	3203	1897
WNT10A	132	196	64	74	140	41	75	39	73	184	46	454	148	98	162	144	182	79	181	34	382	140	170	118	29	143	288	84	400	42	160	125	99	146	319	46	269	70	106	66	478	38	21	105	62	111	1631	235	166
TMEM232	484	222	83	652	182	346	192	87	100	414	559	36	129	196	787	420	42	483	447	60	302	351	84	43	163	85	542	225	458	307	178	158	44	755	177	176	244	152	724	55	245	60	15	52	10	0	67	28	28
OR52A5	0	0	0	0	0	0	0	0	0	0	0	0	0	0	0	0	0	0	0	0	0	0	0	0	0	0	0	0	0	0	0	0	0	0	0	0	0	0	0	0	0	0	0	0	0	0	0	0	0
FRG2B	0	0	0	0	0	0	0	0	0	0	0	0	0	0	0	0	0	0	0	0	0	0	0	0	0	0	0	0	0	0	0	0	0	0	1	0	1	0	0	0	0	0	8	0	10	0	0	0	0
LRRC58	3447	4493	2404	1462	1595	1382	2247	1352	3141	1552	4791	2973	1532	4434	3414	4625	1778	2021	3655	2147	2908	2415	3074	3959	3055	2699	3148	1727	5577	3205	1099	3319	3768	3340	4891	2187	2605	3082	2992	2743	3752	2448	4834	3131	9588	3222	7731	4869	4916
DOK3	671	3042	932	1414	1111	917	2015	1171	1884	1791	1114	2218	629	3574	1421	1546	2194	4416	1982	1179	4748	1270	1136	2877	625	2458	1254	1159	2675	1542	1404	1006	1549	1979	1701	465	1844	938	1496	2278	6379	1323	713	603	424	299	1628	2527	250
MPC1	2308	2849	2505	1562	3914	882	3003	1485	1907	1714	2656	2321	4872	2312	2242	2655	1503	4615	1984	2081	2433	1727	1747	3755	2563	1861	2380	1649	2488	2132	1861	2227	2121	2659	3662	2422	2428	2409	3212	2908	3364	1689	798	4358	1578	1589	1381	1493	889
ANKFY1	6595	11293	5349	3318	2736	5014	4225	3692	8427	4160	8402	6332	2966	11312	8052	9854	4437	3986	6768	4576	5970	4900	5691	9932	6010	6239	6596	2960	13131	7465	2704	5767	7041	7578	16610	2831	6523	6933	6237	8027	10944	5391	4829	3534	4400	2458	10731	3667	2516
RNF139	3287	3268	2840	1035	2953	1365	3260	1755	3369	1609	2871	3197	3485	3729	3349	3750	2329	4730	2734	1519	2333	1804	2489	5247	3198	2115	2355	1845	2879	2604	2058	1849	2293	3202	6803	2753	2253	2871	2296	3020	4423	1944	4730	3547	1548	2335	4017	2365	3381
C19orf12	1639	1996	1529	712	1335	773	1942	938	1691	1028	1502	1555	1575	1572	1692	2125	1211	1955	1521	954	1724	1322	1043	2120	1442	1787	1414	1208	1998	1543	1020	1093	1663	2004	3220	897	1572	1431	1371	1861	3144	1303	1547	2154	992	962	2601	1631	1197
MAML1	3706	5485	3341	1729	1444	2134	2305	2337	5034	2543	4761	3681	1827	5267	4033	5890	3080	3232	4697	3005	3745	3134	2740	3375	3003	4102	3507	2323	4807	4076	1772	3088	3286	4833	9383	1256	3684	3789	3503	4778	8379	3109	4037	2727	3315	2508	5592	3570	3690
ZNF382	159	209	109	116	161	90	137	65	200	166	197	153	156	158	105	272	86	118	258	120	417	168	203	147	111	172	249	84	224	210	100	115	431	195	354	80	161	121	187	169	289	71	395	53	29	13	216	100	52
GOLT1B	2794	3204	1974	1220	3711	1317	4409	1191	1954	1586	3076	2108	4765	2645	2007	2820	1782	5495	2412	1280	2698	2178	2342	4741	2924	2662	2270	2332	3233	2317	1902	2134	2546	2882	4018	2979	2331	2325	2465	3053	3728	2389	10608	6726	2797	1282	6618	3245	4782
SLC35A1	1699	1526	2012	986	2392	421	1688	913	1590	1100	1814	1448	2807	1623	1175	1826	683	1654	1750	1378	1439	1415	1632	1494	1825	1033	1665	835	1644	1908	1124	1742	1634	2306	2718	1678	1671	1459	2272	1431	2078	1368	2741	406	329	395	731	361	694
RAB30	2384	1222	1120	521	1209	373	642	409	959	746	1631	2136	763	1818	860	2538	1471	617	1219	755	2997	758	1174	1436	1493	1095	1535	467	2219	1129	1145	1542	1534	774	2529	1406	1165	1111	1077	637	2191	726	392	724	1311	698	1070	1490	3147
PPP1R16B	4227	4783	3717	394	1033	1137	1519	1632	9965	1670	4671	5685	1781	4427	5359	3898	2994	2142	4625	1721	8232	2707	2079	4935	1323	1629	3565	1573	2604	1793	2182	1269	2468	3174	5901	506	2304	2973	1202	4253	5414	1555	843	601	306	160	617	1119	276
TRIM15	1	1	0	1	1	1	2	1	2	2	1	2	6	2	1	4	1	1	0	1	0	3	0	1	0	1	2	0	1	0	0	1	0	0	10	0	1	0	3	1	2	0	156	331	0	2	43	3	32
AL691442.1	0	0	0	0	0	0	0	0	0	0	1	1	0	0	0	0	1	0	0	0	0	0	0	0	0	1	0	0	0	0	0	0	0	0	0	0	0	0	0	0	0	0	1	0	5	0	1	0	0
LGR4	1344	465	1089	536	376	355	638	185	1756	402	966	559	891	648	994	2129	670	595	1870	734	638	826	631	872	704	972	1202	301	1391	476	364	593	1138	1297	1104	385	432	614	532	483	769	294	7595	1290	3003	637	1904	1452	6715
SORBS2	5818	4508	3146	2100	1852	3055	1528	1816	2962	1913	4087	3097	2433	3418	4141	4259	2119	2418	5260	2000	2060	2191	3616	3292	3116	1478	3350	1594	4948	3195	1843	2712	4969	4301	8479	2044	2986	3505	3037	2796	4814	2384	430	276	79	30	642	579	578
ATP23	486	432	286	170	576	125	443	198	323	242	237	258	446	442	379	302	221	382	327	141	208	239	268	202	322	118	322	158	369	324	286	290	287	273	660	409	291	143	379	184	384	188	449	469	348	389	751	385	421
ISG20L2	2302	3661	2433	1106	1393	1291	2125	1544	2908	1565	2533	2687	1997	3137	2834	3328	2627	3219	2143	1360	2326	1675	1587	3960	2052	2679	2073	1992	2918	2067	1410	1492	1756	2858	5504	1179	2873	2747	1968	4286	4916	2346	3128	2916	3546	3233	8475	4052	2660
LGALS9	4692	9348	5225	6345	5532	8476	9373	4274	8906	6171	4258	7465	4608	10417	9329	9908	8302	9610	5499	4464	7965	6245	3348	13633	4205	8314	6174	2495	10729	4915	3872	5119	6617	8200	16205	4241	8950	4074	6992	10087	22249	6953	2660	6590	2664	1925	6768	10845	992
KCTD5	1326	3003	1814	1587	1479	1143	2064	1377	1899	1420	1672	2239	1281	2760	2237	2801	1706	3048	1766	1433	2572	1730	1288	3368	1483	2631	1911	1579	3037	1814	1191	1392	1609	2350	3941	881	2428	1582	2104	3298	4382	1653	2422	1852	3749	3747	4740	2697	1442
C10orf142	3	12	10	7	5	0	26	12	10	9	5	14	7	13	5	32	8	10	5	11	8	9	1	4	8	8	12	8	6	7	4	4	16	14	21	3	10	7	29	11	12	9	2	1	1	0	1	6	0
FRAT1	467	799	732	539	358	357	345	536	713	483	489	927	116	961	1077	670	316	207	616	572	571	324	340	924	351	329	852	202	794	654	395	390	375	501	1100	192	613	386	913	326	856	200	260	188	307	140	310	416	201
CDSN	2	8	2	4	0	2	5	2	1	1	2	1	3	3	5	0	1	0	2	5	2	2	4	3	0	1	4	3	3	6	1	0	0	1	10	0	1	4	4	7	4	1	0	3	5	59	49	7	6
PLAGL1	1792	2858	1866	1213	1448	839	1894	1880	2508	1632	3956	1658	3251	2625	1937	2300	1066	3206	2932	1902	2461	2884	2064	2043	1784	2414	1567	1698	2300	3150	1313	2017	2996	3737	4725	1062	2338	2561	2606	3909	5757	2154	1000	582	1674	409	856	1197	4159
C20orf204	19	30	37	18	43	19	54	24	150	52	27	19	41	20	37	41	28	27	266	30	90	40	15	17	17	33	33	19	15	46	32	8	21	48	170	3	23	34	31	32	226	1	56	308	60	28	60	79	219
TMEM101	2629	2743	2986	1373	3538	862	2422	1419	2698	1491	1718	2485	2555	2255	3412	2748	1498	1944	1986	1641	1869	1699	1458	3532	2013	2083	2329	701	2557	2262	1596	1647	1756	2089	4311	1881	2659	1637	2817	1879	3437	1781	2403	1855	1341	1837	3856	2448	2426
ECSIT	2461	2559	2352	1157	2305	906	1855	1443	2255	1270	1747	2025	1845	1934	2844	2341	1403	1759	1843	1618	1545	1596	1121	2537	1564	1912	2027	988	2203	1765	1190	1187	1741	2038	4597	1128	2376	1636	2255	1944	3641	1611	2545	3660	3202	1427	2785	2293	2968
VPS9D1	556	1419	1013	890	697	432	1363	833	975	1172	794	1140	1106	952	1151	1195	784	1130	1088	1050	1000	1182	462	1140	472	2078	902	947	1391	979	812	494	1088	1597	2515	242	1221	725	1151	1723	3398	659	1429	435	2410	703	2205	874	830
PIK3CD	3084	3841	2360	1178	1386	1110	2942	1979	2572	2448	2487	3155	1384	3881	2775	3799	2880	2342	2529	1610	7667	2090	1714	3301	1997	2930	2806	2084	3276	2500	2208	2300	3048	2034	3791	1001	2758	2716	2334	3599	7582	2085	1273	2187	850	1470	6780	2344	1006
SCGB3A1	16785	6750	6152	16676	27097	10179	9596	5140	1460	54567	6880	5973	1858	13588	43715	35301	11928	40730	8634	3455	9029	31234	5831	1879	8878	1841	37645	4492	15151	4837	17720	4621	737	24238	7482	2332	41233	30049	31366	16666	50449	15183	381	141	268	21	201	1801	147
SYT5	0	26	1	97	17	5	8	3	2	13	8	16	1	2	19	19	0	6	6	1	6	1	3	8	1	3	13	2	9	4	1	0	1	13	7	1	7	1	12	2	22	5	23	2	37	8	85	8	30
LIPA	11138	10844	9964	6186	17035	10769	28738	10304	13621	10796	18065	19586	11619	23510	11617	27147	20894	24828	33033	5472	23458	18098	8327	46991	12945	8538	14495	4837	27389	12646	11819	10921	22727	19225	19239	11795	15541	23489	18881	31806	56736	31223	3476	5310	3735	8061	14716	45021	3476
CCDC141	349	2514	520	332	382	297	321	891	442	443	754	484	316	834	799	575	265	2116	289	930	594	129	670	478	250	343	360	135	1087	735	500	1232	437	855	2186	324	558	844	1000	1691	1046	687	52	1540	23	3	20	71	99
FNTA	3682	4233	3092	1820	4079	1196	3560	1536	2586	2085	4126	2689	5186	3462	3292	3902	1654	4307	3597	2414	4041	2541	3190	3771	3988	3277	3262	2577	4051	3324	1851	3181	3134	4319	5422	3270	3491	2575	3663	3832	5196	2520	7352	8131	16109	7566	6771	2867	1878
SLC11A2	4773	7844	5542	2577	3582	2866	5321	3795	5032	3608	11145	4201	5000	6196	5988	6184	3824	6683	4871	3296	3993	4596	4038	6266	5423	8319	4421	4399	6276	4992	3341	4010	4550	6375	11748	2682	6754	7688	5577	7441	13119	5973	4149	1384	2924	3878	4949	4385	2587
PPAN-P2RY11	0	2	0	0	1	0	2	0	1	1	0	0	0	4	6	1	1	2	1	3	2	0	0	0	2	1	1	1	2	1	0	0	0	2	2	0	3	1	2	5	2	2	4	0	0	1	1	1	6
TIGD7	174	143	115	97	128	58	63	61	143	64	172	111	157	172	182	214	71	63	162	89	173	96	144	98	111	93	118	71	143	174	84	117	127	182	240	122	112	139	174	136	225	96	241	127	203	374	148	137	230
BRINP3	163	138	71	6	93	59	59	43	175	52	105	181	66	29	74	312	212	62	105	27	58	49	32	183	101	182	172	59	282	69	65	85	78	103	212	111	77	84	51	72	91	60	15	99	8	0	16	79	43
BBIP1	828	1000	616	526	782	395	857	492	656	619	1290	675	1415	757	679	860	442	1333	966	502	1211	889	622	817	686	712	800	471	809	854	609	622	787	1159	1652	544	780	853	1020	970	1224	526	758	509	489	360	720	404	594
MAGEC1	1	0	0	0	0	0	0	3	0	0	0	1	1	2	2	3	0	0	0	1	1	0	0	0	0	0	0	1	2	0	0	1	0	0	1	1	0	0	0	0	2	2	14	2340	38	7	4002	33	2
SRPX	7473	2932	4260	841	1388	3626	1845	1478	1850	872	3324	2918	1751	1528	3026	3948	2714	1255	1004	1859	1196	1067	2013	5199	5111	4013	3353	1477	3010	2361	1136	2122	1790	2440	3091	1993	1710	1043	1254	2936	3224	1282	884	87	154	129	3284	801	1876
PDLIM7	4411	3946	2405	2077	2341	2340	3131	1346	3292	3169	1780	3128	2439	2422	2629	6322	4722	3699	3303	2174	1968	3662	1037	4828	1941	6181	3844	3422	5927	2387	2152	1242	1984	4787	10356	868	3252	1883	2415	4559	7414	1544	6778	1266	3087	1473	11869	5596	5010
EIF4G3	4369	5351	3123	2672	1543	3419	4033	2281	5852	2816	5747	4163	2056	4584	3324	6192	4224	2556	5706	2352	4391	4017	3039	4168	3159	5390	4647	2706	6942	3908	1951	3086	4550	5981	7279	1364	3116	3947	3535	4448	6272	2828	7393	3668	7849	4372	7881	4064	4923
PLP1	113	29	3	5	42	37	19	11	14	18	33	41	15	4	61	81	27	47	7	11	22	18	16	13	21	32	55	12	64	22	30	14	12	46	42	30	69	53	19	5	29	12	16	6	459	1	13	5	10
ZNF552	663	619	633	425	860	248	755	428	564	490	920	579	567	899	888	712	238	803	799	505	717	406	548	729	560	413	845	263	949	602	433	536	579	630	1014	477	839	348	1066	393	833	325	352	743	440	227	766	589	228
NRBP2	2059	3796	2601	2256	1181	798	1798	2459	2987	2722	3099	1737	2368	2649	1883	3470	1203	2671	2890	3817	2000	2643	1859	1790	2095	2830	2111	2575	2872	3118	1411	1971	2921	3310	6840	721	2661	2210	3070	3231	6069	1538	2779	923	1899	1125	1120	1383	5097
IFITM5	1	1	2	1	0	0	3	2	5	4	1	0	11	0	0	0	0	4	3	4	2	1	1	0	0	2	1	3	14	9	0	0	0	3	1	0	0	1	0	2	20	2	0	4	0	1	0	1	6
GPR31	7	5	6	2	5	0	5	1	2	4	3	18	1	11	11	9	1	5	5	0	32	4	1	10	0	3	8	1	3	3	7	3	0	0	12	3	11	6	3	7	4	3	3	7	0	2	1	5	0
KLHL18	1253	2869	1183	871	977	870	1112	972	2052	1057	1558	1420	1434	2673	1777	2333	1454	2378	1661	1052	1841	1498	1099	2468	1008	1930	1431	1399	2645	1678	817	1173	1427	2576	3596	644	1621	1582	1372	2916	3841	1642	1178	927	774	1221	2237	1153	1154
ANO2	154	174	324	55	208	159	86	142	733	149	399	236	160	356	217	381	173	157	560	216	258	310	201	166	242	221	250	384	231	242	92	183	318	477	512	51	208	207	158	405	438	87	48	18	69	25	103	31	171
ERLEC1	7032	7239	6868	3409	9416	2577	8422	3440	6415	4175	7516	7660	9088	7096	6887	7370	5219	7668	6607	4416	6746	5067	5243	10665	7313	5442	6480	2993	8064	6771	5549	6491	6095	6671	11193	6360	6597	7590	8114	5769	10023	4999	7633	5805	5478	3426	7054	5868	4115
WDR46	2000	2767	2079	1401	1678	1102	2530	1104	2656	1483	1720	2761	1791	2034	2895	2978	1830	2150	2230	1599	2145	1955	1010	4262	1498	4043	2367	1564	3252	1956	1230	1135	1764	3005	4237	802	2555	1752	2261	3046	4492	2022	4161	2623	3629	2127	5789	3100	4352
CLIC4	38308	29011	16268	10176	17371	11732	14773	9167	33060	11749	39340	16716	21642	24168	18371	44413	15723	24421	32637	15231	15600	24337	21678	33593	30335	24956	22692	23845	38208	20763	9310	21932	28142	27585	38396	25183	17018	20691	18149	23964	26735	15191	10276	24762	12680	11558	29386	13596	13483
SPATA18	3012	1447	739	4690	742	2296	1641	851	912	2396	2918	972	1053	1322	4045	3176	888	1777	2952	321	1769	2006	790	943	805	1611	3684	1561	3823	1510	1119	990	1054	3215	2237	813	2224	1127	4295	801	1889	660	174	691	107	40	705	351	201
REEP2	99	80	56	54	48	36	104	37	55	48	40	102	24	44	129	99	120	62	62	23	32	66	16	47	43	115	107	41	158	19	33	25	51	101	93	14	82	38	101	38	110	48	46	119	75	35	610	366	939
CNTRL	1726	2469	1191	2111	935	1776	1168	1634	2065	2033	3350	1893	1297	2668	1903	2366	1285	1554	2674	1503	4711	1851	1555	874	928	1613	2527	1602	2863	2157	1219	1641	2050	3580	2526	506	1729	1537	2525	2069	3846	971	898	1836	999	943	2326	1647	1976
NUP210	3261	4815	2912	1702	1388	2285	3243	2436	4733	3539	2896	7287	2033	4759	3916	5300	4393	1307	2673	1790	11056	2918	2012	5001	2122	3034	3506	1645	6041	3257	3184	2701	2598	3325	4338	924	3986	3807	2712	4705	9666	4460	8485	8192	4290	6165	7995	5087	3362
UGP2	9923	9352	6392	4239	7776	3688	9113	3872	7654	4252	10294	6449	9695	7856	6945	10027	4733	9971	6784	5289	7490	5912	7196	11353	7106	7753	7780	5382	10506	7036	3743	6845	8185	8942	10320	8297	6785	6535	7693	8815	11299	6236	5605	3249	10367	5394	11463	6893	5579
C11orf65	28	25	19	37	22	18	43	23	20	19	29	19	28	29	35	38	14	15	38	21	54	24	22	26	22	18	50	5	31	25	32	20	33	49	58	16	30	32	36	12	62	13	49	51	48	38	44	33	62
GPT2	453	359	363	485	273	315	448	221	695	412	302	636	183	453	613	850	350	218	734	224	442	433	221	529	286	410	629	203	858	314	339	194	469	533	1151	193	520	305	454	290	874	467	6078	680	5096	5324	3057	840	2140
CHRDL2	91	113	191	34	107	121	250	47	137	66	94	346	99	63	52	94	182	104	102	26	125	52	27	425	24	518	348	39	161	50	93	49	51	89	367	24	116	72	59	223	455	157	379	158	25	27	152	181	156
ZMYND15	242	1256	584	1060	580	486	898	863	809	1091	685	1330	850	1386	901	924	835	1576	832	989	782	928	473	849	334	774	831	539	1113	863	608	631	823	1746	1384	387	1040	527	1196	1643	3189	478	215	99	80	120	340	826	220
GMFG	4338	4969	4712	3164	7376	1984	5271	2632	4554	3409	4110	4116	8402	4706	4120	4574	2998	9740	4223	3340	5245	3877	2214	6413	4366	3667	3860	2405	3882	3182	3360	3059	3229	4343	4913	3945	4188	2675	4471	5137	6816	2540	1399	1058	463	474	1986	2056	415
CALML5	14	1	15	1	106	0	0	5	0	4	1	10	0	7	8	13	3	9	0	0	0	0	0	4	0	1	0	3	12	0	40	0	0	3	30	0	1	3	9	1	28	12	11	29815	5895	25104	1469	65	11
P4HB	41731	55844	48014	23312	28547	24512	63275	20893	60610	27048	32141	53461	23043	44449	56777	56343	46190	32409	39797	24346	27586	39228	22814	117203	31006	52619	46439	21358	64428	32560	26448	24740	38251	43418	79343	19190	48614	35580	39838	51260	89470	55822	120087	57824	27431	94116	124002	76033	54397
EVI2B	3201	5223	2495	2867	2658	2560	2918	3333	4304	3037	4516	6331	2556	6934	3672	4830	3981	6399	3371	2800	7599	3137	3733	6848	1983	1958	3401	2048	4613	3950	3454	4191	3674	4527	3461	3993	4082	2799	3365	4236	8085	2364	809	1296	730	351	1906	3798	191
FAHD1	1560	1312	1127	742	1609	440	1525	681	1248	1141	872	1001	1500	1293	1680	1306	754	938	1382	680	975	972	796	2517	1116	1273	1446	797	1561	1221	910	765	1547	1182	1764	1084	1213	979	1692	1083	1605	1088	1688	645	2051	2437	2841	1108	633
ZNF28	942	960	818	495	1101	494	722	413	835	458	1042	642	885	1219	984	1190	406	721	840	475	974	559	801	944	904	711	780	517	1284	900	599	758	958	870	1275	877	788	663	871	870	1163	711	2146	949	999	497	595	554	871
DGCR6	136	180	296	221	326	59	230	328	216	187	246	372	217	328	282	214	94	369	250	152	152	113	72	423	162	178	438	116	156	147	208	105	113	492	510	127	257	231	484	269	415	171	39	168	491	224	611	280	334
KRTAP10-2	0	0	1	0	0	0	0	0	0	0	0	0	1	0	0	0	0	0	0	0	0	0	0	0	0	0	0	1	0	0	0	0	3	0	1	0	0	0	0	0	0	1	1	2	3	0	0	0	0
OOEP	2	14	43	6	4	4	29	43	7	6	11	16	25	33	92	15	8	16	11	1	0	8	11	40	18	0	16	4	38	13	22	5	0	3	42	28	7	8	6	17	24	27	4	11	58	0	32	55	69
GPRC5A	52307	167205	126163	36155	30550	17577	52356	98465	109938	54079	123354	50917	48120	147268	119677	129930	36633	117872	74248	94703	27926	62740	88913	112790	133458	76094	74546	89147	119128	81052	34124	89469	60228	120726	246462	43183	110011	121379	109607	161465	122489	99855	114798	406	5956	231	4268	8628	1110
AL136531.2	22	30	19	5	19	5	19	16	36	11	23	16	38	27	23	32	17	48	23	17	17	32	7	38	17	13	23	43	18	11	13	13	24	44	75	8	23	28	17	52	52	6	116	76	13	33	13	23	8
EXOSC2	1102	1362	974	521	1126	530	1129	573	1013	635	1209	1085	1382	1234	1223	1359	614	1543	1173	683	1364	766	771	1383	769	1382	901	795	1314	987	735	696	1015	1283	2168	736	1183	905	1036	1487	2368	810	1833	2026	2008	2482	3670	1816	1971
OR2A25	0	0	0	0	1	1	0	0	0	1	0	1	0	0	2	0	1	0	0	0	0	0	0	0	0	0	0	0	0	0	0	0	0	1	1	0	0	0	0	0	0	0	0	0	0	0	0	0	0
ZIM3	1	2	0	0	0	0	0	0	0	0	0	0	0	0	0	0	0	0	1	0	0	0	0	0	0	0	0	0	0	0	0	0	0	0	0	1	0	0	0	0	0	0	0	0	0	0	0	0	0
KPNA1	3375	4961	2517	1565	1577	1419	2599	1496	3629	1694	4091	2612	2818	4102	3235	4428	2019	4562	3317	1904	2766	2964	2252	5069	2966	3415	2894	3038	4842	2789	1356	2574	2626	4366	5446	1768	3376	2911	2829	5049	5270	3146	5238	5540	9080	2330	8137	4118	3332
MYOZ2	63	13	7	6	18	7	12	5	7	11	11	6	54	7	9	27	11	22	8	5	14	12	13	21	3	23	23	17	30	10	12	11	11	17	67	12	9	12	8	15	9	4	4	40	3	6	2	4	10
FAM170A	0	2	0	3	0	0	3	1	2	0	0	0	1	2	0	0	1	0	1	0	7	1	2	0	2	1	4	0	0	4	0	0	0	4	6	0	2	4	1	3	8	4	1	3	0	0	1	0	2
SNORC	21	16	13	22	23	6	12	19	34	28	14	22	18	17	21	19	11	21	22	21	15	21	10	7	9	25	22	10	20	20	21	19	24	26	96	6	32	19	51	30	40	11	152	17	92	47	113	54	179
TMTC2	2733	3146	2806	1533	987	1284	2344	1956	3045	1962	4204	1806	1184	2924	2194	4477	2306	1941	3692	1842	1641	2724	2397	4807	3143	3465	3050	2002	3893	1882	1671	1867	2984	3599	5746	957	2389	3510	2464	3501	4209	2779	5728	4596	932	535	1639	826	5704
CBX6	8969	10179	8112	1955	3483	2444	4933	2992	9099	4087	5982	8628	2487	9497	11446	12624	6196	4003	7614	3801	6222	4395	4053	10349	4812	7698	8120	3966	10902	7102	3238	3523	6482	6673	18421	2012	7414	6014	4894	7799	11893	5268	1581	7442	5621	7205	19667	3773	10455
SLC25A29	1050	2572	1925	2371	1592	980	2067	1777	1737	3432	2244	2839	2918	2062	2338	2821	883	2852	3854	2053	2981	3283	1502	2376	651	2236	2667	1650	2215	2868	2104	1237	2801	3666	8179	433	2929	1462	3406	4608	5929	1207	1085	1400	1409	1097	1660	1826	2802
GRIK4	536	635	213	151	138	179	160	184	487	221	475	211	146	289	308	697	197	283	249	244	174	175	275	254	494	263	321	433	624	250	90	222	178	314	637	229	304	364	271	370	540	304	22	485	31	4	54	55	176
CARD6	3079	3149	2224	882	1599	1326	2308	1022	2992	1187	2714	1899	1544	3567	1974	3669	1628	2579	2057	1149	1750	1684	1816	3063	2448	2038	1976	1689	3393	2030	1097	1900	2451	2348	5899	1751	2063	2042	1916	2444	3634	2050	3097	433	1175	233	2060	915	398
NMNAT1	818	755	592	366	795	334	1068	368	873	407	639	591	777	786	711	1104	482	474	887	373	765	523	504	582	525	631	706	235	1052	635	480	507	950	709	802	368	745	483	660	524	1084	427	347	682	472	520	617	386	371
FOXR1	0	0	1	0	0	0	0	0	0	1	2	0	1	0	1	0	1	5	1	1	3	1	0	0	0	0	1	1	1	0	1	0	2	2	2	0	1	0	0	1	1	0	1	0	1	0	0	0	3
XIAP	5585	6500	4440	2375	2942	2325	3994	2379	5533	2691	7460	4480	3686	6467	4743	6900	2953	4700	5550	2921	4531	4524	4046	5142	5594	5339	4881	4027	7470	5438	2457	4637	5051	5693	10215	2740	5107	5099	4410	5870	7762	3901	4533	3704	3431	3789	4858	4306	1546
C7orf57	319	121	7	640	128	280	141	101	9	376	362	12	54	120	549	294	16	343	396	35	210	276	27	19	69	96	511	261	347	178	156	118	18	516	104	91	195	63	675	26	155	7	6	8	7	30	115	35	4
PSMA8	5	6	12	0	3	0	9	0	1	8	2	16	9	3	3	4	9	2	1	0	15	3	0	10	2	1	15	0	21	0	2	3	0	2	1	6	6	4	2	3	6	1	0	0	2	37	16	4	0
SERF2	19532	28024	28634	17013	42959	10849	43604	14285	24930	18706	18186	25602	41903	20875	23243	22582	18850	39425	20747	16539	20128	18600	13478	37196	21304	24861	24931	11404	24396	19382	19860	16160	19134	25080	33443	20595	25829	17372	27247	27862	40290	19129	56238	25334	18580	22304	40587	16962	14888
RAB26	26	18	10	61	18	14	94	13	13	31	9	34	17	10	44	30	32	23	30	10	32	19	2	12	17	13	24	13	24	9	40	2	7	48	58	8	29	10	29	18	181	20	116	23	359	40	29	61	94
TMEM233	154	109	217	33	88	62	134	62	514	107	136	166	238	143	244	175	104	76	493	57	74	229	82	117	221	222	168	63	176	148	66	91	129	319	165	44	195	51	141	80	189	42	89	29	13	25	65	56	51
B3GAT3	1518	2404	2361	1432	1495	974	2728	1436	1966	1589	1257	2349	1543	1657	2482	2035	1906	1662	1753	1330	1816	1619	707	2713	1133	3125	1867	1052	2107	1705	1363	846	1348	2437	3848	570	2472	1362	2122	2386	4923	1807	2519	1915	2960	2884	4213	2353	3305
PBX4	80	118	79	145	90	38	146	123	46	195	116	154	154	80	99	107	46	205	150	119	196	126	51	93	46	94	106	132	75	192	106	115	81	189	262	22	155	94	237	217	417	68	64	440	63	59	139	177	336
MSMB	568	0	3	12176	428	136	2	0	1	127	209	1	31	9	52	1026	34	3683	24	6	1854	553	3	3	24	2	239	36	180	310	314	5	5	486	1	13	1298	24	905	7	104	6	327	12	11	377	145	1	16
ITSN1	2492	4138	2074	1225	1501	1887	2146	1449	4091	1685	3504	2826	2030	3021	2765	3972	2693	1652	2901	2024	1953	3195	2531	2917	2002	2820	3289	1713	3833	2908	1047	1877	3777	3811	4950	1250	1947	2436	2483	2891	5441	1797	5025	1831	2431	792	2264	1886	2284
CLGN	181	95	38	147	80	83	116	48	68	147	202	51	45	66	181	123	34	85	116	30	112	88	41	42	86	54	166	90	115	87	67	72	42	93	75	64	101	111	236	62	52	81	74	206	79	31	163	74	46
ZNF17	365	458	348	186	347	173	302	179	330	226	414	363	286	484	425	480	212	274	360	269	415	244	322	404	377	353	379	217	444	451	203	318	431	408	744	285	374	303	384	365	593	235	318	531	243	230	449	254	333
SRP9	8650	7196	6402	3376	9504	2156	9858	2774	4654	3912	7078	5519	10948	5667	6499	8426	3157	9173	6557	3746	6452	5413	6092	9324	7929	5518	6320	3971	8264	5834	4008	5689	6532	6911	9017	8840	6089	5147	7193	5265	7324	4862	8403	12788	8593	6221	14041	7142	8383
GGTLC3	8	12	8	2	10	0	29	3	18	13	5	16	10	19	14	5	5	29	9	10	17	5	9	7	1	12	6	7	7	2	2	2	9	60	58	8	24	21	24	17	6	8	1	0	0	0	0	1	0
SGCB	5890	4600	3894	1672	2988	1552	2856	1599	5686	1739	5805	2326	2894	3654	3587	6431	2206	3627	4862	3100	2217	3073	3652	4413	4947	3326	3862	3287	5322	3496	1856	4201	4017	4325	6602	4004	3159	3330	3408	3531	3316	2276	1123	3420	906	558	5164	2140	2801
KANSL1	4012	5673	3608	1893	1585	1727	2172	2207	6092	2664	4991	4853	2010	4920	4510	5646	2571	3137	5917	3015	4552	3340	3228	2979	3381	3886	4083	2285	5888	4332	1845	3843	4479	4552	8475	1564	4370	3608	4366	4999	8596	2479	4455	3427	3050	2298	4769	5254	5009
TBCCD1	811	936	660	427	593	405	808	364	881	461	910	522	731	920	909	1148	569	1122	883	515	817	716	570	918	724	838	665	471	999	684	537	721	583	999	1326	491	764	700	658	1014	1883	650	798	1514	1647	2337	3892	1689	1239
SDC1	13011	32196	36873	12900	17630	6123	18469	12596	23799	14502	18826	26108	12614	29081	37024	31722	15086	15619	17954	21747	10930	19928	13587	39589	25920	17260	25617	12806	35065	20548	12790	14379	14219	21482	57933	11447	34509	17621	31431	19516	35704	18653	29698	10534	158353	96831	142339	44546	25450
PIGT	10264	12716	9260	5397	5758	5416	8516	5150	13091	5354	7843	10900	5073	9681	11978	13906	9574	9360	8972	5686	5814	7548	5083	16485	7542	9278	8917	4774	13491	7001	4806	6624	8488	9942	18383	5561	9298	6240	7736	11836	17345	8068	13432	3269	6576	7817	17045	13219	7236
MON1B	3648	7191	3528	1967	2049	2079	3496	2405	5926	2756	5462	4880	2772	6448	4817	5418	3569	3655	4648	2865	4352	3786	3065	5827	2998	4877	4130	2344	6429	4409	2013	3121	4046	5087	8431	1474	4272	3950	3829	6149	8273	4156	3834	2408	4012	1366	4514	2798	2371
INSC	159	133	177	38	97	20	36	35	199	64	134	19	144	69	126	187	27	43	194	142	11	122	69	91	229	42	110	83	175	35	30	57	38	101	548	31	88	36	68	179	151	44	17	7	4	0	54	1	128
CHRNE	38	106	60	22	45	136	111	88	193	45	40	112	63	43	114	77	430	201	27	37	51	47	21	242	40	54	35	241	76	31	119	24	26	56	188	16	56	49	42	400	116	56	29	27	49	433	193	107	144
CXCL5	129	4944	267	578	1113	2498	1093	944	675	5207	20433	2820	4903	1983	1491	464	913	6623	382	665	2421	2027	1828	34328	1690	3358	820	4581	4021	5472	695	341	3922	1809	4856	194	504	1662	1573	4469	3538	1919	30864	4401	17	409	5733	109	67
ELMOD1	72	39	107	53	21	41	33	19	86	50	77	27	146	26	61	60	15	70	48	28	50	92	41	61	61	21	78	19	18	58	49	14	75	148	66	11	37	49	46	19	24	49	15	5	7	5	68	28	22
TTC13	682	969	803	503	569	326	911	558	1167	893	1111	1021	932	986	775	1256	528	763	2002	666	1811	1072	879	1127	582	999	939	517	1094	939	649	731	1029	1458	1602	339	765	870	986	908	1709	564	771	930	2006	1028	1218	1045	769
CCDC157	253	248	153	413	170	171	171	129	142	335	205	138	278	174	374	269	101	365	281	132	175	245	78	151	82	161	277	210	285	176	112	94	127	436	377	57	273	100	414	215	487	98	119	617	195	106	318	111	401
TLE2	4356	6179	4655	1616	2172	1076	2517	2870	10669	2750	3534	3561	2610	4375	4035	6600	2211	4531	7778	3250	1959	4040	2212	5455	2871	3602	4038	3273	5306	3526	1642	2319	2597	5509	11013	991	4849	2996	3809	5847	6443	3052	774	117	92	387	1432	1113	5925
TMEM35A	622	305	205	160	203	149	132	132	161	129	291	120	330	251	276	628	196	207	104	201	123	103	205	222	302	150	247	176	373	136	154	190	202	169	459	285	262	157	203	161	321	132	30	11	18	2	130	127	88
OR5T2	0	0	0	0	0	0	0	0	0	0	0	0	0	0	0	0	0	0	0	0	0	0	0	0	0	0	0	0	0	0	0	0	0	0	0	0	0	0	0	0	0	0	0	0	0	0	0	0	0
B3GAT2	24	50	20	30	31	18	27	24	20	33	62	67	71	26	32	53	9	71	102	50	60	78	36	42	28	83	37	25	58	42	22	47	57	124	91	13	43	36	89	78	150	24	90	320	59	18	14	55	117
GGT7	1363	2447	1707	832	1270	594	1327	1103	1790	1482	1404	1635	1497	1595	1852	1971	842	1735	1641	1464	1667	1396	753	1660	835	1531	1692	1201	1784	1571	1023	954	1233	2074	3691	541	2122	1614	2353	1873	3381	1388	401	6732	1247	1039	1738	1175	3879
SLC8A2	18	23	6	35	8	21	12	7	7	4	20	13	22	29	16	21	5	12	6	14	5	7	5	10	8	5	10	9	18	6	5	3	3	8	48	4	13	6	8	76	42	3	10	2	74	3	354	39	565
C10orf90	0	1	1	0	1	2	4	1	7	0	3	4	0	0	0	1	2	0	0	2	1	1	3	5	0	2	2	0	3	1	0	0	0	1	1	0	0	1	0	3	3	0	295	32	331	64	36	16	23
NBPF15	743	1029	558	530	516	343	689	548	685	804	857	720	905	948	669	1401	501	184	619	689	1585	522	638	697	327	974	637	648	828	1253	568	542	1033	864	1416	511	741	720	407	1220	1747	360	468	700	539	233	1001	301	694
HBP1	6111	5414	4761	2094	5101	2103	4155	3012	6538	3078	6052	4361	5136	6382	4743	6464	3032	6960	5387	3417	4681	4021	4302	6445	4948	2551	4352	2862	6156	4323	3788	4366	4961	5351	10036	4966	3630	4894	5076	4728	6117	3103	3625	7635	2923	2300	5731	3548	6206
CSNK1A1	7612	9995	4867	2898	3827	3961	6049	2988	6619	3476	7715	6073	6715	7746	6601	9232	4711	11782	6062	3452	5140	5425	4505	10456	5230	6300	5751	7747	9422	5260	3425	4601	5084	9695	14512	4129	5805	6196	5054	11549	11574	6434	5059	6241	8804	6669	15965	6110	2251
AC015813.2	0	0	0	0	1	0	0	0	0	1	0	1	1	1	2	0	0	0	0	1	0	0	0	0	1	0	0	0	0	0	1	0	0	0	0	0	0	1	0	0	1	1	0	1	0	0	0	0	2
PM20D2	1060	1075	621	457	830	436	744	506	552	587	1252	821	1007	778	943	966	545	1286	1188	551	1861	738	1136	925	786	1044	784	965	1406	1220	648	913	1177	1122	1273	765	863	999	899	1302	1412	762	1542	4521	2721	1653	1352	952	2053
PFKFB3	7284	25158	9460	4717	4201	5430	8776	12384	11998	6458	15738	10797	8770	18681	9884	13979	12884	32272	13037	13952	3803	8709	6579	15129	8825	9933	14243	28538	10818	8726	4226	8914	7372	18506	32218	3535	13011	11649	15460	50576	32849	12183	10288	8556	4555	2952	9819	9705	4161
CERK	4179	4171	4789	1109	2553	1000	3066	2614	5808	2562	3639	3971	2523	4769	4865	4765	3618	3354	6034	2315	5092	2497	3629	5652	2327	2756	3673	2054	3481	3959	2490	2589	3871	3636	8211	1646	3932	3758	3077	4352	8591	2830	2632	3640	3366	3832	7983	3615	10374
TTC27	1314	1140	1355	550	794	381	868	496	1381	611	1245	1080	844	1275	1196	1456	757	786	1313	630	1199	922	805	1669	985	1230	1221	624	1623	1014	550	836	1155	1402	1772	838	1000	1135	1223	1002	1644	683	2116	1464	4298	1441	3599	1431	1307
LINC02203	0	0	0	0	0	0	0	0	0	0	0	0	0	0	0	0	0	0	0	0	0	0	0	0	0	0	0	0	0	0	0	0	0	0	0	0	0	0	0	0	0	0	0	0	0	0	0	1	0
IRX5	251	1173	533	423	923	134	466	188	292	260	478	745	160	482	1696	531	176	383	710	549	705	295	962	494	495	589	930	169	1025	1209	320	713	748	687	1091	302	898	281	1081	310	581	385	87	213	356	277	195	151	248
PDYN	1	0	5	2	2	0	1	1	2	0	2	1	7	8	1	9	2	8	0	0	0	1	0	7	0	2	1	0	1	0	3	0	1	1	2	1	11	4	2	0	6	1	3	1	0	0	1	3	1
NXNL1	0	1	0	0	0	1	1	0	0	0	0	0	1	1	0	1	0	1	0	0	0	1	1	0	0	0	0	0	1	0	0	0	2	2	3	1	4	0	0	1	0	0	1	2	1	0	1	1	2
CCDC30	298	356	254	505	217	289	263	249	247	536	563	201	206	407	550	435	95	245	536	259	363	294	267	136	196	239	514	251	463	372	210	293	325	669	490	141	367	247	804	248	546	133	92	265	101	24	142	109	317
SULT1C4	1372	613	700	517	307	578	278	348	1340	508	1953	361	637	790	546	1709	429	804	806	672	342	793	604	410	781	415	803	642	444	658	248	426	463	1006	1458	504	523	617	594	792	792	359	215	82	32	9	117	156	2038
ZNF286B	74	89	72	35	40	26	11	23	88	59	108	58	62	139	101	105	27	26	130	41	77	40	62	47	47	99	70	36	88	75	32	57	94	84	184	36	69	55	60	37	111	49	39	166	60	52	144	47	98
BTN3A2	12706	9788	6309	4177	6078	2248	6643	4085	3712	5791	4975	7413	5679	11672	8579	10264	5114	2820	7124	4668	8696	5168	619	4129	7884	4778	3387	3972	8056	3188	4756	7920	9892	6295	17206	6642	6776	8075	3919	7872	11624	5836	2862	3391	1827	1685	4739	2736	2374
APOBR	1446	8241	2630	4530	1423	2211	1782	3317	4632	3854	1595	5844	1643	6929	3759	3884	4044	4505	1339	3254	3077	2591	1003	4342	1162	3716	3754	2088	6271	2906	1483	1142	1586	6663	4851	330	4976	2482	4832	8237	8663	1814	1038	383	300	277	2443	2071	358
USP17L4	0	0	0	0	0	0	0	0	0	0	0	0	0	0	0	0	0	0	0	0	0	0	0	0	0	0	0	0	0	0	0	0	0	0	0	0	0	0	0	0	0	0	0	1	0	0	0	0	0
KRBA1	528	786	709	324	293	243	464	345	730	476	492	731	335	592	724	787	408	414	661	523	586	467	260	431	340	800	639	400	753	610	304	323	479	714	1353	118	696	425	654	575	1160	310	222	1398	1026	1186	2503	716	1006
FICD	624	1439	675	351	467	412	776	307	731	463	701	1053	544	1096	845	1197	733	479	555	353	717	522	488	1475	722	1550	927	377	1338	729	397	543	615	737	1396	381	1108	871	662	1181	1899	808	931	453	431	324	795	502	186
TDRD9	32	272	162	37	191	37	149	167	223	109	331	116	167	157	427	222	115	415	274	153	75	105	72	145	254	31	185	114	387	145	64	99	28	69	641	102	286	77	42	90	336	124	53	44	31	36	107	188	33
CLDN15	390	448	315	215	274	196	299	249	250	383	301	1422	459	428	304	585	291	292	420	391	730	587	1550	429	152	512	511	293	349	445	268	247	3580	613	1155	76	476	253	351	448	1417	152	462	385	356	209	690	368	3040
CXXC5	2249	1634	3076	1159	2174	634	3257	830	3049	1483	1780	3386	1495	1993	2854	2979	1838	1477	4162	1359	3242	1995	1787	3192	2728	2873	3461	1738	2986	2440	1601	1820	2634	3577	3848	1263	2436	1666	2631	2776	4329	1746	3098	4062	1259	749	4032	2147	1732
PITRM1	4183	4025	4028	1890	2263	2365	5152	2345	5160	2888	5505	4129	3610	5289	3327	5499	3653	4595	3854	3071	3593	3522	3185	5595	3993	5621	4257	4725	6770	4377	2319	3146	4361	6103	10285	2180	5050	5246	4081	7636	6483	3941	11795	2948	6599	5892	6385	2627	3873
PRRT3	333	250	184	446	216	190	221	126	171	322	190	232	112	253	669	456	159	202	217	115	238	314	72	198	122	207	322	121	345	137	176	95	169	505	404	61	389	130	554	144	463	131	87	406	124	113	324	314	364
SLC34A2	112697	327946	324463	49028	102666	66817	234870	113384	285955	122427	187529	303780	75593	298153	290457	198410	140778	150003	143089	103796	130373	156127	172813	367425	237639	195248	188827	71029	369122	302885	139343	172336	149187	187936	547860	80089	332402	356351	219413	310878	297147	309255	46425	10610	1632	659	2029	27176	119
OTUD6A	0	0	1	0	0	0	0	0	0	0	0	0	0	0	0	0	1	0	0	0	0	1	0	0	0	1	0	2	0	1	0	0	0	0	0	0	1	1	0	0	1	0	0	0	0	0	0	0	0
NT5C2	2150	3549	1937	1576	1789	1256	2250	1562	2778	1854	3599	2256	2175	3416	2322	3396	1614	3361	2865	1891	2878	2270	2025	3020	1848	2034	2316	2193	3623	2543	1448	2133	2137	4054	4959	1490	2192	2700	2519	3142	5304	2242	2151	1166	2759	1724	2195	1996	1501
ASCC3	2861	3171	1747	1320	1225	1701	3156	1368	3345	1533	3451	2847	1543	3676	3247	4528	3236	1739	3127	1365	2873	2396	2179	4604	2461	4453	3099	1852	5856	2079	1397	2532	3050	3036	4509	1429	2221	3191	2831	2976	4666	2639	4217	3917	4237	3845	6448	2593	2153
CTPS1	1382	2191	1577	522	1552	807	1770	706	1701	857	2571	1654	1434	1432	1497	2074	1059	2140	1171	759	1302	1599	832	3212	1418	3512	1728	1480	2644	1174	873	1065	925	2197	3538	671	1914	1320	1392	2675	3136	2468	7995	2568	4639	4247	6000	2858	3264
CEP70	1067	2073	1139	773	960	636	2304	1019	850	865	1802	1173	1936	1306	1165	1175	507	2620	1266	602	1009	1066	1186	1865	1192	1288	1061	884	1599	1521	948	1179	1108	1739	2627	869	1297	1661	1355	2035	1993	1244	1133	1734	2302	480	1237	1588	2792
FYTTD1	6136	6288	3873	2306	3852	2410	4529	2076	4866	2437	5997	3951	5609	5697	4658	6934	3374	6846	5148	2654	5096	4178	4119	7845	5733	5083	4383	4463	6496	4627	2583	4532	4460	5776	8257	4812	4423	4671	4005	6808	7436	3988	4739	6541	13583	15685	19113	5389	6201
SGPP1	1607	2331	1694	1015	2006	880	2106	1063	1679	1436	2620	2393	2124	2315	1623	2638	1464	2232	2169	1205	2910	2070	1955	3530	2103	1573	1883	972	3476	2416	1482	2151	2527	2474	3125	1760	1740	1863	2044	2459	2902	1647	1743	1115	159	263	2012	1416	651
GALR3	1	2	1	0	1	0	1	0	1	0	0	0	3	0	0	0	0	1	0	1	1	1	0	0	4	3	0	1	0	0	0	0	0	0	1	0	0	1	0	2	0	0	0	0	3	0	10	0	8
CORO1C	14744	28526	13000	11160	12022	9920	14825	9630	28882	9594	17696	15235	15834	25782	15650	26629	14229	28932	17751	11977	13184	17252	11421	34764	14357	15176	16397	12891	31328	14063	8089	14172	18279	25866	29297	13800	17206	11652	15136	30619	35064	14532	24015	8947	13084	12756	27847	16826	4690
INTS11	3464	5928	4815	2835	3289	1905	3769	2946	4537	3752	3808	4703	3486	4340	5311	4869	2963	4369	4675	3846	4430	3670	2450	5375	2448	5212	4262	2758	4713	4610	2485	2517	3753	5782	10167	1385	5347	3543	4941	5317	9970	3406	7287	5561	5433	4028	4762	4441	5953
RELN	384	914	3003	189	761	404	239	114	629	131	405	836	90	187	753	1394	368	215	367	214	1128	265	309	1564	176	924	1787	238	933	343	147	415	311	529	856	111	373	355	206	1685	1240	205	356	107	41	22	142	77	5790
ADGRF4	8	13	3	18	5	35	15	7	5	31	13	14	6	3	38	19	38	11	27	11	18	12	13	62	3	21	17	8	31	10	18	0	301	47	14	0	13	1	23	12	50	2	125	771	1490	3396	2178	178	7
TRMT1	1006	1618	1333	862	1100	642	1614	905	1317	1212	1065	1501	1339	1154	1466	1392	993	1439	1666	1157	2077	1016	631	1974	781	2809	1209	939	1377	1355	886	708	1094	1730	2704	373	1458	1026	1513	1865	3450	915	3444	2081	2594	1342	2738	2726	5638
GOLGA8B	137	716	301	545	591	139	502	843	153	1683	1608	673	1920	236	344	483	171	959	2514	1724	2210	1226	1556	202	221	649	487	1024	339	2322	417	719	2558	1204	1991	55	869	933	1857	1401	4195	189	584	586	769	379	321	708	2769
RNASEH2C	1823	1666	2176	668	2383	688	1921	873	1649	1173	1153	1633	2339	1574	1953	1834	1258	1696	1563	859	1657	1605	752	2097	980	1799	1640	837	1620	1506	1209	727	1289	1697	3539	668	1715	1226	1898	1571	3415	1231	1835	2313	1166	1122	1782	1588	1529
CRYBA2	0	0	0	0	1	1	2	2	1	0	0	1	1	0	2	0	0	0	0	1	0	0	0	0	0	1	0	0	0	0	0	1	0	1	4	0	0	0	0	1	0	0	9	0	1	2	18	1	136
CD19	22	29	111	20	99	30	61	25	24	120	15	1189	84	180	103	26	184	23	203	15	4738	35	26	48	15	151	202	33	17	19	851	21	55	18	153	30	152	109	33	17	726	112	44	121	345	14	272	278	26
CACNA2D3	474	288	323	113	148	53	153	126	205	119	227	136	170	206	149	341	68	185	139	302	227	102	226	193	200	186	137	139	191	321	70	281	208	256	133	112	275	150	210	213	206	149	39	100	676	924	1437	386	426
SLC4A9	2	10	2	10	4	2	6	9	5	14	16	3	13	4	4	8	2	14	6	5	4	9	7	7	0	12	5	11	6	4	3	2	22	18	24	0	14	5	8	13	25	2	4	4	18	37	35	24	71
CYP7B1	544	386	243	121	176	341	514	159	475	226	543	329	235	509	315	684	473	234	409	189	271	311	223	904	340	943	372	292	1113	258	250	190	304	401	398	246	155	514	183	370	745	523	245	215	39	69	344	321	825
COPS8	2774	3111	2349	1515	2748	1243	3414	1268	3050	1654	2805	2312	3422	2739	2902	3541	1825	3429	3073	1542	2437	2454	2048	4125	2770	2466	2698	1852	3603	2169	1604	2118	2298	3661	4731	2126	2488	2597	2543	2819	4008	2079	4046	4156	2199	1564	2616	2455	4979
ABCA5	834	1209	716	1055	755	415	935	741	771	845	1730	1004	1247	1064	1010	1003	517	1133	1632	861	1719	951	1170	728	911	932	968	772	1187	1392	753	973	1422	1796	1993	455	1213	1334	1705	1149	2055	831	3516	1597	1085	647	931	1313	6564
PSMG3	935	1199	1112	693	1617	403	1644	512	786	723	656	981	1659	996	1352	1236	601	1535	880	616	810	703	482	1606	712	1301	879	563	1119	743	664	516	741	1148	1602	577	1306	696	984	1057	1811	947	4912	2461	2706	3687	8707	2472	2271
AC073610.2	0	0	0	0	0	0	0	0	0	0	0	0	0	0	0	0	0	0	0	0	0	0	0	0	0	0	0	0	0	0	0	0	0	0	0	0	0	0	0	0	0	0	0	0	0	0	0	0	0
PGBD1	390	444	424	145	296	166	377	232	509	245	460	330	388	479	434	648	236	276	625	275	309	367	300	467	349	422	396	245	438	459	170	320	406	492	973	218	411	368	408	369	701	231	227	510	231	591	966	282	712
CDT1	134	126	61	128	149	120	364	59	259	147	46	238	53	117	279	202	168	104	152	61	470	276	44	352	57	171	199	35	564	92	135	67	207	159	267	30	114	40	140	170	320	494	2001	1708	1710	1351	3633	1553	1292
AC099489.1	42	95	38	139	48	94	99	192	61	132	158	68	90	50	81	61	94	154	192	62	137	98	51	50	32	349	63	253	85	173	143	32	53	132	173	5	75	80	83	256	456	14	252	671	397	62	59	67	128
TUBB3	14	12	11	20	9	48	167	6	25	35	2	55	9	8	11	23	127	8	50	15	32	24	12	219	1	136	22	12	53	11	14	5	46	40	80	5	5	6	1	76	140	39	608	88	72	37	997	137	414
MOGAT3	0	0	0	0	0	0	0	0	1	1	3	0	1	1	1	0	0	0	0	0	0	0	0	1	0	0	0	0	0	0	0	0	1	0	4	0	0	1	0	0	1	1	4	0	1	0	0	0	1
MYL6	59195	74572	77390	45267	125366	28001	89820	39652	63854	48471	53504	53537	152036	61927	65973	81031	39939	125185	65963	51631	47817	46184	35499	111493	67560	62843	68461	38635	72363	52709	44696	41069	55242	82882	101290	55579	75054	38817	86116	70235	92055	46387	69119	46389	20019	17696	71362	35969	22579
C12orf4	1242	1207	862	532	1342	698	2242	570	1114	739	1315	1020	1732	1388	1124	1410	981	1460	1378	623	1393	1013	910	1821	1182	1532	1097	872	1553	976	857	951	1263	1579	2008	1059	1152	1085	1078	1181	2355	1189	1231	2948	951	537	2079	1168	1609
PIAS1	4308	6257	3523	2343	2800	2337	3092	2857	4235	2769	6431	4046	2646	5982	4754	5183	2331	3582	4449	3511	4720	3146	4568	4996	4067	3143	4262	2580	6216	4392	2314	4508	4281	4743	8536	2746	3529	4374	4557	3918	6181	2769	3106	4144	1921	1745	3018	2533	1839
LYST	3448	4090	2093	1667	1847	2746	1735	2299	3117	2311	6702	2719	2558	3813	2598	4101	2336	3329	2210	2127	4074	2808	2845	2840	2281	2974	4135	2642	5501	3215	1578	2801	3069	4013	4571	1048	2497	3509	2734	4379	4784	1834	1126	1508	2971	1707	2828	1427	1976
ESRRG	208	124	65	144	69	112	70	67	64	93	201	57	43	86	177	122	49	105	138	47	127	116	52	44	147	36	208	64	213	117	68	81	96	141	211	98	111	142	241	50	101	156	28	401	71	2	83	200	52
CMSS1	926	795	819	316	1072	320	922	359	749	459	807	801	1146	666	999	888	516	914	742	454	744	622	480	1631	837	1000	839	436	856	570	460	529	677	870	1579	657	794	730	778	780	951	548	2436	2734	2707	1511	4739	2106	3491
B3GALT2	927	174	752	100	299	127	141	103	804	167	391	160	231	260	170	803	144	75	838	241	122	299	348	395	508	106	316	53	383	317	164	399	407	434	415	524	162	289	264	121	322	119	30	36	18	34	19	76	63
LDLRAD4	2013	2865	1036	1228	1091	1413	1385	1166	2523	1406	2091	2453	1509	2463	1519	3106	1663	2692	2733	713	2155	1777	1179	2693	910	1577	2104	1202	3722	1500	1100	1398	1487	2896	3601	914	1227	1131	1425	3714	2785	1140	416	2662	275	188	989	1362	1805
FSTL5	2	0	0	5	0	0	1	2	5	0	1	3	1	7	1	2	12	3	0	4	0	10	0	2	2	0	31	0	0	5	12	0	0	7	4	0	4	0	1	1	0	0	0	18	1	12	19	9	8
DIP2B	3518	5354	2974	1627	1476	2503	2262	2441	5389	2242	5500	3606	1681	5706	3304	5929	2733	2194	3577	2284	3373	3006	2888	4446	3493	2817	3806	2090	5715	3069	1528	2698	3303	3973	7885	1689	2635	3927	2895	3788	6466	2884	6476	3859	9612	4414	13920	5891	4050
AZIN1	12665	11513	6216	7667	8034	6081	8165	4114	7683	5328	13555	7576	9978	10326	10582	12088	5653	12666	9160	4651	9290	8199	7451	12932	7830	7262	9629	7479	13362	9071	4755	7533	6898	11686	13019	9899	8497	7820	10201	10771	13617	6852	27855	21598	10599	7891	16958	11683	22762
TMEM165	4985	7454	4098	2574	6431	2679	10465	3404	4509	3701	9149	4090	11030	4836	4294	6099	3355	13487	5993	3061	5287	5447	3909	9664	4481	9797	4436	7499	6180	4783	4166	4085	5287	8090	8986	3840	5426	4673	4872	10363	10892	6037	5231	9303	7354	5820	10855	4619	1940
MRPS22	1774	2012	1374	801	1813	850	1899	843	1562	946	1748	1470	2299	1821	1642	1863	955	2440	1522	1000	1509	1139	1259	2494	1625	1518	1575	1194	1887	1544	938	1208	1491	2159	3018	1594	1481	1518	1723	1839	2457	1269	3147	2657	3403	1367	4641	2009	1735
DBF4	306	363	261	130	461	160	581	139	292	201	375	458	408	393	369	359	269	549	400	168	828	269	405	518	305	417	366	199	442	296	352	256	338	373	567	273	297	325	329	452	585	319	1335	1947	1203	1878	4720	1012	1985
SAP130	2200	3175	2005	1017	973	1162	1441	1108	3033	1243	2314	2276	999	3027	2671	3212	1791	1786	2010	1437	1944	1534	1501	2607	1717	1893	1913	845	3228	2046	961	1920	2022	2126	4730	865	2173	1886	1783	2238	3843	1578	3796	2204	2655	2391	5335	2525	1591
GIMAP1-GIMAP5	3	0	0	0	0	0	0	2	0	1	3	0	0	0	0	2	0	1	0	0	1	3	2	0	0	0	3	1	1	3	0	0	1	2	4	0	1	1	0	2	0	1	0	0	0	0	0	1	0
A2ML1	18	10	22	18	5	12	7	12	11	5	20	12	9	15	8	8	14	7	19	4	21	17	5	0	15	8	20	63	24	14	10	8	24	9	61	5	15	22	12	5	151	9	73	3184	25949	3340	15105	4472	66
MYCBP2	7000	8192	3786	2717	2013	4206	3226	3681	7924	3841	8468	6716	2476	8124	5538	7857	5632	3531	6102	3864	9397	4919	4715	4489	4469	5900	6260	3572	11574	5345	2891	5207	5770	7390	11452	1710	4583	7560	4199	6398	9471	4545	3697	1723	5829	3818	5387	5316	1424
KDM3A	4048	3843	3174	2441	2350	1800	2459	2226	4249	2649	5158	2827	2711	5037	3993	5528	2141	2719	4315	3570	4055	3351	3192	2921	3434	2807	3592	2010	4826	4333	1955	3485	4007	4333	7287	1752	2970	3285	4462	4355	4990	2087	4273	4238	7906	3276	8914	5617	5171
SEC62	18032	18076	12990	6185	11902	5545	11816	6839	14154	7148	19554	12659	14629	14154	11913	15357	8811	14799	13697	8431	12154	9204	12852	17389	16526	11115	14328	9103	16387	14605	7045	12920	12445	16174	20700	11881	13455	15103	14243	13873	16016	11279	11539	6066	11781	8307	20534	14330	7775
LIMK1	2715	4104	2223	1955	1715	1817	3360	1409	4346	2480	2372	4543	1159	4395	3652	4590	4111	2580	2888	1762	3723	3156	1130	6836	1677	3795	3536	1047	5603	2495	1878	1710	2769	3079	5101	1214	3548	2022	2747	3953	8808	2724	6984	1735	5966	7456	17478	6940	3393
FASTKD1	665	790	535	364	839	398	1288	423	753	597	843	663	882	993	662	869	496	823	1004	427	1198	742	714	1145	737	831	714	382	820	906	589	560	1021	996	1249	573	691	809	802	709	1465	551	1589	948	1834	1136	2345	700	1018
RPS19BP1	2953	3889	3516	1819	4569	1047	3909	1405	2950	2287	1936	3307	3803	3360	3410	3854	2016	3274	2473	2295	2913	2303	1133	5166	1941	3503	2961	1491	3673	2129	2017	1352	1877	2980	5498	1139	3695	1903	3673	3230	4727	2247	3483	4579	2044	3784	8337	3170	3792
PCGF3	1783	3088	2225	1334	1552	1182	2457	1809	2860	2806	2831	2226	2775	2456	2583	3104	1607	2713	5287	2285	2695	3355	2362	2440	1671	3405	2715	2113	2688	2860	1481	1590	2956	3490	6748	713	2335	2291	2567	3273	7915	1426	3939	5860	1338	1887	4672	2644	6408
PROCA1	105	189	109	202	134	52	119	162	77	203	85	189	155	121	153	160	86	140	197	126	355	148	61	68	47	136	143	101	112	124	127	87	200	276	300	39	162	119	258	159	450	89	83	175	43	47	147	113	243
IL9R	190	39	47	32	38	31	137	58	64	28	46	34	32	60	31	96	60	86	29	10	58	36	14	109	11	38	26	24	51	18	123	20	64	19	16	25	51	111	48	134	243	31	50	111	24	2	21	54	17
OR5H2	0	0	0	0	0	0	0	0	0	0	1	0	0	0	0	0	0	0	0	0	0	0	0	0	0	0	0	0	0	0	0	0	0	0	0	0	0	0	0	0	0	0	0	0	0	0	0	0	0
ZNF501	417	310	267	125	264	98	145	68	236	114	333	174	167	338	360	353	126	93	290	202	251	176	323	256	253	265	379	138	462	327	128	279	363	214	406	311	237	153	282	223	284	128	67	149	67	160	315	92	503
CEACAM8	23	20	133	9	110	149	0	14	43	20	629	30	35	103	197	551	39	14	6	7	11	244	15	55	10	7	292	19	376	6	23	7	4	78	31	197	25	103	28	8	499	191	4	0	1	3	1	0	0
OPN1MW2	0	0	0	0	0	0	0	0	0	0	0	0	0	0	0	0	0	0	0	0	0	0	0	0	0	0	0	0	0	0	0	0	0	0	0	0	0	0	0	0	0	0	0	0	0	0	0	0	0
MAGEB17	0	1	9	2	0	1	2	2	4	2	8	4	8	3	2	7	4	8	1	4	3	2	4	8	2	2	2	4	4	6	2	4	2	8	21	0	6	5	2	5	4	1	4	332	1	1	30	3	5
GLB1L3	48	6	73	36	26	166	16	12	50	54	24	172	36	25	65	136	119	18	65	5	117	33	6	8	10	30	116	19	100	10	107	15	26	35	28	6	30	52	54	12	71	5	18	3	11	1154	328	17	508
MZT2B	1517	2430	2409	1217	3190	680	2792	1103	1466	1425	1005	2221	2438	1813	4085	1723	1602	2020	1294	1593	1655	1740	534	2406	929	2112	2057	1050	1783	1346	1472	631	1112	2045	4258	673	2433	1306	2437	2212	4442	1730	3905	1599	4775	2564	5975	3420	2130
PAFAH1B2	8174	9790	6387	3641	4990	3087	5721	3126	7765	3203	8359	5792	5513	10582	8296	10782	3898	7604	7622	4552	5575	5922	6000	10864	9145	6886	6090	4683	11530	7045	3481	7202	6933	7804	13211	6524	7146	5465	6458	9132	10912	6580	5224	12256	5958	6191	14184	6137	4083
B3GALT1	19	22	20	5	15	24	19	4	259	8	43	21	28	24	68	30	17	24	306	10	19	153	16	19	29	32	36	6	39	28	2	13	11	208	62	10	11	17	11	25	35	14	9	6	90	1	1	44	168
KLF8	795	1028	697	620	660	424	641	621	794	720	1307	881	793	1127	628	937	504	759	1108	776	1116	749	1061	814	656	1005	739	430	1043	1155	580	765	1586	1048	2037	299	739	736	994	1010	1888	555	938	1111	4486	680	300	358	1046
THNSL1	404	396	359	266	363	182	402	129	284	203	371	266	236	375	444	428	175	233	372	141	388	216	300	440	501	317	462	144	536	383	271	238	471	331	490	359	414	303	389	304	398	352	524	558	865	721	785	359	846
LDHD	642	1054	1076	734	676	364	708	566	817	766	678	1129	467	1008	996	692	430	921	300	882	451	456	394	903	444	467	782	313	1116	732	437	439	536	844	1612	267	927	815	1262	759	1960	645	231	62	769	264	739	383	47
PDE5A	9022	6579	3292	2133	2384	1897	2557	1628	5091	2935	7382	3252	3166	4440	3747	9391	3270	2663	4642	3570	2576	3122	5234	6355	6261	3508	5068	2557	11890	5078	2032	5447	4539	4844	10403	5035	3308	3262	4495	3027	4210	2203	783	1187	430	391	1750	1499	4452
RNF19A	5976	8341	4538	2730	4014	2767	4592	3955	9430	4317	8654	4398	7242	6706	5217	8724	3783	9469	8243	4199	6159	8237	4394	6918	5707	5259	5236	7125	7230	5058	3095	4826	5075	10758	14587	3230	4754	6104	5216	9928	10367	5063	9924	14499	2542	1391	2896	2985	6621
AC073508.2	5	1	1	0	0	1	1	1	2	0	0	0	1	1	1	2	0	3	1	0	1	2	2	3	0	1	1	1	0	2	0	0	1	1	2	3	0	0	0	2	2	2	1	1	0	0	0	0	2
GPR173	252	220	173	110	122	105	228	88	197	192	174	163	155	146	189	261	108	158	272	133	131	196	106	421	91	272	189	74	247	142	97	129	370	200	758	61	172	75	141	205	330	120	114	131	674	36	276	235	915
DYNLRB1	5695	9000	8854	4343	7049	2451	5567	4071	7404	4914	6195	6458	7384	7293	8557	7577	3955	8142	6213	5187	4564	4837	4773	8730	7156	5748	6658	4107	7151	5881	3540	5130	5610	7524	13159	5398	8803	5430	8517	7595	8659	4857	9641	15020	4322	4046	8204	4269	4522
MVD	2226	4506	3667	2140	2060	1071	2827	2500	2749	3412	1862	3064	2803	2367	3795	2772	1607	2663	1691	2077	2603	2003	889	5385	1497	4243	2381	1701	2424	2144	1706	917	1358	2707	6314	510	4412	5265	4321	3747	6574	4470	2292	1594	4449	1428	7579	2464	1971
MYCL	367	489	419	312	641	149	437	347	402	379	400	841	122	537	1023	702	242	154	599	349	905	252	924	549	439	217	992	118	892	662	353	582	724	324	1012	377	414	242	591	167	426	221	508	2426	4947	3331	1387	1274	1477
AL669918.1	1	3	3	1	4	5	1	2	5	3	2	0	3	4	4	7	3	1	3	2	1	1	0	2	2	1	4	4	4	2	2	1	5	5	18	0	1	3	0	7	5	2	1	6	12	3	3	5	3
PCBP1	13900	21440	12930	6454	7845	6045	9695	8217	16354	7996	12493	12788	7329	15834	15694	18267	11055	16019	11523	9712	11043	10499	6190	20628	9088	13257	11834	11449	16416	10978	6609	7844	8054	14900	34167	5186	14162	12202	11604	20011	25980	12584	19680	11689	14072	11152	20315	12977	6153
STRN	3531	4076	2259	1465	1530	1319	1946	1665	3655	1648	4699	2204	1796	4565	2332	4129	1796	2735	3132	2145	2562	2502	2804	3653	3123	2340	2846	1860	4532	2747	1225	2838	3081	3547	5211	1616	2336	3248	2619	2915	3617	2208	3389	3260	6317	5388	4822	2739	2218
LRRC63	46	26	9	61	17	10	36	29	14	73	35	13	20	17	27	33	13	35	32	9	58	25	23	11	17	17	40	12	35	37	21	25	23	38	23	11	34	11	69	14	44	9	22	20	3	0	17	15	27
KRTAP5-4	0	0	0	0	0	0	0	0	0	0	0	0	0	0	0	0	0	0	0	0	1	0	0	0	0	0	0	1	0	0	1	0	1	0	0	0	0	0	0	0	0	0	0	0	0	0	1	1	0
CKMT1B	20	16	7	54	10	21	46	3	10	32	6	24	5	8	31	36	23	13	21	2	13	14	26	30	21	18	54	8	57	12	10	11	88	26	31	5	26	12	42	6	33	20	704	141	300	180	1981	316	149
CARD10	1998	1456	2362	640	978	802	990	599	2007	893	1018	1654	690	1301	2272	2697	1470	706	1332	1182	809	1175	554	1502	1230	1655	2045	575	1803	1621	625	656	1167	1737	3626	336	1385	1167	1333	1549	2481	790	1567	186	992	2343	7172	1471	653
TRNP1	946	1951	1182	765	813	373	823	682	1133	785	1031	552	960	792	970	1427	273	825	686	1026	465	563	994	1256	1162	961	793	1356	1097	1041	267	913	994	1130	2014	562	1213	556	1418	1157	475	409	621	37	1914	288	853	83	644
GABRE	272	959	372	393	555	382	488	532	810	927	1144	645	1879	519	576	775	278	891	2817	921	820	910	1189	450	155	1804	844	926	511	1449	370	493	2120	1533	3281	130	774	707	1213	2063	2303	165	778	366	4397	4274	964	5282	8089
COL26A1	60	60	102	43	69	39	95	21	56	45	31	58	91	41	131	168	52	36	63	70	276	81	20	67	25	62	120	41	155	36	44	13	29	91	338	20	61	23	61	84	154	40	32	12	131	6	80	696	26288
SCCPDH	2633	3983	2324	2425	4140	1809	4992	1556	2810	2212	2673	2716	3173	3341	3840	3421	2133	4272	3583	2021	3007	3273	2313	5052	2391	2522	3238	1359	4656	3046	1836	2514	3916	4699	4767	2746	3184	2323	4059	4431	5791	2337	2642	649	1572	1707	3998	3552	2357
CENPVL1	0	0	0	0	0	0	0	0	0	0	0	0	0	0	0	0	0	0	0	0	0	0	0	0	0	0	0	0	0	0	0	0	0	0	0	0	0	0	0	0	0	0	0	0	0	0	0	0	0
GHITM	12573	14827	11285	6636	14259	4893	14535	5824	11407	7107	12745	10631	15732	12802	12608	13892	7747	15038	9757	7145	10556	8605	8286	22513	12570	9032	10729	3953	14644	9750	8105	9381	10794	12710	19743	11130	11148	10374	11780	11937	16641	9787	10512	8611	14758	14195	19946	9372	6689
HPR	35	32	109	7	43	17	73	11	61	9	308	50	21	33	32	48	20	20	18	12	8	95	38	99	35	195	35	11	29	16	15	8	45	41	14	24	90	39	54	43	235	125	21	2	4	0	4	3	0
CLDN8	277	69	10	419	88	172	71	52	3	198	219	1	54	105	413	158	22	311	315	16	159	174	26	2	92	26	415	71	274	79	44	39	3	217	39	76	65	22	968	1	47	6	6	23	1649	29	166	174	17
VGLL3	8413	6455	3467	1476	1965	1405	1926	1972	6769	1975	8011	2115	2981	4608	2655	8328	3373	2867	4796	4162	1673	3024	5051	4197	6246	4835	3693	2980	6436	5625	1295	5677	8699	4250	3956	4367	2739	3837	3578	2580	4980	3488	6305	223	267	256	2501	2909	787
KRTAP26-1	0	0	0	1	0	1	0	0	0	0	3	0	0	0	0	0	0	0	0	0	1	0	0	0	0	0	0	0	0	2	0	0	0	0	0	0	0	0	1	0	0	0	0	0	0	0	0	1	0
HIST1H2BD	395	171	217	446	188	331	269	118	303	238	135	152	114	182	367	189	161	96	189	90	307	180	272	271	134	195	224	93	274	286	140	135	213	379	779	301	185	145	342	112	286	121	1972	265	1309	273	1405	223	1956
SLC39A9	6193	8317	6109	2933	3765	2468	5565	3082	7091	2896	6963	6032	3771	7791	7457	9177	3738	5990	6205	3667	4919	5087	4801	9570	6111	5125	5839	2870	9117	5320	3102	5354	6115	7003	11809	4135	5750	5241	5620	6377	8925	5139	11616	6016	2694	5455	9994	4560	3301
PTPN21	5362	11787	7100	3074	3316	1024	1822	4291	6859	3719	12628	2737	5269	10453	6283	10354	1635	4573	5870	8882	2536	4283	6650	3975	6185	3251	6083	5357	6381	6265	1456	6903	6182	7698	15678	3436	6271	6740	8314	5875	4631	3936	1179	349	664	466	2530	808	875
EPPIN	26	10	0	79	31	53	2	10	0	75	40	1	5	1	96	31	2	40	50	3	40	46	5	6	11	3	75	22	21	20	16	11	40	199	5	7	35	2	145	1	19	1	0	2	0	0	3	2	7
PICK1	1012	2405	1792	1187	1040	826	1392	1370	1577	1481	1415	1622	1364	2069	2013	1921	945	2064	1323	1535	1200	1315	758	1884	805	1610	1522	976	1618	1580	858	743	1136	2487	4218	372	2285	1468	2061	2146	3783	1577	2093	1816	1325	1544	2334	1474	2895
MORF4L1	20170	20976	18026	9010	18342	6826	17909	8650	18156	9820	19487	15538	23181	17632	18845	22338	10169	28219	18073	11082	13356	12960	12281	25151	16933	14143	17136	11897	21559	13977	9470	14150	14332	22200	29517	15926	15860	14411	18504	17657	22290	12763	14864	26039	11528	7184	24645	13405	10309
CRYAA2	0	0	0	0	0	0	0	0	0	0	0	0	0	0	0	0	0	0	0	0	0	0	0	0	0	0	0	0	0	0	0	0	0	0	0	0	0	0	0	0	0	0	0	2	0	0	0	1	0
MAGEE2	9	29	14	11	8	2	26	14	41	18	18	26	11	23	52	26	21	9	24	12	22	16	17	28	22	17	18	5	56	5	15	15	21	26	32	9	6	27	14	14	26	17	4	2	1	1	11	12	3
PDE6C	10	32	15	13	9	5	12	6	9	17	20	19	28	11	17	25	4	21	35	27	53	31	20	4	6	28	22	4	19	30	9	15	22	34	25	13	26	10	32	14	45	5	11	15	20	12	16	12	37
EBI3	234	249	123	63	78	115	213	99	187	102	162	238	93	188	145	302	216	107	146	63	457	114	37	393	42	248	151	296	128	48	153	122	71	123	172	128	151	188	110	215	470	116	118	63	62	46	115	223	93
C1QTNF9B	5	2	4	2	5	0	5	2	5	4	1	9	1	7	2	2	6	3	11	6	7	3	3	4	1	6	3	2	3	3	0	2	6	12	11	1	3	2	3	2	13	3	3	17	0	1	1	2	478
FAM163A	3	2	64	0	4	1	7	1	5	6	1	83	0	6	2	3	2	0	76	1	145	1	9	14	5	5	22	0	2	1	17	0	19	12	3	1	1	4	0	0	5	1	27	908	2	4	10	8	68
TMEM178A	446	489	658	200	350	73	244	301	622	441	584	122	375	242	481	1665	223	175	476	480	156	461	245	248	377	242	673	346	533	310	173	262	285	1075	485	546	656	272	602	286	638	716	85	21	48	6	21	73	126
SYNE4	251	548	767	321	516	103	636	357	306	459	236	410	427	406	643	351	205	450	388	346	289	353	176	597	246	444	430	204	418	513	291	182	252	516	955	115	591	453	695	402	745	451	109	204	71	8	86	78	67
MS4A3	2	12	1	5	2	10	7	4	11	9	2	22	3	30	6	18	27	3	1	1	17	5	1	37	2	1	5	11	62	12	17	2	6	2	1	5	4	79	14	2	26	1	1	3	1	1	0	0	0
KCNJ5	1013	4675	3745	513	1057	412	2723	1538	2968	635	2136	2107	843	3229	639	2089	2300	1226	1447	1061	855	2607	708	2093	924	1075	1071	307	3716	1222	1383	1287	2087	2288	7513	324	2275	2780	1003	2686	4761	4081	223	1931	112	100	1021	3551	201
GZF1	1107	1739	1210	649	873	746	1309	691	1613	786	1458	1393	1143	2044	1400	1898	1379	1311	1229	805	1289	908	1170	1899	1034	1554	1228	717	1523	1341	854	979	987	1545	2653	763	1470	1510	1194	1646	2606	1070	1115	1431	892	1202	2036	1317	1267
UCHL3	292	309	302	177	310	115	654	115	279	170	256	276	433	235	300	271	198	436	283	173	234	295	213	593	338	416	309	260	306	255	211	226	292	370	390	236	304	220	331	460	406	319	701	767	370	448	682	490	182
SLC9C2	5	15	6	44	22	9	20	9	4	41	25	8	20	11	30	9	4	21	44	10	32	39	17	11	12	7	26	14	28	32	22	15	83	59	22	13	20	21	51	5	19	9	4	6	3	2	0	2	25
PXMP4	3492	6158	6433	2399	5337	1071	6205	3321	4446	2774	3639	6970	3700	7682	5013	4189	2160	2194	3989	3116	3965	4079	5853	4041	3746	1503	5121	958	5942	7897	3141	4971	5684	4382	7095	3655	7691	4553	6660	2581	6976	4245	1267	2234	718	1383	1701	1161	1121
ZNF239	132	209	85	50	191	70	220	69	130	83	158	117	142	129	158	172	78	169	159	56	209	91	90	143	127	389	133	100	195	175	117	87	161	130	182	95	203	130	137	193	192	168	565	284	57	89	543	93	613
C19orf24	983	1797	2070	923	1638	727	1916	938	1446	1051	728	2047	1387	1422	2039	1461	1254	1559	1068	1020	1255	1208	559	3015	1166	1948	1488	613	1642	1164	1046	675	1121	1534	3009	708	2218	1001	1450	1770	3124	1545	2749	2362	2399	1385	3587	2516	1711
MS4A6E	3	10	5	24	11	3	200	17	5	14	1	3	34	22	4	48	8	72	10	2	4	4	6	260	10	17	4	2	1	7	6	2	6	7	21	2	8	4	10	36	211	215	12	6	2	20	3	11	0
OR6C2	0	0	0	0	0	0	0	0	0	0	0	0	0	1	0	0	0	0	0	0	0	0	0	0	0	0	0	0	0	0	0	0	1	0	0	0	0	0	1	0	0	0	0	0	0	1	2	0	0
TMEM31	4	5	3	3	2	1	4	2	5	4	6	3	13	0	10	6	1	3	8	1	2	7	3	3	0	5	1	5	3	1	4	2	2	9	16	2	11	8	5	4	14	4	2	18	0	0	1	2	9
HMGA2	11	3	5	28	7	16	22	4	10	17	25	4	7	13	43	24	38	12	42	6	8	36	6	2	6	6	35	8	24	8	16	9	5	25	28	10	11	5	33	16	40	3	121	11	2263	127	8403	1368	6309
TOMM40L	1414	1364	996	446	907	615	1203	442	1151	666	805	869	977	1093	998	1596	680	1121	893	609	863	628	555	1828	812	1371	915	704	1651	746	582	690	977	994	1889	652	1007	680	864	1129	1932	852	555	1241	921	1636	1854	922	737
EEF1D	7334	9032	9104	3580	7390	2315	6788	4742	7278	5016	5617	8700	8039	6987	9218	7663	5775	7434	6209	5043	8653	5902	3592	8572	4441	6486	7571	4774	7031	6443	4812	3879	5009	7750	16812	4275	8820	5957	7238	8938	16368	6704	15304	9622	6240	7327	8893	7207	12759
SLC39A1	11971	15551	12416	5052	9112	4760	11215	5849	13233	6093	9810	9288	9924	11154	12855	14715	7495	13578	8641	7967	5762	7253	4778	22745	8580	14172	9497	8770	14113	7843	5198	5995	7251	11992	22240	4960	11056	8725	10063	15366	17426	9748	13826	7574	6974	8709	17667	7776	6510
TP53TG3D	1	0	5	7	1	3	5	1	4	0	7	1	0	0	21	6	1	2	0	1	3	2	3	0	0	4	11	1	5	0	1	2	0	2	4	0	9	2	20	9	13	1	0	1	8	42	33	9	32
L3MBTL3	713	528	483	238	315	285	418	283	766	382	735	596	357	652	465	723	451	396	853	398	1124	446	532	499	476	583	610	324	691	657	427	481	693	640	977	344	498	489	390	495	960	333	342	360	1319	82	750	642	1002
F8	6871	15562	2438	2391	3441	6629	3041	2905	2811	1180	3610	2729	2210	6934	7477	6123	3555	2749	3267	3147	5109	1137	4655	5140	6211	7003	3260	4531	8366	8330	1470	6543	6008	2925	8815	4503	2056	4336	3303	5732	9741	4823	1178	912	243	94	432	600	506
SGO1	36	12	22	15	24	13	100	13	85	20	22	55	25	19	34	31	33	16	58	9	193	79	12	49	19	28	26	9	99	23	30	23	51	26	40	29	18	15	21	24	56	89	860	861	379	246	503	297	445
SERAC1	744	635	395	433	549	332	798	302	541	426	764	596	696	697	565	1041	485	921	669	440	686	535	629	836	603	651	651	440	982	708	370	612	1010	877	798	476	661	559	713	679	989	502	824	1637	1087	639	1138	579	438
MFSD1	5405	8088	5344	4889	4525	4690	12954	4825	7105	5187	8218	9179	4894	10056	6854	9055	7621	7440	7396	4035	5788	6376	5780	15757	5654	6366	6340	2763	10503	6524	4522	7114	9938	8132	9969	4258	7077	6843	7621	10735	16762	7267	4515	3393	7472	3784	8264	10781	7816
NDUFS7	1936	3216	2798	1627	3002	1108	2392	1471	2341	1763	1615	2498	2341	2252	3041	2637	1799	2451	2054	1919	2108	1873	928	3485	1436	2277	2609	1290	2527	1826	1567	1296	1783	2614	5112	1254	2869	1791	2814	2845	5348	1959	2617	2963	4310	1364	3492	2749	2002
MTDH	9179	12121	7179	3927	5604	4449	8351	4434	10922	4976	11004	9059	6048	11133	8982	11655	7533	9415	9178	4745	9602	6839	7455	13720	7788	8919	8538	5189	13634	8745	4984	8172	8505	10436	16723	5406	7863	8862	7442	10833	14056	7272	20014	9050	7332	6602	13376	9046	10642
CCDC103	1	2	1	3	2	2	2	1	3	0	4	2	2	4	2	3	0	5	2	2	4	0	1	2	0	1	0	1	3	0	1	1	1	5	5	0	3	2	3	4	8	2	1	1	0	0	1	4	0
ASH2L	3571	4232	3189	1946	2836	1673	3055	1765	3817	1925	3800	2909	2906	4131	4158	4767	2107	2924	3261	2408	3204	2718	2500	4524	3310	3052	3347	1795	4424	3126	1718	2673	3486	4014	6812	2436	3161	3131	3565	3063	4891	2471	2441	5944	13215	12077	5359	5231	1897
RPE	1984	1653	1127	952	1874	1053	2416	608	1751	1260	1840	1523	1911	1664	1407	2229	1258	1310	2015	818	1870	1632	1299	2836	1572	1867	1775	665	2602	1460	1108	1436	1837	1970	2160	1775	1280	1447	1555	1694	2737	1272	4408	2694	2886	1262	5139	1512	2727
CCDC62	21	14	11	15	16	13	12	12	16	17	15	17	21	21	18	18	8	12	23	10	58	15	9	13	15	11	11	10	22	15	14	7	20	31	28	1	17	24	17	11	35	3	9	21	4	6	17	16	15
PRKCE	8193	7607	3276	2352	1539	1600	2191	2117	4233	2638	10054	1716	3727	6785	2374	8646	2183	9305	2151	4581	2000	3761	2785	4744	5907	2680	5020	6618	4957	2606	1261	3917	2325	3325	9960	2080	3407	5747	4783	9467	3331	2378	1064	282	983	1241	1028	849	827
CCDC168	8	1	1	1	1	1	0	2	8	4	7	5	4	11	2	10	2	4	6	1	10	8	3	0	5	7	2	4	5	4	2	1	5	10	4	1	7	4	4	11	8	4	5	1	6	3	7	5	0
WIPF2	5953	9377	6538	2544	2440	2489	3384	3485	7591	3336	7359	5365	3240	9170	6490	8250	3994	5882	5782	4417	4388	4026	5394	6925	6322	5067	5488	3983	7671	6503	2256	5192	6384	6709	14466	2360	5959	6553	5860	7212	9617	5006	6004	2308	4573	4117	6915	4414	3770
MYMX	36	7	29	9	31	8	14	7	55	15	9	26	13	30	18	46	15	13	42	11	63	18	8	32	3	11	37	5	34	14	14	13	12	52	31	11	27	18	12	8	50	11	6	79	1	6	30	11	2
CDK5RAP1	1070	1783	1335	965	1108	653	1413	820	1166	1051	1395	1407	1472	1515	1606	1535	757	1561	1478	1051	1484	1161	924	1690	961	1597	1232	743	1547	1269	808	929	1310	1976	2974	688	1607	1033	1594	1486	2916	1018	2730	5858	1307	1511	2459	1638	2103
RBM20	234	87	64	164	62	120	42	23	91	128	143	55	64	66	148	157	72	72	115	70	124	111	44	59	94	52	134	61	205	119	66	62	42	297	191	40	106	100	180	59	275	39	24	509	100	103	81	91	95
PLCB4	2070	1627	745	887	708	1038	564	460	1038	706	1867	846	979	885	1104	1530	961	658	977	844	832	771	950	533	996	1218	1343	999	1466	1064	471	919	762	1573	3353	645	870	893	865	1077	1588	372	145	2148	1014	138	1028	1635	4725
ATP8B4	344	280	162	135	159	264	789	223	313	185	292	431	156	268	197	483	385	364	264	118	414	229	155	509	144	407	274	152	707	233	372	286	392	265	247	113	243	345	198	243	712	413	172	405	121	100	197	348	163
DDRGK1	3680	6410	5005	2565	3532	1795	3756	2668	4251	3409	2572	4903	3430	4883	5399	4969	2843	3948	2454	3407	2920	3352	1223	6776	2002	3501	4164	2131	5217	3430	2369	1386	2315	4583	9873	1029	5395	3748	5572	5200	6558	3814	10666	2248	2446	1837	6042	3558	2204
PLPP5	1412	1957	1561	1130	1524	821	2279	949	1658	1495	1704	2373	1857	1519	1698	1948	1740	2055	1988	799	2682	1823	1142	3080	1483	2304	1756	1134	2084	1662	1530	1160	1440	2224	3703	881	1914	1828	1831	2319	4574	1330	5200	3309	5239	7471	2519	4387	1671
ZCRB1	2714	2420	2287	1396	2687	744	3179	1127	1886	1555	1997	1968	2905	2046	2489	2559	1508	2739	1955	1393	2038	2041	1697	2720	2518	1788	2440	1224	2501	1865	1460	1754	2194	2710	3664	2266	2378	1915	2731	1940	2895	1961	3464	4148	2573	1114	4667	3152	2681
XPR1	3409	4815	2378	2251	1822	1795	2764	1623	3550	1746	3843	2588	1558	4221	3387	4355	2470	3475	3344	1702	2242	2421	2447	5613	2763	3531	3137	2427	5205	2464	1393	2976	3202	3348	6956	1739	2571	3302	2657	3893	4479	2449	6870	1666	6689	7484	9171	7131	2656
SLC6A4	57008	22860	25309	4790	2387	1517	747	5173	4103	13923	43421	132	9059	30454	695	43625	4050	12776	1896	15663	1610	1918	15833	7504	10005	838	10999	10476	5229	5888	2738	16806	4178	3768	45429	1933	8703	20537	24900	25524	1901	2135	125	14	74	77	59	148	76
SYN1	122	107	97	121	30	89	167	51	145	38	53	143	30	62	129	169	223	161	124	72	42	66	149	306	62	244	92	164	119	45	43	49	316	162	307	30	69	59	70	281	181	92	265	103	28	25	154	70	73
SLC35F2	931	711	989	312	497	312	822	264	2671	371	776	1223	658	577	1328	1261	851	653	1416	468	910	1997	635	1763	869	1374	1156	467	1527	818	506	540	685	1510	2259	337	814	493	416	1162	998	456	6298	8338	1275	974	3749	1343	1868
POU4F2	0	0	0	0	0	0	0	0	0	2	0	0	0	1	0	2	0	1	0	0	0	0	0	0	0	0	0	3	1	0	0	0	0	0	0	0	0	0	0	0	4	0	1	0	0	2	3	0	0
GPR155	936	880	560	425	516	368	1039	526	782	565	946	694	710	850	741	966	640	535	976	471	1167	717	601	712	726	787	728	522	1011	840	599	889	1125	1052	1010	480	629	740	705	723	1635	535	228	461	516	623	1162	831	623
GAGE10	1	0	1	0	0	1	0	0	0	1	0	0	1	0	1	3	0	5	2	0	0	0	0	0	2	1	0	0	0	0	1	1	0	1	0	1	1	1	3	1	4	0	1	1	2	0	11	0	7
TGFBRAP1	2224	3606	2595	1180	979	1182	1780	1372	3969	1458	3020	2988	915	3569	3256	3780	1777	1819	3274	1887	2165	1976	1921	3711	1909	2443	2643	1112	3966	2378	1029	2167	2217	3052	5697	981	2460	2082	2270	2644	4108	1957	3249	2172	2089	1756	4255	2593	1593
IRF9	163	373	207	445	209	385	346	201	234	528	334	271	531	291	278	324	150	506	459	339	852	410	211	249	51	497	264	354	237	450	257	198	438	539	1425	84	335	240	424	510	1559	104	306	273	158	253	225	459	626
ZNF691	591	577	572	370	775	244	637	218	405	352	449	524	540	406	611	674	188	379	611	355	731	402	427	480	426	583	566	166	731	630	352	420	691	562	614	407	706	316	721	518	1004	378	769	1018	498	497	1270	527	1009
GREB1	126	187	89	19	48	165	153	54	228	47	163	504	59	64	98	255	171	46	132	53	75	89	94	198	71	310	200	15	261	81	60	74	204	122	184	11	86	80	29	140	278	86	66	104	1520	62	1501	481	209
FRZB	2022	782	1840	458	1050	828	1014	556	3558	701	1106	1779	1388	1221	1398	4194	2887	833	2343	638	1278	2239	458	1795	2000	903	3032	1218	1942	595	1017	684	1245	5570	1753	2114	1273	1874	734	2367	4728	1269	271	405	288	77	393	996	1620
ZBTB18	1441	3030	2785	1176	1360	796	2036	1639	2293	1772	2871	1955	1837	2522	2764	2311	1352	2391	2843	1358	3256	2257	1670	2837	2099	1926	2180	1423	2391	1974	1724	1548	1939	2800	5096	876	2314	2723	2017	4006	3579	1949	793	5865	1473	471	1439	1254	1565
GON4L	2433	3903	2367	1676	1384	1683	1994	1737	3614	2108	3768	2752	1893	3603	2705	3885	2113	2283	3370	2047	3288	2399	1736	2115	1843	3374	2571	1882	3676	2751	1414	2126	2571	3852	5543	662	2822	3117	2550	3303	5532	1972	3117	2040	3072	2534	5946	3824	2929
EIF4EBP2	17657	21157	15051	5967	7594	5106	9608	8311	20422	7198	19888	14168	8157	22505	16708	23028	9432	12509	15546	9456	11013	9780	14027	20522	13844	10290	13458	8033	20069	15390	6367	13318	15194	14176	29668	9622	15259	13433	12930	14836	22708	13079	12997	6692	8865	7658	15347	7341	3984
LPP	18063	13707	9562	4917	4591	5957	5619	5186	13359	5061	15241	10182	5608	14886	10071	20003	8473	5951	12518	7813	7639	7906	9981	11706	11115	13664	12264	7630	22565	10498	4148	9117	9862	11895	20621	5022	9429	10110	7702	10737	11454	7470	7461	2177	9332	7044	20797	10276	9975
NFU1	1939	1776	1655	893	2872	606	2094	783	1552	1051	1499	1442	2879	1680	1737	1872	991	1994	1357	1026	1550	1214	1237	2107	1458	1202	1413	764	1807	1196	1136	1357	1392	1750	2666	1975	1623	1543	1867	1400	1955	1142	1365	1467	930	932	3288	910	1740
MC1R	63	214	86	157	99	101	163	201	70	284	138	147	228	135	104	114	115	317	215	164	287	183	70	126	18	302	86	170	123	277	141	62	224	348	720	11	183	160	177	341	1202	97	635	53	173	63	533	331	1337
HAO2	1	3	0	2	2	0	2	0	0	5	0	1	0	2	0	4	1	0	2	0	10	2	0	3	0	7	1	0	2	1	6	2	1	1	1	7	3	0	0	0	2	2	3	2	0	3	0	0	12
FOXP3	186	95	65	111	29	62	284	56	43	166	58	414	38	133	94	190	192	70	112	36	1067	113	21	157	23	124	121	46	134	91	126	99	66	75	135	37	101	69	80	62	285	145	431	871	206	130	1047	995	181
SSH1	5362	10319	4924	2638	1957	3412	4019	3851	8539	3469	7677	6070	6550	7770	5462	8358	6275	10834	5798	3941	4732	6198	3995	6228	3495	6524	4703	14082	7235	4971	2509	4222	4622	11675	16973	1457	5794	7363	3770	19692	14402	5974	5634	2723	3148	5023	8939	5325	2456
CMPK2	2029	1772	1442	1434	959	5021	1046	456	1446	1156	1408	708	856	2025	2396	1864	546	1167	816	722	1420	941	1005	1720	1983	783	1008	1034	1911	1755	433	1290	913	1214	9871	1995	936	1333	1746	1156	2054	803	259	681	284	254	576	1085	279
FAM186B	29	37	21	13	12	7	21	20	32	12	25	19	21	25	30	23	17	23	41	23	34	26	15	10	15	15	20	11	26	19	28	18	38	32	71	1	34	22	37	52	87	14	14	52	20	13	35	21	73
STK17B	8274	8657	7840	3799	7178	4251	8632	6546	7184	4602	10467	9281	8524	14355	7738	9160	6606	13049	4921	3677	13889	6060	4958	14405	7155	4627	6163	4696	7938	5586	7964	7241	3927	6604	19518	8452	6850	8718	6705	7873	12998	5259	3182	7844	1388	1705	4863	3916	1423
CCDC86	826	1705	756	513	536	580	820	406	1033	465	855	1044	623	989	1323	1172	837	1588	782	563	708	804	428	1344	579	2013	1059	1250	1411	815	418	411	533	1349	2039	326	1367	649	805	2341	2141	999	2877	1355	1036	4272	4175	2268	1768
ARHGEF16	487	1099	1085	539	429	198	684	622	753	737	660	727	467	729	911	773	415	561	659	650	394	756	295	865	395	715	697	518	978	864	492	390	437	1120	2156	170	1086	794	1171	971	1449	887	7693	1389	1827	2541	2070	721	1549
FOXM1	267	184	128	203	109	146	896	112	1571	156	79	259	99	163	461	347	446	112	464	76	568	687	74	201	72	331	247	36	745	173	184	123	442	235	392	62	180	64	163	230	558	1145	7587	6249	4078	2871	6456	5936	7062
NEDD1	1568	1562	1079	815	1027	680	1137	636	1298	769	2011	1095	1008	1482	1322	1841	738	1059	1704	897	1771	1115	1230	1601	1685	1158	1321	746	1891	1291	665	1474	1408	1474	2046	1143	1016	1326	1347	1072	1666	955	1871	14418	1723	1415	2019	1417	2135
ATN1	16768	30115	18141	7956	5397	8838	9215	12063	24129	10715	17958	16357	7014	18983	18448	25033	13776	16888	13988	12901	7545	12540	9403	13733	11829	21009	13612	15733	19027	15737	6647	10731	11345	19097	53917	4681	19951	16308	13181	27960	40466	14633	16501	9140	11289	4340	18235	16833	41578
CATSPERB	32	82	47	54	51	21	90	42	22	50	49	44	112	29	35	38	22	239	47	47	53	44	29	65	45	160	41	47	57	75	43	49	59	94	159	23	82	55	65	215	145	58	309	212	19	30	162	40	67
CGB3	0	0	0	0	0	0	0	0	0	1	0	0	0	0	0	0	0	1	0	0	0	0	0	0	0	0	0	1	1	0	0	0	0	0	3	0	0	0	0	0	0	0	0	0	0	0	3	0	6
BHLHA15	20	32	16	13	15	9	34	7	16	31	21	168	20	40	20	26	194	14	17	10	126	29	15	51	16	116	54	21	61	38	59	9	12	15	118	4	64	64	23	44	375	44	128	44	47	18	197	102	69
HIST4H4	42	64	26	27	49	23	72	29	45	31	58	37	59	52	40	42	29	50	75	37	98	59	46	38	20	61	41	23	69	68	41	47	63	68	108	23	35	44	65	69	186	30	52	107	88	16	58	56	656
FHOD3	479	263	79	288	123	248	110	120	108	320	366	191	80	197	471	408	161	219	414	111	224	314	60	49	172	125	533	316	457	120	95	162	121	613	264	107	265	168	427	70	285	76	131	2096	804	38	4452	719	1122
OR8K1	0	0	0	0	0	0	0	0	0	0	0	0	0	0	0	0	0	0	0	0	0	0	0	0	0	0	0	0	0	0	0	0	0	0	0	0	0	0	0	0	0	0	0	0	0	0	0	0	0
CD52	5495	18798	7532	13116	29048	4946	10707	7735	9881	12377	7756	14855	33931	18065	10822	9882	5703	33298	7024	9827	25387	7988	9714	18434	9188	10831	9390	3948	15596	7383	9858	9799	13733	13382	11411	13415	15348	4819	16098	19643	19061	5737	1388	1705	785	849	4696	4310	270
ACP1	3546	5391	3799	2143	4071	1434	5032	2166	3214	2573	4706	4231	4404	4103	4234	4536	2024	5790	3944	2635	4112	3357	3313	6285	3898	3730	3654	2456	4832	3650	2620	3308	3792	5104	7640	3142	3659	3460	4140	4142	5447	2909	14841	4931	7093	6469	9991	4811	3747
TADA2B	2294	4438	2828	1322	1538	1331	1971	1534	2515	1513	3171	3383	1526	3671	3374	3681	1705	2937	2157	1932	2622	1940	1907	3191	2070	2235	2576	1550	3571	2745	1366	2194	2106	3304	6291	1441	3290	2729	2574	3181	4817	2464	2138	1562	886	1420	2565	1900	1115
POLD4	996	1566	1477	1087	1647	568	1524	1147	1352	1358	907	1528	1547	1308	1322	1296	1124	1522	1086	1148	2282	1233	513	1657	710	1398	1124	680	1269	1372	1226	679	1075	1623	2160	558	1525	949	1526	1799	3397	1274	1999	807	902	1453	1668	1099	933
KBTBD6	874	1002	631	293	780	319	509	176	524	309	828	522	580	810	879	995	251	175	835	335	1045	404	675	799	665	682	892	156	1246	843	342	653	862	482	642	832	726	414	624	356	759	474	707	827	488	678	1783	661	1099
RTP4	951	517	672	454	763	962	640	174	465	477	489	411	528	652	762	805	290	398	583	346	672	385	496	627	635	422	678	338	750	551	374	545	881	537	1595	777	480	361	674	362	559	219	103	515	263	175	247	357	426
STAM	2111	3128	2406	1165	2015	872	2221	1417	2329	1340	2590	1995	2235	3395	2648	2704	1353	3663	1853	1635	2109	1813	1807	3709	2235	1980	2005	1434	2823	2517	1361	2231	2299	2958	5078	1601	2401	3022	2178	3611	3500	2355	5152	1669	1446	1776	2392	1438	1305
FTL	212233	392356	379582	307116	551632	235697	1680929	288009	367939	286364	279255	685001	608606	555937	463220	448905	612174	543620	369402	237008	319605	336842	228267	712700	347638	366269	397383	136089	421632	265346	362236	232215	463120	465772	447851	362552	542777	330069	398484	787818	1383681	683377	622504	131577	161045	84952	680626	871318	63366
DOLPP1	760	1175	979	528	668	400	1237	469	919	581	576	1006	563	964	1085	1092	725	695	776	515	758	597	508	1679	821	1204	873	327	1224	789	589	617	764	955	1588	432	996	591	812	814	1600	866	1377	1047	1328	1972	2649	1618	929
GNE	2413	2789	1925	1447	1237	1366	1521	1296	2831	1226	3110	1712	1398	2512	2635	3209	1644	2340	2042	1324	1783	1703	1583	2252	2432	2242	2152	1753	2948	1848	1124	1736	1865	2473	4905	1205	1844	2373	2232	2844	4053	1547	2048	1093	1243	778	2266	1648	889
CRH	8	0	1	10	21	3	1	0	21	2	6	2	41	0	95	128	3	4	0	0	0	54	1	4	2	0	40	2	22	1	8	0	1	5	0	51	4	0	4	0	10	10	2	0	1	0	4	1	14
CD37	3498	7231	4126	2875	4288	3076	3310	4251	5180	3707	4917	9903	3743	7276	5411	5879	5041	7363	4157	4591	16407	3722	2999	6177	3011	3938	4473	2495	6197	4773	4783	3649	3786	4717	6242	3398	7554	3707	4973	7457	15973	4275	1505	1706	1053	484	3264	6250	971
HEPACAM2	19	2	3	119	26	9	7	9	0	17	16	2	8	5	42	24	3	62	17	1	18	16	1	1	5	1	41	21	15	12	14	4	1	17	7	9	24	1	57	4	20	4	0	3	35	0	3	160	6
NRN1L	1	2	2	0	2	0	1	1	0	0	2	0	2	0	0	0	0	2	1	3	2	0	2	0	1	1	1	3	0	6	0	0	3	3	2	0	2	4	1	4	6	1	1	0	1	0	0	0	1
C19orf33	1597	2299	3448	2171	5899	315	3094	2074	1505	2065	1312	1661	6428	1810	2739	1866	683	3698	1194	2811	950	1344	1554	2217	1927	1020	1956	1816	1696	1689	1583	1565	1719	2075	4286	2017	3088	1436	4260	1766	1727	1460	16154	62	292	1739	2987	1053	24
HBE1	11	10	5	2	5	6	4	5	1	6	4	20	7	15	16	16	0	27	4	7	1	1	1	3	3	4	7	2	20	1	1	2	4	9	55	2	7	4	7	8	26	9	8	4	22	1	81	7	10
MBL2	0	0	0	0	0	0	0	0	0	0	0	2	0	0	0	0	0	0	0	0	7	0	0	0	0	0	0	0	1	0	0	0	0	0	18	0	0	0	1	0	1	0	3	44	1	0	0	0	0
GSK3B	4566	7301	4708	2436	2072	1628	3015	3058	6566	2891	8309	4500	2257	8425	5533	7705	2877	4363	5659	4661	3692	4068	5005	6242	4693	3721	5458	3617	7875	5183	1926	4871	5948	7042	11070	2258	5184	4791	5407	5162	6276	3710	5377	6351	9985	3209	11176	4532	4623
MTHFR	3314	7541	4885	1392	1871	1435	3277	2951	4889	3445	5667	4144	3777	5956	4374	4473	2762	4156	4070	2620	4169	2882	2840	4266	2220	3562	3827	4037	4546	4490	2164	2241	4109	5463	10951	819	4839	5409	3498	6209	9438	4366	2914	990	1435	1462	2409	1476	1183
TFRC	8043	30727	11733	11281	30722	17045	5478	13225	23954	15345	29400	20189	16434	31479	22535	22319	19848	36613	9674	10929	21746	23508	18164	42359	8121	16278	13879	10346	43616	12587	15144	18451	12578	32605	22760	15022	17044	15042	28036	29467	74408	14352	28046	52960	66012	112216	107940	50568	53364
HSF2BP	21	13	6	17	14	9	27	10	18	8	15	12	13	12	16	17	10	26	8	8	18	12	2	42	4	16	5	30	24	6	21	5	26	16	15	7	19	10	11	10	21	15	48	136	51	19	72	30	166
TNNI3	9	85	33	69	96	1	9	9	29	45	9	13	14	22	61	13	2	93	20	33	28	25	7	8	12	7	31	20	18	21	11	13	9	38	220	27	40	8	89	3	34	18	88	20	29	20	282	50	126
DLX6	0	1	0	0	0	1	0	1	13	0	0	0	0	1	2	2	6	0	11	0	4	1	0	3	0	1	5	4	1	0	0	0	0	1	0	1	0	1	0	1	7	1	0	1791	382	767	1247	546	5418
LAMA4	18010	13554	11668	5834	6715	4418	6686	4259	38255	6044	14075	10617	5855	9653	12908	20566	11577	5186	33524	9706	5285	14334	11770	9493	11082	13250	11772	8664	15782	8032	3309	10016	23004	18301	23544	4264	8498	9673	6667	9816	16481	10216	6504	1113	1130	2344	11589	6636	7995
CGGBP1	7920	8321	5683	3066	4591	2975	5393	3318	7740	3959	10250	5460	6237	8251	6517	7934	3746	6583	8325	4099	8654	6457	6949	7049	7905	5448	6555	4030	8562	7598	3283	6921	6830	7973	11778	5249	5682	6313	6300	6419	9333	4888	5248	12827	2224	1860	10342	3970	5488
VTN	158	111	117	274	253	237	183	83	154	105	174	515	116	249	417	374	250	124	50	155	285	337	328	618	75	187	282	62	178	212	112	146	4020	366	1277	231	144	50	293	313	461	222	95	20	4	11	40	27	50
CC2D2B	10	12	10	6	10	9	9	7	7	11	16	9	26	4	1	12	2	14	12	9	15	12	11	3	3	14	8	10	4	13	3	7	9	29	48	0	7	17	7	10	19	4	3	6	2	1	4	8	13
OR4X1	0	0	0	0	0	0	0	0	0	0	0	0	0	0	0	0	0	0	0	0	0	0	0	0	0	0	0	0	0	0	0	0	0	0	0	0	0	0	0	0	0	0	0	0	0	0	0	0	0
ADA2	9294	19559	7737	12775	5672	9039	10559	8026	11415	10187	14347	20714	4316	25769	12155	20445	20453	15341	10952	6622	12773	15246	8390	11436	7078	8072	13031	5110	18110	8823	8265	12735	15029	14907	21746	6285	14369	9677	11853	16814	30245	10732	2299	5230	2586	872	5435	25140	950
TINCR	609	1112	867	447	421	52	126	529	841	414	993	181	369	1592	1019	738	100	528	611	1078	283	371	1031	336	553	190	562	520	577	996	135	819	571	649	2326	353	917	542	1277	578	688	468	639	43	1503	1380	1513	715	460
WSCD2	223	127	47	52	36	94	35	59	74	32	55	106	56	67	97	135	166	42	48	35	67	29	47	61	65	140	128	46	231	107	46	26	93	69	182	27	84	66	49	68	207	20	20	508	97	6	1189	257	507
PLPPR5	1	0	0	49	101	11	12	0	0	1	2	2	0	33	43	2	2	0	50	212	0	2	89	0	0	14	4	10	5	1	0	0	0	2	2	2	0	3	0	0	13	0	0	1	3	0	32	13	38
HSF5	10	9	11	10	15	4	6	13	24	11	9	22	10	12	8	29	11	6	11	7	91	20	8	9	10	10	19	1	16	9	11	12	13	10	9	5	12	6	14	10	34	12	3	23	1	0	5	9	5
SIGLEC9	382	1210	238	611	505	588	1404	486	791	532	763	930	487	1130	542	932	868	1064	619	451	730	489	440	1838	296	1038	662	506	1266	611	437	403	741	981	583	315	839	439	757	1084	2349	815	246	296	76	191	688	596	99
SPNS3	104	110	106	61	106	46	187	34	93	83	61	221	93	46	143	118	97	121	76	53	309	87	36	116	51	78	136	51	94	47	107	44	62	125	160	51	99	54	101	96	272	71	49	34	10	10	25	74	23
RIBC1	417	312	102	740	242	280	175	118	76	512	460	104	172	172	834	350	58	451	339	89	314	403	84	65	127	126	681	274	304	233	161	105	119	697	334	98	551	135	1055	141	343	103	29	79	153	33	101	111	209
DHRSX	1585	1624	1614	763	1227	623	1467	744	1488	1061	1098	1752	1163	1499	1671	1844	1075	1434	1156	815	828	1028	773	2076	1017	1155	1081	777	1430	1037	869	1066	1102	1590	2329	906	1375	1095	1389	1545	2372	1011	1209	1475	1104	854	1472	1159	1074
LRRC4C	287	177	175	23	25	76	198	71	115	90	169	149	79	79	48	129	272	210	119	53	72	115	59	158	173	350	109	243	260	102	104	95	115	201	450	48	77	144	48	499	149	104	84	32	15	28	21	67	38
CAGE1	2	2	4	2	2	2	1	1	3	0	8	3	1	4	2	2	1	7	1	1	2	1	0	2	0	3	4	2	6	3	3	2	6	4	10	2	2	4	1	3	3	0	144	12	28	30	82	29	16
ACTL9	0	0	0	1	0	0	0	0	0	0	0	0	0	0	0	0	0	0	0	1	1	0	0	0	0	1	0	0	0	1	0	0	2	0	0	0	0	0	0	0	1	0	0	0	0	0	0	0	0
NSMAF	2335	3098	1660	1365	1512	1269	3228	1376	2969	1752	2708	2548	1984	3461	2112	3274	1989	2918	3155	1619	3312	2053	1839	4122	1726	2349	2364	1460	3528	2230	1426	1976	2387	2749	3570	1463	2067	1945	1994	2786	4387	1698	4747	2005	2434	1876	3423	2532	2284
NDC80	101	63	38	84	79	69	377	59	239	76	64	116	65	51	95	92	124	58	171	30	415	205	45	105	18	127	97	28	217	75	69	72	239	77	119	55	52	46	53	81	166	234	1409	1900	1126	1224	2620	1132	2280
ZNF585B	646	937	712	476	506	424	461	446	838	508	1008	740	578	903	788	1269	443	589	916	514	967	538	678	550	514	745	743	306	985	800	351	661	909	918	1595	421	797	623	808	673	1235	462	932	358	71	82	486	360	378
SPC25	61	58	30	29	68	15	143	54	123	38	26	114	122	24	51	105	38	85	77	26	203	147	30	51	105	99	44	30	95	46	38	60	74	182	69	29	35	30	48	45	50	121	951	1168	659	572	1279	363	603
SERPINB12	0	0	0	2	0	0	0	1	1	1	0	0	1	2	2	2	2	0	0	2	1	1	0	1	1	0	1	1	0	0	0	1	0	2	2	2	0	0	4	2	1	0	1	63	11801	608	55	11	0
CENPH	173	197	130	132	208	101	294	99	181	163	158	206	198	225	236	238	135	236	235	127	407	223	143	290	216	167	210	98	271	143	129	174	242	311	354	132	202	146	198	181	302	253	1042	1163	1380	1159	2173	775	791
BDKRB1	30	179	19	8	27	30	121	13	8	21	24	427	80	5	11	7	193	166	11	149	10	33	3150	236	41	1012	40	113	21	23	22	4	727	30	116	7	22	77	19	165	164	36	168	179	71	303	288	58	110
GGT2	3	45	71	22	30	3	22	22	29	60	16	109	29	27	24	27	6	31	71	20	44	142	99	15	2	36	52	39	40	91	17	17	94	101	78	21	2	24	97	29	49	16	7	11	4	0	8	8	37
TMIGD2	105	94	21	24	56	26	61	30	26	64	41	69	23	31	116	70	30	42	17	27	226	39	14	31	23	38	28	40	11	32	32	45	21	20	23	24	37	13	37	23	134	31	40	13	3	1	15	35	3
PRDM16	1287	2641	1821	757	664	524	658	1088	1691	935	2220	1376	700	2772	2559	1614	734	1040	1394	1323	896	950	1408	1269	1210	965	1401	896	2124	2193	600	1247	1148	1804	6405	437	1982	2135	2085	1703	2533	1359	283	544	367	128	211	502	50
STAT3	27554	51696	25167	12730	11587	16128	24156	15478	29753	13848	45901	25336	19497	36126	29995	37453	20253	38302	21632	15275	18769	21407	17962	44722	24356	43270	26419	33755	43123	22437	11702	22277	20392	37754	58749	12204	31999	33301	24114	50969	51745	32580	24987	13991	12973	15498	23600	15789	14740
PRSS3	8	8	14	4	12	6	10	1	5	7	2	10	11	6	3	13	7	10	2	1	5	2	4	9	1	6	2	3	16	1	11	0	3	5	24	2	8	7	0	6	25	11	32	37	266	3093	1365	23	4
KLHL20	2034	2077	1823	822	1311	902	1555	951	2364	1207	2151	1620	1078	2165	1797	2753	1426	1402	2028	1327	1573	1410	1472	1988	2127	1505	1895	951	2379	1952	1078	1583	1752	1834	3355	1103	1370	1793	1622	1613	2369	1155	1280	1206	1152	1015	2801	1363	1247
BHLHA9	1	0	0	0	0	0	0	0	0	0	0	0	0	0	0	0	0	0	0	0	0	0	0	0	0	1	0	0	0	0	0	0	0	0	1	0	0	0	1	0	0	0	0	0	0	0	1	0	1
BTK	1635	3014	1354	1907	2900	1570	2354	1523	2474	2122	2445	3600	2936	3753	2083	2984	2211	3614	1918	1889	6244	2080	1639	3332	1393	2095	2147	995	3724	2478	2016	1954	2449	3328	2174	2149	2678	1411	2696	3484	6086	1398	440	627	335	265	1269	1502	187
HNRNPA1	28327	35754	32784	12772	21532	10601	27593	14652	31706	16306	30938	37049	24493	29459	40799	34827	21996	32522	30160	18265	31531	20625	20472	49220	23798	26973	28650	18057	32345	26229	15336	20601	26429	37526	50954	16100	29678	26439	27588	36875	53690	26724	56795	44853	27766	20869	62977	39445	31487
CTNNBL1	3570	4717	3754	2162	2441	1657	2734	2028	3945	2162	3487	3768	2865	4411	4334	4008	2521	3508	3648	2652	3236	2218	2232	4846	3381	3189	3696	2297	4274	3138	1383	2735	3197	4310	5753	1956	4137	2679	3957	4070	5325	2755	5050	5140	2472	3302	5451	3173	3321
RRAD	4031	6475	3573	2957	1691	2020	3966	4455	2005	5228	1671	948	15848	4922	3792	5424	8659	20646	1348	1456	1192	4345	324	3904	2505	4744	2473	23546	1637	2035	3380	1021	694	8319	22564	585	5574	15200	3373	28966	16786	7575	567	327	60	155	836	697	49
FLVCR1	444	882	466	520	493	263	737	418	422	620	973	668	915	825	574	761	359	920	675	378	925	804	467	817	576	744	503	598	688	659	461	382	511	875	1633	248	956	1240	666	1560	1392	726	2483	520	1466	970	2187	1507	1008
ZMYM4	4349	5045	3130	1712	2215	1931	3462	2019	4346	2122	5034	3099	2631	4655	3668	5343	2682	2789	4365	2152	3901	3107	3504	4099	3272	3826	3906	1865	6039	3460	1895	3203	4758	4753	6761	2394	3344	3838	3420	3690	6261	3177	4545	3571	3665	3013	6107	2742	4966
C17orf80	1784	1659	1316	737	1264	726	1516	648	1557	938	1541	1004	1162	1414	1374	1967	782	1212	1518	774	1719	970	1242	1311	1550	1300	1434	491	1897	1450	1017	1166	1344	1670	2100	819	1290	1129	1248	1094	2288	749	1474	1795	1205	1729	2507	1443	2193
RP2	2795	3270	1441	1281	2833	1394	2626	1228	2314	1288	3667	1744	3570	3011	1862	3038	1498	5129	2489	1254	2262	2476	1849	4564	2340	1756	1821	2402	3390	2398	1512	2367	2032	3209	3436	2858	1567	2337	1950	3329	3625	2116	1386	2040	4457	1052	1530	1869	794
GLO1	10374	10019	10525	4445	12077	3020	10806	3964	7926	4747	10357	8261	13577	9166	9180	10669	4566	12230	6536	5362	6699	7399	7338	12859	10825	6365	9018	4756	10696	7739	5661	7547	7121	8718	14440	9637	8975	9847	8428	7977	9557	7742	6294	12584	11626	5364	10548	6660	8618
TMEM217	81	148	119	54	46	35	366	83	183	82	72	57	241	116	71	95	205	513	74	52	53	142	96	191	40	182	75	572	109	48	93	38	97	215	334	24	105	149	52	695	275	228	96	31	23	29	53	68	15
HEY1	4006	3904	3076	2036	1865	1121	729	360	1403	792	5252	1032	960	1530	4599	2692	425	617	2458	4605	1407	1782	2508	2830	1581	1214	2563	283	3311	1662	473	3328	1713	1545	3434	2483	2140	670	2662	374	1986	509	2239	258	3331	602	3166	7647	5256
CBR1	3435	3577	3877	2719	5251	1522	8402	1752	3146	2287	2715	3488	4348	3819	3307	4170	1970	5093	2681	2657	2495	2347	1593	5774	3072	2293	3647	1667	3499	2762	2436	1213	2854	2352	6038	2012	4265	2611	4675	2739	4931	3093	19940	5503	20570	10499	7920	17242	2847
CTAGE15	0	14	0	4	1	0	6	0	0	4	9	4	39	6	9	1	4	13	22	18	5	4	0	6	2	4	3	0	7	13	0	11	5	21	39	7	6	2	2	5	0	6	0	3	27	18	1	10	0
PTGDR2	171	94	117	29	95	80	37	64	86	63	36	152	56	134	175	263	92	108	28	48	58	46	28	75	95	62	110	22	96	66	57	57	75	41	120	19	117	116	25	55	65	34	15	5	13	13	8	24	32
B3GNT7	3031	11922	5625	3678	2173	2331	3352	3319	4126	3112	5091	3834	2682	8632	9160	5721	2965	9817	2251	6239	3008	3842	2794	6623	2859	3201	4002	3636	6807	4919	2331	3788	3440	7131	14736	2112	7649	6659	7971	9994	12075	7092	1055	120	422	135	1674	1986	204
ZSWIM9	601	979	935	375	296	294	369	404	828	640	301	706	299	873	1008	1185	543	345	345	718	506	450	164	479	188	632	923	300	813	486	252	175	277	880	1781	60	840	641	912	498	954	381	753	160	530	55	950	744	753
VWDE	63	99	12	38	37	25	145	46	71	91	103	89	47	57	61	138	60	3	157	73	86	45	34	42	21	117	26	18	98	55	99	50	52	160	74	10	68	53	40	146	72	84	34	131	587	0	380	387	7177
SBF2	3736	4204	1633	1502	1238	1856	1411	1275	3457	1480	4340	1919	1266	3715	2515	4977	1885	2265	2780	1980	2025	2065	2195	2787	2677	2224	2811	2094	4354	2218	862	2041	2513	3525	4986	1751	1845	2707	2269	3147	4453	1889	2012	1175	2092	1378	2973	1930	2079
GPR158	22	46	25	63	39	7	17	17	60	22	43	8	26	31	66	138	7	20	43	76	11	67	62	23	22	12	78	38	123	5	3	46	39	315	401	18	37	4	28	46	13	11	9	560	13	231	371	124	147
THAP10	273	177	129	168	233	88	153	71	183	132	170	113	165	261	257	278	69	94	169	108	153	158	139	155	206	103	207	72	248	178	108	158	175	190	348	169	187	132	228	134	191	105	97	281	216	85	256	94	102
RPS27	35604	39452	45955	14828	74711	9132	47734	21263	30498	24184	35015	47102	88559	37763	46921	37289	26092	57429	32656	20328	60530	20095	25360	49442	41054	24094	48099	14543	29434	29511	30484	26873	30550	42419	59858	43433	43583	37662	47260	38145	59829	28597	57665	29479	27937	26480	62620	32155	39379
RPGRIP1	57	110	64	46	61	11	68	88	90	47	87	96	87	88	74	87	58	114	97	47	113	83	78	87	74	47	53	44	63	82	44	57	91	90	114	55	71	79	64	63	141	63	56	47	26	23	72	65	41
PTDSS1	5644	7282	5508	2602	3213	2039	5037	2828	6232	3055	5160	5766	3236	6828	6049	8037	4174	6349	5105	4299	5246	3823	3656	10907	4692	4769	4858	3286	7277	4407	2936	4546	4495	5505	9778	3114	5420	4032	5229	6056	7874	4741	15106	8137	14276	6340	22526	16219	10518
DLGAP1	345	425	203	120	63	49	191	86	165	128	377	205	133	98	137	534	201	98	86	110	110	151	121	535	129	163	392	163	688	226	109	77	285	337	522	80	175	193	266	251	162	238	45	36	113	12	34	102	5327
MUC13	246	31	10	277	11	35	9	4	7	41	67	5	9	4	20	76	5	74	25	13	57	209	7	5	5	11	52	10	19	15	37	4	6	111	81	6	86	38	1101	68	52	10	24478	3	1	3	28	15	5
OR2AG2	1	0	1	1	0	1	3	1	1	0	0	3	0	3	1	3	2	1	3	0	1	0	1	0	0	0	0	0	2	0	1	0	0	1	0	0	2	0	1	0	3	2	1	0	0	0	2	1	0
PTPRF	15820	40026	26327	15910	9084	7506	11543	16383	26101	14555	29301	18752	7859	33907	35561	32093	11238	13769	19357	22267	11854	17983	18937	26451	15343	17604	24219	15298	34976	24744	8349	16747	29163	26022	57522	6196	29692	25456	29355	24977	34383	24482	33573	77736	68500	44202	87123	29333	36161
FAM205C	7	3	5	0	1	1	3	3	2	1	4	2	4	3	0	2	3	3	6	2	8	1	1	5	1	5	2	0	2	5	3	0	13	4	3	3	0	3	4	4	10	2	2	139	3	4	1	0	4
P2RY12	442	526	170	111	209	358	265	192	178	216	127	247	184	123	205	376	214	112	189	79	497	176	208	396	77	120	192	90	195	223	208	172	269	295	204	390	64	263	323	111	335	156	13	19	26	0	67	70	6
PRAMEF1	0	0	0	0	0	0	0	0	0	1	0	0	0	0	0	0	0	0	0	0	0	0	0	0	0	0	0	0	0	0	0	0	0	0	0	0	0	0	0	0	0	0	2	0	0	0	0	0	0
MFN2	9892	18004	10662	4982	5132	4611	6402	6041	12591	6080	11539	9100	6092	16444	13268	14946	6462	11198	8389	7956	6189	7326	6390	17840	8182	8841	8870	8252	14240	9006	4224	7579	7637	12160	24972	4113	11997	10690	9997	14295	16884	8958	10051	5829	13923	10862	20514	7931	5856
AHNAK	201393	380389	139643	97496	58450	62002	39289	119340	250380	87779	297742	128811	107879	366927	197609	273559	88130	97056	162239	213075	70703	101976	171085	110762	154547	128585	163791	164222	347936	197449	38147	178521	191476	228986	337858	47075	165316	194672	173638	231819	169387	116236	42228	12306	82403	71087	102956	60819	45654
SIRT2	4931	5376	5093	2545	3556	1864	4484	2455	5712	3381	4158	4060	4102	4568	4451	6318	3631	5209	4481	3212	3418	3700	2642	5928	3684	3845	4470	2820	4666	3509	2534	3104	3639	4668	9947	2389	4943	3565	4272	5383	8541	3222	4114	3106	3422	5182	5129	3941	3054
TMEM126B	2218	2065	1774	985	3201	669	3004	884	1435	1155	1894	1481	3746	1917	1721	1927	1073	3528	1958	1178	2082	1608	1449	3127	2059	1566	1799	1010	2096	1600	1325	1563	1856	2113	2541	2310	1512	1662	1984	1607	2585	1305	2746	2268	1520	970	1859	1260	2429
BAK1	1398	1741	1180	817	1364	803	2255	699	1340	1044	878	1461	1510	1369	1609	2074	1225	2311	1339	686	1393	1245	512	3187	917	1400	1289	1294	1809	1130	943	685	1063	1939	1948	685	1598	1015	1317	2181	3394	1311	3158	2242	2268	1512	4699	1666	1034
KIF26A	1542	1387	501	245	572	475	501	264	1518	620	773	986	445	1017	1412	1531	829	531	1045	815	385	890	334	670	518	989	980	492	1549	788	296	276	419	1145	4519	217	589	417	702	614	1684	378	969	48	180	224	1182	212	819
FOXI3	0	2	1	1	1	0	1	2	0	0	1	0	0	1	0	1	2	3	7	0	0	1	0	1	7	0	1	1	1	3	1	1	1	2	37	0	1	2	0	4	6	0	8	14	93	1	42	137	57
CMTM4	3051	8666	4452	2776	1910	709	2475	2784	6108	3324	7902	3591	1827	7359	4808	6361	1712	2585	5236	4461	2676	3115	4950	6870	4903	4086	5787	3178	8133	5835	1773	4021	8461	5311	10559	1329	4992	5306	5969	4469	5267	3905	5434	1044	2063	2528	5246	1485	2656
TSC22D2	2678	6071	2859	916	1421	1789	2622	2914	3316	1687	3694	2663	4006	4181	2383	3931	3775	7646	2293	1671	1941	2784	2223	3494	2930	3759	2136	6092	2860	2865	1570	2301	1818	5850	11301	1153	2887	4877	2187	8908	7016	3605	3847	2046	4981	1197	4959	2525	2157
NUDT16	3663	9187	4485	3078	2032	3790	3977	5283	4389	2626	7149	5481	2142	5642	5443	5133	2791	3979	3468	5055	2782	2617	2436	5570	2418	3812	5190	1918	4778	3473	1762	2742	2930	4336	8306	1324	5096	3829	4838	4521	5801	3768	1925	1466	5426	1965	5099	3396	2863
BNIP3	2232	2958	2737	1308	1971	829	1942	1459	2591	1547	3191	2085	2216	2657	2424	2383	998	2379	2554	2107	1706	1770	2034	2338	2653	2105	1992	1397	2055	2532	1251	2471	2618	2594	3916	1708	2357	2605	2941	2512	2795	1757	3890	4150	4705	3283	8722	2464	2586
WBP2NL	62	63	45	35	67	24	44	30	38	41	91	43	83	74	50	59	18	46	74	64	79	65	72	47	39	39	54	50	52	97	51	70	51	81	228	49	69	67	94	34	88	42	16	38	6	22	199	63	161
IFI27L2	1516	1709	2155	1155	2905	660	3854	1033	1569	1153	1059	1744	2821	1725	1102	1860	1298	1168	1203	979	1387	929	662	2598	1465	1740	1483	664	1596	1242	1474	1137	1830	1755	2564	1428	1706	1315	1816	1685	2994	1643	704	1547	629	1557	3354	833	798
COMT	8156	14812	13236	7818	10605	4962	11497	7291	13146	7175	8249	11713	9843	11929	11508	12448	6875	12018	8056	8255	6827	8881	5199	15403	7721	7978	10304	5570	13728	9300	5873	6769	6952	12603	22312	5471	11336	8052	13327	13418	20014	9329	8583	9059	6657	6323	17476	8877	4358
CCDC171	253	245	135	206	146	125	151	185	312	149	415	175	184	327	266	237	172	257	252	153	226	201	217	262	177	129	268	153	300	256	135	240	210	410	406	98	210	262	306	217	433	177	61	138	98	65	265	243	410
CHSY3	366	403	395	189	287	241	412	118	666	273	297	598	258	260	321	738	502	296	651	377	159	382	220	553	404	432	388	271	690	278	225	289	205	467	718	285	342	461	380	421	329	327	206	130	47	91	716	250	366
HPS4	1648	2719	2248	1241	1276	961	1806	1596	2072	1814	2719	2351	1379	2719	2578	2330	1377	2226	2753	1704	2796	2148	1662	1856	1548	2013	2016	1054	2398	2470	1341	1457	2575	2576	5817	921	2426	2273	2340	1938	4340	1473	1687	3445	2185	3940	7022	3089	4810
TTC17	4377	6827	4857	2295	3057	2562	4124	3463	6351	3393	6826	5089	4652	6616	5041	6058	3688	5756	5843	3339	5451	3955	4315	4871	4007	4576	5001	3492	5179	5954	2838	3867	5198	7189	11917	2215	4807	6235	5302	6431	9011	4062	7683	4123	4089	9539	4975	4596	12305
EIF2B3	1349	1672	1150	860	1921	646	1850	696	1347	839	1235	1306	2115	1434	1415	1670	923	1926	1145	869	1293	1243	892	2647	1061	1628	1456	694	1761	1133	893	1109	1244	1646	2194	1135	1606	1014	1600	1517	2316	1240	1909	1569	1361	1982	4370	1278	1160
MT2A	8494	30937	10298	8963	4852	25836	15418	21872	19188	5016	12556	26315	46734	6513	10551	8432	15089	83824	4390	13686	2432	8072	5607	27080	10007	20347	9274	66783	4781	4036	5660	9969	7581	23322	81188	3839	17475	12770	4354	72063	53580	18531	11753	2945	2664	966	45418	6816	1693
TRIM40	1	10	3	2	0	0	0	0	1	2	3	0	4	5	2	5	1	1	0	0	3	0	1	2	4	2	2	2	1	6	1	1	1	1	5	1	3	2	11	3	4	3	63	0	1	0	0	0	1
WFDC11	0	0	0	1	0	0	0	1	0	1	0	1	0	1	0	1	0	0	1	0	0	1	5	2	0	0	0	0	0	1	0	1	4	1	1	0	2	0	1	1	0	1	0	0	0	0	1	0	0
UGT1A3	2	0	0	0	0	1	0	0	0	0	1	1	0	0	0	0	1	0	0	0	0	0	0	0	0	0	0	1	0	0	0	0	0	0	1	0	0	0	0	0	2	0	18	3	19	13	17	4	2
CACNA1C	1908	1996	792	702	670	1045	939	606	2767	933	1985	1521	1136	1341	1631	4107	2336	997	2063	969	736	1218	773	1260	1122	2224	1524	1478	3242	1158	662	893	1187	2862	3298	512	903	1346	781	1740	3909	1386	1289	105	264	213	1394	1233	4304
TNFRSF11A	270	500	514	125	300	289	363	179	386	197	205	473	157	259	519	496	271	274	395	194	510	261	176	738	272	569	732	210	607	299	179	326	302	400	720	101	302	209	256	368	568	305	246	1473	397	362	406	525	299
HIRIP3	1841	2641	2409	1227	1256	664	794	1282	1747	1322	1199	1676	1202	2400	2268	2227	963	1222	1032	1778	1348	938	652	1687	1006	1139	1911	910	1986	1774	743	847	921	2026	4593	543	2269	1703	2473	1536	2560	1292	721	718	653	623	1660	919	2064
LRFN3	1015	1187	935	402	364	429	691	348	1026	491	555	899	213	1046	1221	1307	736	432	887	491	508	685	395	1191	677	1080	872	380	1157	652	334	520	689	834	2649	266	977	725	794	839	1553	665	535	1262	643	644	2475	1520	983
PLA2G16	2211	6815	5569	2957	4323	1583	3514	2874	4281	3478	4315	3736	6382	4955	5171	4727	2673	7156	2709	3290	2717	3319	2771	5703	3748	2713	4706	2600	5041	3732	2893	2601	3684	5800	8003	3167	5929	3952	5427	7359	6805	3337	652	269	953	112	2065	4289	93
PEX19	5272	6735	5262	2994	5742	2197	4672	2812	5258	2811	5719	4710	5487	6498	6173	7126	2891	7099	4117	3673	4186	3947	3902	7516	4680	3461	4932	2666	6989	4464	3182	4465	4542	6020	9269	5218	5261	4283	5658	5116	8019	4095	3887	4772	4249	3644	6730	4331	3177
DSPP	0	0	0	0	0	0	0	0	0	0	0	0	0	0	1	0	0	0	1	0	0	2	0	0	0	0	0	1	0	0	0	0	1	0	0	0	0	0	2	0	1	0	0	2	8	7	0	1	5
EVI5L	1390	2569	1777	823	762	674	1231	871	1959	1061	1196	1556	820	1843	1809	2150	1235	1447	1167	1243	1040	1450	529	2018	756	1811	1544	915	2224	1210	817	742	979	1881	4600	321	1847	1226	1404	2015	3230	1335	848	637	1052	1030	1215	1181	1332
C9orf152	591	1608	1037	965	755	578	1037	909	1115	607	1051	3136	261	768	1994	768	369	419	783	970	993	433	1488	1347	1014	548	1948	113	2495	1632	572	893	958	803	1912	760	1353	684	1755	444	850	775	2461	30	37	5	12	155	19
TCTE1	437	153	23	794	60	428	103	82	12	449	268	25	35	137	1028	465	16	187	320	37	178	317	32	7	62	89	531	183	430	169	125	91	4	476	183	68	353	50	751	11	182	5	0	10	1	0	48	38	106
ZNF136	958	1178	719	422	884	407	667	435	713	521	1275	897	1037	1079	938	1124	427	1249	838	662	1144	615	799	858	803	865	861	798	1080	1017	529	877	970	1101	2142	758	856	796	842	1075	1605	583	336	1207	411	241	604	715	1000
TRAM2	5496	5443	3920	1536	1388	2252	2327	1846	7447	2813	3905	5111	1783	5418	3706	6670	6141	2578	7249	2678	3045	3312	3118	7089	3554	6253	4656	2818	6669	4177	1866	3103	4635	5021	10852	1281	3676	3925	3012	5959	8336	2925	3586	1779	3000	3940	8280	5074	6888
GPR156	17	53	7	106	23	75	41	15	13	58	49	25	13	29	164	87	27	17	62	17	17	31	8	47	20	38	90	33	64	17	28	13	98	113	62	20	52	9	90	21	44	14	25	1571	94	4	199	88	1452
TOE1	708	1174	1011	364	692	415	719	489	754	542	816	941	994	1143	940	1116	550	978	709	503	798	529	484	1043	689	1001	718	775	931	826	410	520	552	1203	2247	405	1012	785	948	1226	1470	703	904	759	486	505	1256	657	606
ZNF345	228	305	280	163	332	86	205	149	305	277	403	271	373	298	326	395	122	262	571	244	527	330	344	248	236	218	293	160	293	425	220	233	434	407	595	212	272	209	377	249	459	106	256	256	133	76	110	158	633
BRD3OS	1627	1877	1404	1255	1086	813	1238	673	1604	972	1243	1410	748	1648	2310	2284	880	1106	1519	802	1385	963	968	2018	1145	1259	1698	729	2232	1351	731	1061	1633	1606	2724	860	1331	982	1757	1190	1978	961	444	1210	958	871	2919	926	1006
OR11L1	0	0	1	0	0	0	0	0	0	0	0	0	0	0	0	0	0	0	0	0	0	0	0	0	0	0	0	0	0	0	0	0	0	0	0	0	0	0	0	0	0	0	0	0	0	0	0	0	0
USP40	2362	4906	3353	1774	1889	1343	2789	2826	3381	2370	4434	3065	2495	4701	3488	3726	2283	3075	3761	2770	2706	2810	2829	3504	2360	3202	3081	2197	3409	3540	1785	2214	3519	5306	8240	1219	3710	4000	3874	3692	5572	3187	3709	2204	2883	1675	3160	2086	2818
C16orf58	2525	4468	2675	1311	1986	1240	2242	1768	3206	1782	2371	2804	1913	2712	3336	3183	2125	1934	2397	1896	2429	2138	1258	4108	1602	2635	2502	1292	3075	2582	1509	1475	1858	3197	6170	960	2965	2912	2818	2909	6620	2591	2572	1403	2268	1162	3374	2501	2767
CTSV	164	309	44	91	117	74	56	63	55	135	107	41	175	241	77	566	115	76	37	80	55	48	111	60	72	25	53	272	179	80	36	150	104	44	2115	89	91	64	206	120	182	71	1011	315	1092	1644	5144	1036	1278
TMEM244	3	3	0	3	1	1	4	0	0	4	0	6	0	2	0	0	1	0	0	1	4	2	1	0	10	1	0	0	1	0	0	1	0	0	1	4	0	0	0	0	0	1	2	0	1	0	1	1	0
MPPED2	70	154	19	70	53	25	62	22	20	53	40	87	20	43	77	100	41	28	15	47	48	14	67	31	27	73	48	47	142	52	26	35	58	52	294	41	36	19	62	21	110	46	35	45	222	31	106	232	228
TMEM45A	1799	747	827	995	868	1035	1481	407	1311	989	1252	1160	534	594	2655	2045	1076	828	2009	423	737	1012	690	1577	842	1306	2115	877	2349	931	811	700	1826	1304	1342	926	775	695	1195	561	2266	583	2476	2169	623	817	33506	1149	6382
ARHGEF11	4828	7723	4524	3002	2147	3163	4191	3463	6654	3668	6831	5689	2427	9264	5663	8568	4489	4145	5680	3970	3651	4504	3748	5385	3410	5390	5095	3242	8612	5752	2217	3844	5389	6378	14284	1556	5446	4760	4931	6532	11665	4190	4816	2089	5704	3641	7825	5611	4525
SAP30	416	378	239	384	306	611	455	537	370	284	329	361	300	288	422	391	258	509	328	223	268	231	153	565	220	260	359	195	441	253	281	245	276	380	541	202	291	308	378	327	626	244	332	656	358	858	492	401	446
KRTAP24-1	0	0	0	0	0	0	0	0	0	0	0	0	0	0	0	0	0	0	0	0	0	0	0	0	0	0	0	0	0	0	0	0	0	0	1	0	0	0	0	0	0	0	0	0	0	0	0	0	0
LIN37	158	261	179	100	239	77	170	123	183	190	187	195	258	170	200	245	110	303	220	137	253	113	134	189	111	217	226	176	183	240	109	101	229	228	442	92	215	171	169	243	491	105	319	326	140	102	334	178	252
AL645922.1	5	15	9	1	1	1	5	11	2	5	4	12	3	25	11	9	3	3	2	1	3	3	4	11	11	7	7	1	10	17	2	12	5	9	24	1	13	7	13	11	23	13	2	0	0	0	2	6	1
ANP32B	9051	10121	9767	5173	6274	3070	7750	5417	9299	5867	7754	10276	6518	9047	10328	10811	6355	8947	7655	6331	9668	5929	5385	10306	6497	8663	8586	4559	9988	8300	5261	6055	6749	9998	13621	5257	10787	6523	9147	9839	11585	8959	18073	7375	9450	10540	23277	12149	7154
IL4	2	4	3	8	1	2	4	3	2	4	1	4	1	2	2	5	9	3	3	3	10	2	4	6	0	3	4	7	2	5	6	0	4	8	6	0	2	1	3	4	11	1	3	0	5	3	1	1	8
CNTN6	783	1868	1117	800	971	63	730	612	923	729	1849	206	1285	1351	1457	1167	133	934	771	1438	427	1019	1356	599	823	644	1218	1382	1484	1135	296	1226	1044	1744	1170	996	974	906	1822	995	782	1022	59	4	2	5	4	32	0
NDUFB11	3954	4558	3950	2014	4648	1273	5230	2048	3836	2341	2494	4275	4254	3921	5265	4492	2962	4845	3211	2286	3270	2924	2205	6796	3692	3105	3699	1699	4436	2513	2950	2534	2696	3868	8036	2994	4359	2627	3867	3979	6771	3437	11615	4050	6590	3521	6770	4927	3702
KRT74	0	1	0	4	0	0	0	1	0	1	1	0	0	0	2	1	2	0	2	0	1	2	1	0	0	0	0	1	0	2	1	0	3	1	4	0	1	2	0	0	4	0	0	142	19	10	180	85	227
HIST1H4B	0	0	1	0	0	0	1	0	0	3	1	0	0	0	0	0	0	0	0	1	0	0	1	1	0	2	1	0	1	0	3	0	0	0	2	0	2	1	2	3	4	1	13	7	8	2	5	1	9
LY6G6F-LY6G6D	1	2	4	0	1	0	0	2	1	0	0	1	3	1	1	0	1	4	0	3	2	0	0	1	4	1	0	1	0	1	0	4	1	3	2	1	2	2	2	1	3	0	0	0	0	6	3	0	5
CDX2	3	2	2	0	0	0	2	0	3	1	0	3	3	0	2	1	0	0	0	0	4	1	0	0	0	2	0	0	1	0	1	0	0	0	1	1	1	0	1	1	2	0	2	85	1	0	29	7	284
CAPNS1	30239	42805	38260	18505	23691	11657	27011	17596	35674	18178	24313	30485	21690	32961	34346	39884	20278	34713	23383	23945	16501	21243	18991	52734	28521	28327	28829	20633	34776	22603	13223	22875	25631	32450	60789	18136	34215	20854	33789	39884	43970	27722	38351	31808	16091	10338	33579	20366	10329
SERPINB9	2664	3071	2471	1138	1393	1518	2642	1525	2573	1764	3230	2942	3376	3678	2348	6670	2731	8674	1820	2161	5099	2273	3104	5643	3422	3084	3068	11249	4270	2143	1775	2166	2794	2655	7083	1438	2570	3092	1626	8923	5410	2739	2426	2542	801	757	3334	2035	1149
CFHR1	4	0	2	3	0	4	15	0	0	1	0	11	9	1	12	1	1	2	1	0	26	1	0	7	1	10	6	1	9	2	2	0	6	9	39	2	4	2	3	0	2	1	2	1	4	0	5	14	6
PTGS1	3620	4407	2436	974	1305	1639	1583	1442	2220	1615	2894	3986	1082	2514	2179	4236	3012	1643	1213	1174	2206	925	3531	4482	2696	2831	3377	1789	4281	2303	1137	2146	10526	1681	2175	1331	3335	1710	2562	2009	5189	1501	1064	1493	1197	451	3400	2199	486
VSIG2	2238	5973	5685	3040	5003	400	3072	3170	3973	2676	3724	2722	5377	5165	5641	4258	1037	6016	3440	5006	1758	2980	3183	3357	3265	2906	1830	2251	3296	3852	1732	3256	2502	4842	9595	3204	5880	3392	6262	4861	5077	4323	621	33	1646	23	35	412	546
ZNF761	770	1269	683	483	708	397	830	477	600	588	1130	745	1068	938	747	1013	375	912	798	837	1456	568	842	905	632	805	769	551	903	922	477	759	1027	1046	1434	548	752	632	922	953	1444	709	2254	1179	975	529	1476	1016	841
SIRT5	1205	1295	831	817	944	652	878	738	668	770	1353	820	1000	1270	1036	1229	514	687	885	687	972	656	838	814	830	679	910	462	1049	922	566	697	1019	1044	2013	729	1008	845	1291	717	1401	632	637	644	1598	576	2376	835	1491
PHKA2	1408	2639	1584	1176	1103	852	1402	1492	1993	1455	2314	2089	1529	2313	2136	2228	1225	1698	2082	1490	2210	1698	1540	2028	1095	1693	1679	1165	2330	2208	1107	1329	2150	2746	4098	749	1967	1762	2175	2290	4426	1355	4499	1451	3813	1324	1892	2169	5997
SH3GL1	4236	5724	4809	2341	3014	2262	5686	2282	6398	2670	2949	4505	2998	3687	5586	6050	4663	5787	4901	2913	3159	4115	1805	7642	2471	6503	5069	4125	5612	3170	2466	2196	3159	5581	10379	1581	4612	3187	3614	7759	10854	4092	7651	8928	9734	5061	12542	8388	7756
CHST3	2779	4532	1543	1039	477	2106	1408	1116	2557	1407	3041	1894	834	2190	2631	5358	1705	950	1369	1500	712	1302	1246	3191	1548	2812	2772	3616	3730	1042	656	900	1579	1555	6130	505	1885	1475	1237	3723	2864	1194	980	4776	2352	3539	5977	1493	3337
ZDHHC14	1380	2275	1115	534	697	374	676	462	1576	862	1420	1267	821	1386	1573	2216	733	861	979	1113	1198	1084	987	1075	1317	1233	1792	964	1440	980	501	1010	1085	1170	2672	710	1114	894	1140	1245	1335	749	646	660	859	693	738	472	575
CTRC	1	7	5	5	6	2	6	4	0	5	5	5	17	4	1	7	10	12	8	9	7	6	7	4	4	8	1	22	0	13	2	2	5	11	21	0	26	5	5	41	25	2	11	11	4	1	4	3	9
CCK	59	54	48	33	29	6	15	37	15	5	21	13	80	58	46	17	3	450	7	74	5	1	20	22	44	6	4	63	4	21	7	53	5	19	38	5	17	49	38	29	12	17	31	6	3	1	4	2	10
SNX3	12330	11662	10337	6163	15705	5524	15709	5218	11359	6746	11024	10302	16416	12191	11068	13286	7584	14881	10500	6788	11436	9419	8276	18099	10333	10261	10823	5455	13665	9927	6768	8952	10006	13086	16561	12160	9597	8616	11785	11147	17876	7922	15108	20166	9742	8281	12658	7053	6948
OCM	3	5	2	4	5	1	8	1	4	6	3	8	3	5	6	4	1	1	14	4	13	3	2	5	3	2	7	2	4	4	3	2	8	3	18	0	4	4	3	1	15	3	0	10	5	2	4	4	7
PRB1	1	0	1	0	0	0	0	0	0	1	0	0	0	0	2	0	0	0	0	1	0	0	0	0	0	0	0	0	0	0	1	0	0	0	0	0	1	0	0	0	0	0	0	0	2	1	0	0	0
DNASE1	478	810	496	473	416	334	477	497	701	910	894	627	680	621	537	883	356	203	1163	509	1918	754	569	220	290	752	762	292	739	872	523	357	1026	937	1527	155	727	648	880	522	1858	318	888	435	762	576	474	399	608
C11orf24	1796	3241	1970	902	1300	1123	2521	847	2367	1256	1330	2573	1197	2117	2068	3203	2669	2080	1849	1200	1544	1421	1088	3457	1426	3766	2236	1458	3331	1611	1086	1484	1755	2167	4519	916	2424	1394	1405	3079	4612	1986	8394	3140	1755	4284	6819	3210	2183
OR5AR1	0	0	0	0	0	0	0	0	0	0	0	0	0	0	0	0	0	0	0	0	0	0	0	0	0	1	0	0	0	0	0	0	0	0	0	0	0	0	0	0	0	0	0	0	0	0	0	0	0
ZNF708	442	484	397	240	659	196	420	252	431	367	732	415	540	601	575	562	165	493	761	264	1001	425	643	303	466	515	597	303	570	634	356	469	648	613	966	340	399	465	513	425	877	219	214	486	217	134	213	261	498
ZNF282	1584	2867	2369	1085	1087	863	1322	1137	2759	1234	1625	1854	775	2569	2740	2549	1276	1537	2089	1818	1504	1547	1069	1871	1386	2142	2103	1053	2437	2071	843	1331	1547	2369	5374	543	2186	1470	2206	2661	3528	1636	2748	2986	2853	2458	6298	2797	1571
MAP3K15	55	215	187	34	97	6	9	102	151	30	212	59	169	168	72	77	16	62	104	136	50	150	178	28	82	19	107	44	72	278	25	114	212	270	264	87	174	224	225	57	204	135	4	1	26	19	27	12	70
NDUFAB1	2020	2445	2151	1244	3896	824	3361	914	1626	1538	1523	1996	3916	2132	2380	2473	1216	3786	1856	1158	2023	1785	1224	3836	2065	2121	2042	1162	2357	1473	1481	1332	1770	2505	3579	1838	2524	1618	2660	2195	2648	1580	4891	2115	3741	2425	5026	2285	2052
HS3ST4	10	24	48	5	4	3	4	3	1	3	2	3	1	4	22	8	6	16	2	0	7	0	6	6	5	0	1	3	3	0	2	3	2	3	17	2	5	7	0	9	18	1	0	907	384	0	3	51	16
TTLL12	2150	2755	2340	946	1338	1115	1986	1279	3296	1196	1622	2587	835	2770	3222	2926	2074	1982	1918	1357	1753	1508	1094	4246	1373	2621	2229	926	2947	2905	1083	1339	1860	2145	3992	1076	2534	1786	2469	2191	5598	2823	9955	4112	20569	17516	23196	6538	7795
TRIM24	2403	2744	2527	977	1493	876	2082	1580	3985	1572	2680	2755	1443	3729	3198	3680	1583	1489	3061	1598	2232	2217	2781	2664	3049	1810	3015	972	3784	3010	1230	2207	2175	2401	7540	1441	2431	2563	2392	1875	3144	1810	2129	2384	2346	11992	5997	3997	865
BORCS8	807	1269	1035	775	1009	445	1259	732	940	948	818	897	1464	881	1133	873	478	1396	1035	776	998	1027	520	1240	625	1183	802	636	879	907	788	574	805	1304	1738	419	1185	728	1189	1245	2309	745	885	2167	696	488	1367	1041	1442
CNFN	17	29	28	19	38	9	52	13	17	21	10	32	13	18	49	23	24	24	23	10	37	10	24	19	18	29	41	40	29	17	15	8	15	33	48	12	25	19	45	19	64	20	26	648	241	10226	3417	427	333
GATAD2A	5446	8161	5522	2680	2396	2536	4129	2855	7978	3226	5731	5931	2693	7380	6403	8476	4682	6575	6361	4072	4545	5007	3068	5739	4251	7038	6026	6003	7961	4757	2486	3823	4037	6392	13308	1668	6099	4671	4878	10188	10359	4891	7070	5928	6402	4366	12422	8042	6135
ABHD17C	2630	2738	3736	1206	1757	684	2374	1198	2678	1441	2414	2222	1768	3276	3542	2983	1412	2566	2445	1862	1739	1719	2447	2745	3530	2038	2211	1287	2999	2669	1242	3056	2073	2906	4554	1473	2661	2365	3035	3211	2681	1675	10793	3784	4446	9927	3433	2113	861
DAPK1	7209	17266	13064	5886	5748	4630	5770	11710	14285	8240	15082	13912	7162	21436	16416	11571	7552	9104	11660	11011	7339	9161	12159	13704	7904	5780	10787	4759	13273	15515	6385	10742	16864	16462	32130	4210	13953	13886	17669	14085	23463	10184	25872	1189	6587	1008	3162	5820	1074
DACT1	1062	894	458	170	351	253	769	259	936	256	682	478	403	885	450	1569	1230	1486	916	447	431	483	354	684	694	1414	729	1033	1497	625	283	533	437	1632	2118	340	627	457	403	1523	1659	947	1400	235	201	148	3737	1383	994
RAPGEFL1	257	433	492	446	211	209	277	421	508	467	490	396	494	319	551	729	316	355	573	482	318	488	266	304	362	369	522	414	483	428	251	233	373	650	1280	99	540	430	637	488	1163	251	4716	2038	13183	8408	5964	4285	1588
TF	48	59	40	92	61	419	78	35	14	52	47	146	78	56	1437	121	302	104	126	33	426	57	36	13	3	52	85	39	97	74	74	32	44	346	2371	254	78	25	58	43	379	65	35	35	400	370	70	85	70
MFSD6L	36	94	64	122	51	37	134	35	59	102	92	81	43	43	128	154	26	33	96	51	52	33	47	92	109	52	138	67	130	94	45	48	46	129	104	18	74	48	134	37	100	123	386	2	113	45	44	65	8
TRAPPC2L	1884	2204	2621	1269	3710	628	3103	1095	1993	1468	1432	2105	3180	1975	2519	2327	1243	2701	1995	1506	1794	1421	1203	3657	1990	1683	2253	756	2270	1622	1603	1431	2082	2015	2942	1931	2631	1548	2448	1869	3045	1544	2077	1434	1956	1564	3987	1419	1264
EME2	197	592	276	369	285	185	701	512	321	853	432	528	579	338	343	362	238	557	694	558	706	636	215	290	146	863	371	457	337	670	350	218	381	940	1507	32	542	392	556	594	2174	288	465	299	964	640	346	451	757
MYL9	60331	55250	45355	20647	29686	18687	19514	19439	39008	21673	37813	22325	46145	40251	49023	70254	29174	34792	30897	44922	14385	22569	21744	42504	36607	38904	41412	32151	57160	23447	18264	26736	22290	38492	80118	24524	42529	33623	44990	32968	49194	25553	9071	3085	2660	3423	36927	15813	16741
CNBD1	0	0	0	0	0	0	2	0	0	0	2	1	0	0	0	0	0	0	0	0	1	0	0	0	0	1	0	0	0	1	0	0	0	1	0	0	0	0	0	1	1	1	6	14	0	0	0	0	4
ADI1	6728	7037	9256	3146	9058	1961	9767	4445	7410	3649	7114	7448	9523	7940	7355	6125	3715	8511	5355	4832	5007	4576	5494	10312	7348	4596	6711	3137	6131	6716	4634	6582	7623	7033	12717	6985	7070	6597	8596	6132	9758	6307	8214	12638	7730	6371	8083	5129	2312
C2CD5	2607	3011	1867	1600	1812	1466	1915	1627	2461	1949	3696	2253	2086	3167	2610	2776	1633	1828	3402	1598	3901	2031	2655	2144	2417	1831	2548	1373	3298	2960	1497	2348	3048	3611	4336	1312	2222	2757	2904	2132	4465	1734	1959	2931	2011	1387	3272	2789	5271
NOV	4530	788	399	340	267	847	214	191	2649	334	621	294	646	441	774	2278	477	345	4183	281	396	961	584	658	533	604	870	481	1657	499	661	540	527	1151	1892	390	368	539	472	392	1023	216	209	1145	106	27	407	228	373
CDK20	389	802	505	583	411	343	412	328	411	632	428	602	414	608	757	732	279	595	554	400	466	419	290	801	317	564	546	314	769	529	308	372	731	688	1189	220	623	376	777	557	1070	387	158	1392	289	217	904	264	886
LRRC10B	956	398	23	2051	268	771	306	153	77	1068	537	31	132	400	2654	966	70	773	595	86	418	618	85	46	133	205	1086	505	851	435	302	105	7	1520	469	135	1054	176	1868	56	457	23	23	55	17	12	659	29	107
XKR5	10	8	21	3	0	21	8	4	81	3	62	12	26	11	9	11	7	19	33	10	6	17	4	16	4	1	10	4	8	2	3	6	8	40	3	0	3	2	6	5	7	9	10	72	1	4	16	8	116
BTAF1	1832	3383	1120	1146	1230	1398	1856	1545	2059	2004	3918	2162	2793	3024	1733	2638	1539	3210	3549	1812	4459	2360	2446	2391	1507	2668	2010	2385	3354	2722	1602	1742	2783	4503	4347	699	1777	3069	2223	4107	5740	1751	2237	2014	1971	1932	2466	1833	4817
UVRAG	2956	3288	2912	1320	1465	1475	2075	1664	3725	1614	2964	3064	1897	3249	2908	3580	2035	2784	3323	1951	3243	2881	2059	3359	2268	1958	2440	1613	3157	2246	1517	2346	2375	3744	6036	1476	2426	2678	2438	2696	4375	2169	2402	5422	1409	2473	1877	2207	4956
UPK3BL1	0	2	1	0	42	1	29	1	8	55	2	0	51	39	0	1	1	66	30	38	22	1	54	0	29	34	2	25	1	21	0	0	111	0	68	35	54	4	3	14	6	0	0	27	358	237	5	62	165
CEP250	2461	3007	2157	1554	763	1528	1190	1349	3208	1822	2374	2471	913	3452	2607	3239	2076	1033	2334	1358	3740	1589	1097	1669	794	1786	2605	939	3684	2358	995	1016	1876	2681	4638	315	2611	2087	2281	2101	4961	1658	4143	3339	3802	2770	5168	3306	4333
HSF1	5285	8033	5704	3212	3080	2728	3976	3225	5633	3231	4632	4854	4290	5644	5531	6267	4178	7375	4312	4071	4099	3830	2467	4884	3595	5638	4587	5082	5386	4508	2560	3242	3319	5616	14132	1705	6352	4539	4987	10085	11157	3921	19528	5092	6893	8755	9103	4972	10733
CACNG8	15	9	18	10	5	39	9	7	126	17	15	26	17	3	27	13	17	9	431	24	23	28	3	9	1	9	56	11	16	29	12	4	15	98	90	2	4	2	19	16	43	3	15	4	5	2	38	22	9
PSMD14	2827	3373	2393	1590	3832	1364	5223	1264	2850	1798	2494	2210	4548	2716	2844	3398	2009	5140	2671	1662	2898	2428	1623	7212	2556	3159	2840	2017	4152	2075	1770	2241	2735	3564	4350	2562	2618	2252	2782	3452	4375	2526	10258	7757	7560	6031	14481	4320	3078
SARAF	25000	31291	20784	16683	23939	11112	20091	13504	20085	14425	25050	24252	26049	33725	24411	28701	15171	38265	19522	13458	23384	17814	17802	28851	21182	15282	21033	15276	27263	20833	13980	19837	21835	27028	39049	21966	24097	20849	26093	29198	37399	17437	22434	10641	6438	6512	14744	15457	6938
BBS12	638	554	456	359	522	210	357	158	423	260	626	249	307	459	492	599	136	492	533	366	399	338	354	492	482	277	570	171	669	374	247	495	575	491	406	462	332	300	595	289	535	244	197	1031	121	85	440	247	216
OR56A1	0	0	0	0	0	0	0	0	0	0	0	0	0	0	0	0	0	0	0	0	0	0	0	0	0	0	0	0	0	1	0	0	0	0	0	0	0	0	0	0	0	0	0	0	0	0	0	0	1
CNTROB	2168	6267	4206	2063	1449	1221	2555	3518	4138	2272	3723	3446	2077	4471	4979	3936	1923	4266	3399	3663	2473	2741	2192	3518	1626	2721	3472	1976	3731	3871	1491	2207	2581	5425	8328	910	4806	3510	5200	3825	7546	3280	2432	1666	2307	1265	3253	3357	3680
HP1BP3	12349	16243	11690	6440	7557	4772	9753	7105	14181	8462	17358	11457	9660	14194	12774	16822	7822	11508	14636	9698	13932	11049	11511	13090	10830	11857	11452	8502	15769	14249	6411	11663	12319	15972	24599	6543	10751	11696	11893	13875	18492	8115	15863	14731	9996	8697	11358	10821	18176
TNFRSF11B	678	439	662	102	393	125	567	273	1677	175	431	241	451	498	211	1427	1111	227	350	360	597	387	443	554	720	1493	394	958	636	222	378	510	547	1157	1055	552	260	677	200	563	298	521	477	488	137	56	182	218	284
GPX6	0	2	0	0	0	0	0	0	2	0	0	0	0	0	1	3	0	0	0	2	0	0	2	0	0	0	1	0	0	3	0	0	0	0	0	0	0	0	0	0	0	0	0	0	0	0	0	1	2
CLDN2	117	499	491	60	216	210	141	91	1527	400	209	584	214	127	34	1295	781	152	1654	27	33	1490	47	1010	135	610	599	82	2660	33	190	23	106	569	2893	21	310	76	37	1862	420	812	141	25	22	25	36	849	53
FKBP15	4717	8148	3908	4739	3528	3575	6586	3098	7452	4952	6522	6849	3380	9200	5608	8116	5381	4448	6104	4223	6762	5001	4205	7460	3316	6623	5656	2692	9656	5493	3088	4605	6636	8297	9340	2482	5920	4343	6011	7347	14396	4712	2213	2815	3756	3137	6565	5428	1920
ADH1C	382	235	221	603	239	187	289	139	265	240	226	492	131	137	440	569	199	551	271	188	92	395	202	205	234	106	1003	212	497	219	212	111	245	821	356	214	448	315	833	141	315	359	218	80	175	213	19	81	14
DLG1	4192	5481	3735	2041	2574	1670	2883	2310	4414	2502	6478	3712	3440	4584	3956	5416	2420	3713	4267	3121	3628	3091	3798	4924	4238	3484	4178	3013	5775	4297	2107	3597	4135	5218	8015	2648	3725	4455	4521	4006	5744	2907	5145	6158	13341	16881	15778	3692	7799
PPP2R5D	4204	4119	3554	1867	2247	1878	2882	1747	4509	1907	3121	3421	1852	3912	3693	4967	2521	2772	3430	2208	2918	2303	2362	4716	2584	3008	3321	1532	4759	2855	1649	2600	3250	3395	7414	1816	3361	2506	2908	3367	5949	2523	5890	3328	4244	3368	7239	3825	4787
CDC42EP5	519	424	699	257	585	195	509	175	870	291	279	338	442	323	499	764	412	492	822	302	315	521	112	513	360	576	688	383	424	293	256	121	211	752	1236	120	422	353	415	595	670	209	375	1209	56	52	553	260	1187
NKPD1	1	3	5	5	3	0	5	8	2	6	3	14	3	3	6	2	1	5	5	4	17	9	0	2	3	8	9	5	2	0	3	0	6	12	16	0	5	3	3	3	26	2	34	294	61	336	245	85	228
TMEM132E	14	25	13	11	6	44	22	9	45	5	14	55	12	24	51	82	33	3	79	5	36	28	11	51	27	81	47	14	84	11	10	3	32	23	89	6	20	13	11	17	103	13	14	7	28	16	50	26	8
TMEM51	1247	1297	946	946	830	674	1652	717	1519	991	1022	1559	1408	1234	1384	1901	1322	2347	1457	940	828	1039	650	2195	812	1610	1202	1944	1633	782	779	768	902	1565	2894	643	1321	993	1012	4302	3326	1373	2708	1516	1315	1004	2860	1548	817
HDAC5	6774	8099	7683	3340	3349	2394	2969	4025	8638	4101	5291	6651	2983	7687	6728	8894	5043	4715	5942	5548	4412	4153	3286	4367	4168	4147	5638	3472	6560	6216	2769	4077	4159	6332	14681	1800	7003	5965	5769	8085	11746	4982	2373	2866	5316	2222	6968	4027	5260
DNAJC1	3952	3251	3171	1459	2953	1149	3244	1699	3055	1932	2689	2897	3337	3030	2496	3788	2260	3283	2237	2039	2014	2014	1511	4013	2338	2829	2913	2362	3240	2079	2007	1889	2220	2880	5966	1529	2955	2551	2944	3697	3803	2490	9841	1351	1252	1042	2267	1887	1169
SERTAD1	3178	6782	3923	1037	4267	2733	3278	6995	2813	2609	2270	2214	23513	5569	2747	3685	6189	19093	1500	1305	1150	2545	1564	5347	6114	3824	1807	9134	1297	2225	2954	982	1082	7916	23018	1155	4042	7437	1973	13727	11028	5532	2766	2840	709	516	2453	1275	578
NUBP2	2411	2973	3093	1645	3653	873	2901	1447	2538	1759	1399	2669	2608	2518	3492	2885	1656	2408	1880	2105	2148	2122	822	4135	1337	2864	2656	1220	2803	2001	1831	1003	1463	2562	5496	849	3130	1699	3034	2700	4726	2127	3002	2889	2619	2396	4023	2381	2048
STMN1	4731	4093	3700	3026	6331	1492	6879	2226	7020	3326	3332	4536	5293	3899	5684	7740	3204	4213	5410	2895	6520	6513	3565	3803	4365	3404	5853	1922	7348	4226	2460	3582	6187	6188	7042	5613	5504	2829	5931	4576	8725	7097	8975	32886	11771	11531	23916	6977	20303
GAD1	14	9	7	72	10	8	23	4	8	8	11	7	8	5	13	14	16	17	18	9	71	21	6	11	12	24	28	2	12	13	25	5	8	27	28	3	10	15	18	18	26	12	95	1234	24	3	24	28	1538
TMEM88	1020	570	1055	209	401	326	519	393	888	495	532	352	1373	703	707	831	485	1553	1092	523	160	354	384	1012	802	445	512	1128	421	359	483	327	328	760	2341	237	510	679	529	1871	1502	300	145	20	48	59	154	86	108
LDLR	23273	62452	32236	6994	8219	15314	17948	31771	33899	18620	27487	15454	33374	41316	26206	22386	32248	71180	9699	11317	9322	18557	10771	33362	25958	15817	11408	56402	18580	18806	13475	13246	7511	48368	105915	5845	26267	86713	15618	108873	62684	41247	8159	6160	6217	3658	12120	8190	4610
DIRAS2	46	6	1	20	6	14	3	8	2	29	8	1	1	15	21	34	3	2	16	0	7	8	1	3	25	0	32	3	33	7	9	2	23	17	3	5	9	5	31	1	35	1	1	2	784	179	276	471	37
OR8G1	0	0	0	0	0	0	4	1	0	0	0	0	0	0	0	0	0	0	0	0	0	0	0	0	0	0	0	0	0	0	0	0	1	0	0	0	0	0	0	0	0	0	0	0	0	0	0	0	5
ELF5	451	424	1648	225	1713	211	1655	1050	575	967	427	2018	296	2062	162	1077	803	490	481	321	2228	1266	1654	1580	2021	614	521	26	1648	1000	2065	713	912	431	1835	168	1292	4009	1219	684	3071	2312	200	969	707	1087	52	283	6
NPIPA7	0	1	0	0	0	0	0	0	0	0	0	0	0	0	0	0	0	2	0	0	0	1	1	0	0	0	2	0	0	0	0	0	0	1	0	0	0	0	1	0	0	0	0	0	0	2	0	0	0
PATL2	222	150	125	202	78	104	201	205	89	280	150	201	192	123	150	154	66	177	228	137	680	203	89	93	57	150	161	171	134	189	218	122	163	245	436	78	155	162	272	169	558	57	105	166	75	20	46	136	42
ZNF765	692	969	575	357	683	369	576	402	710	368	1128	588	736	1190	710	959	336	833	747	501	935	592	651	853	630	592	662	486	932	885	381	569	719	780	1609	516	639	628	677	908	1267	492	1260	1296	667	364	1181	627	536
NTRK2	1176	14527	170	3716	4473	1574	712	676	228	635	409	1101	338	4047	5328	1876	830	927	244	831	4049	174	2779	1001	2043	4250	631	3327	3780	2678	610	4605	4249	308	5327	3225	1574	3720	1063	356	7299	2470	1578	5342	33136	35964	33052	25176	1213
TMEM184C	2655	3444	2038	1137	1716	1314	2336	1256	2907	1489	3447	2184	1599	3455	2851	3459	1522	1983	2496	1648	2199	1796	2063	3673	2248	2241	2400	1329	3668	2541	1320	2047	2549	2823	4445	1493	2101	2517	2171	2328	3551	1970	2312	3501	1236	2743	2219	1775	1631
LENG8	3234	10011	4742	6567	4625	3722	7545	6273	6631	14391	8738	7394	10982	5551	5828	6628	3359	8334	13488	9352	16245	9729	4803	3958	2094	13754	5602	7064	4709	11354	7114	3213	8471	13227	24636	744	7415	6143	8908	12874	35895	2861	9210	7652	7709	2115	5548	9130	11579
PITPNM3	1478	2236	2980	835	789	433	492	1181	1398	1060	1569	1554	1007	2033	1665	2218	1293	1065	751	1092	757	1006	914	1366	1121	724	1533	671	2030	1854	819	799	1344	1842	4870	260	2095	1935	1639	1472	2820	835	2342	212	3600	595	1780	776	1510
XPO5	2079	3304	1705	1069	995	1277	1731	1027	3311	1285	2268	2399	1202	2930	2701	3271	1761	1960	2478	1162	2221	2098	1508	4088	1796	3560	2537	1413	4107	2172	1014	1621	2078	2877	3886	996	2594	1871	2018	3518	4203	2075	5836	3546	6031	5413	11063	4144	4933
EPOR	637	815	1236	654	711	246	779	703	1963	858	709	704	866	906	895	1105	499	593	2022	1141	794	1115	745	801	704	721	894	437	783	1246	471	619	791	1146	2365	345	1124	636	1397	1015	2354	478	449	182	94	119	533	439	370
MAGEA9	0	0	0	0	0	0	0	0	0	0	0	0	0	1	0	0	0	0	0	0	0	0	0	0	0	0	0	0	0	0	0	0	0	0	0	0	1	0	0	0	0	0	0	0	3	3	1	0	0
BTBD8	67	33	24	28	28	26	19	32	49	34	91	28	26	93	32	41	40	18	51	31	44	34	50	29	43	18	29	10	50	40	14	33	63	53	69	16	15	62	57	12	58	23	33	26	5	5	34	21	40
TXNDC8	2	0	0	0	0	1	0	0	0	0	0	1	0	0	0	1	0	0	0	0	0	0	0	0	0	0	0	0	1	0	0	0	0	3	1	0	0	0	0	2	1	0	0	0	0	0	4	1	0
KCNH7	5	12	7	13	2	4	5	7	3	4	15	6	7	9	4	9	2	12	9	6	8	4	3	8	2	5	9	17	9	5	5	7	5	4	7	7	7	8	9	8	13	2	5	13	7	4	9	1	2
INAFM2	761	1096	895	443	411	321	851	458	742	521	899	1098	465	907	1038	1156	715	1192	726	489	577	768	771	1530	869	912	1055	609	1163	1018	472	709	670	942	1558	580	1446	673	782	854	1415	1100	309	725	100	810	975	764	493
TMX1	3385	3966	2925	1574	3285	1882	3966	1692	3253	1844	4346	2959	3105	3718	3021	4013	2604	3966	4602	1772	3570	3132	3230	5718	4158	2900	2912	2235	4356	4089	1946	3661	3852	3929	4964	3469	2642	3621	2856	3294	4406	2830	4602	2883	1428	4337	7060	3041	3446
TSLP	176	149	197	51	128	40	71	37	127	86	150	44	409	115	96	259	72	644	144	83	123	119	113	72	150	167	105	296	137	94	61	123	125	187	319	126	99	60	60	467	112	87	64	278	56	241	1313	144	129
MSN	93399	140193	68760	37732	35594	38227	53044	42261	129013	45228	92014	76781	42125	122847	94389	160128	66609	86165	68074	57908	51251	68605	48385	169930	75648	75284	72944	75651	136282	65635	28403	62374	58673	97255	186079	39887	79994	75948	67001	128179	118910	76175	65179	29773	35453	19223	72705	44134	11592
SSX4B	0	0	0	0	0	0	0	0	0	0	0	0	0	0	0	0	0	0	0	0	0	0	0	0	0	0	1	0	0	0	0	0	0	0	0	0	0	0	0	0	0	0	0	0	0	0	0	0	0
[truncated: 17,703 more rows]
[truncated: 458 more columns]
