# Supplementary material for: Prognostic Implications of Pyroptosis-Related Gene Signatures in Lung Squamous Cell Carcinoma
Source: Front Pharmacol. 2022 Jan 27;13:806995. doi: 10.3389/fphar.2022.806995 (PMC8829032; doi:10.3389/fphar.2022.806995)
Supplement: Supplementary file 2 [file Table1.XLSX]

## Sheet: Sheet1
gene	logFC	FDR
TNFRSF1B	1.2899	4.19277e-28
IFIH1	1.01316	1.48318e-20
GPR39	1.10439	8.94775e-13
LCP2	1.30485	7.41207e-29
CCDC68	1.31474	1.56934e-18
BATF3	1.01817	7.29876e-21
C1QC	1.3282	2.09959e-23
DOCK8	1.21654	5.70856e-24
IGSF5	1.0083	6.49605e-05
MPEG1	1.31806	1.57447e-24
PAPSS2	1.39804	2.39009e-17
CYBB	1.43232	2.29924e-23
CCL15	1.32278	2.29364e-11
CCL22	1.13237	1.79794e-16
SLC7A7	1.29355	1.57771e-26
FBN1	1.15917	9.75129e-14
SIRPD	1.35013	1.91015e-15
BPIFB1	1.3407	0.0028377
CAMK1G	1.13214	5.02996e-20
NHLRC4	1.1334	8.50556e-16
RCSD1	1.13316	6.92304e-23
CXCL8	1.38437	1.25867e-07
MILR1	1.30462	1.16408e-27
AIF1	1.21889	3.24737e-27
SLC11A1	1.04517	1.07373e-17
SPOCK2	1.7383	3.26902e-19
COL15A1	1.002	5.43037e-11
ARHGAP31	1.10104	5.33794e-23
ANTXRL	1.45305	6.21055e-05
RAC2	1.1435	1.88115e-26
LAG3	1.06757	2.87092e-14
HABP2	1.63459	1.90256e-09
PILRA	1.26015	2.45553e-25
CCDC178	1.07448	3.91117e-05
MORN5	1.277	0.00010719
GHRL	1.14045	7.99638e-20
MIA	1.18098	1.54713e-08
ADAP2	1.04283	7.94478e-28
SERPINA3	1.00753	1.34658e-07
ITGAX	1.11671	2.19794e-22
LILRB2	1.20581	2.75479e-24
LILRB5	1.09012	2.09322e-17
SELPLG	1.19554	9.7909e-26
TOR4A	1.03501	5.26083e-19
ECSCR	1.01661	1.06937e-24
PADI4	1.2132	2.40722e-15
KEL	1.1642	1.12563e-06
DPP4	1.59347	2.9096e-18
SPON1	1.20268	4.48421e-15
PIFO	1.17078	1.28314e-10
TNNI2	1.00519	3.11993e-09
TTC29	1.39112	1.63013e-06
CLEC10A	1.28345	2.9096e-18
CDKL2	1.28077	3.65401e-17
ACKR1	1.18046	3.45139e-09
ERICH3	1.13087	0.00437819
ZNF385B	1.28671	4.06429e-12
SLC15A3	1.1061	2.89534e-21
GPBAR1	1.03266	1.28103e-21
FMO5	1.08372	4.44003e-12
PDZRN4	1.19998	1.48974e-05
GUCA1A	1.24388	4.84849e-06
CLEC4A	1.47629	5.34676e-29
RASSF4	1.07518	5.1564e-22
KLRG1	1.03173	2.11238e-17
KIR3DL1	1.29913	1.18977e-08
HLA-DPA1	1.3543	2.54445e-26
PON1	1.67105	6.75197e-06
NCF2	1.06037	1.16823e-24
GPR68	1.0265	5.1444e-17
BCL2A1	1.80114	2.44225e-25
AMBP	1.64186	0.000165925
PGC	1.96558	2.04349e-06
GPIHBP1	1.20615	3.23845e-10
STARD8	1.12959	1.17675e-25
MMP13	1.51809	2.36155e-05
GAB3	1.05149	2.53815e-23
VWA3B	1.30953	2.06779e-06
IQGAP2	1.06746	7.39993e-19
PCDH15	1.6885	0.00703618
ABCA6	1.1341	3.72192e-17
SLC8A1	1.02279	3.14015e-17
AMER2	2.34418	0.0154568
SFRP2	1.10014	5.61007e-11
ATP10A	1.32716	5.55929e-21
ITGAL	1.15127	4.42145e-18
PCDHGA8	1.1337	4.77539e-05
SLC16A4	1.30912	3.94054e-22
SAMD9L	1.17793	1.13579e-21
TRABD2A	1.24002	4.37288e-22
KCNQ3	1.23892	6.19911e-11
KCNN4	1.06033	2.92059e-14
TGM2	1.50142	1.51688e-23
RARRES2	1.01343	7.52814e-16
VSTM2L	1.28301	3.1413e-13
AC004233.2	1.12672	0.00156835
EMILIN2	1.16195	2.30343e-25
CCR6	1.42888	4.82918e-17
ACSM3	1.32138	7.85843e-11
NYAP2	1.439	2.56021e-09
RXFP1	1.00887	1.28899e-06
NEURL3	1.01642	9.09459e-07
ITGAD	1.17145	1.51338e-11
ZNF683	1.20613	8.16341e-11
RASGRF2	1.16105	4.02981e-19
CCL21	1.10472	4.36484e-14
CD1C	1.12005	1.23348e-13
TMEM176B	1.12254	2.85483e-24
IFNG	1.19759	2.42278e-08
IL21	1.07662	8.33093e-07
PARD3B	1.05169	9.43894e-13
RUBCNL	1.10847	4.36188e-20
NAPSA	1.66298	3.38817e-07
IL4I1	1.20411	9.44561e-19
CXCR3	1.2227	9.99733e-18
DIO1	2.12989	1.76565e-16
AC011195.2	1.50589	0.0288866
DYDC2	1.03485	0.00113924
PON3	1.62378	1.84068e-12
RHOJ	1.00825	1.94781e-21
TCTEX1D4	1.44649	3.45295e-16
GYPC	1.19263	1.02727e-23
TMEM232	1.02794	4.05667e-09
DOK3	1.00727	1.61654e-22
PPP1R16B	1.17519	2.43606e-19
LGALS9	1.01344	1.07164e-16
SCGB3A1	1.68124	1.33957e-06
CCDC141	1.28439	4.89404e-16
BRINP3	2.02754	6.62018e-09
PLP1	2.075	0.00015933
GPR31	1.18455	4.55709e-10
CHRDL2	1.13245	5.95131e-12
GMFG	1.16651	1.85213e-26
EVI2B	1.2001	1.00189e-22
FAM170A	1.22588	1.23443e-06
GRIK4	1.05147	2.34516e-08
C7orf57	1.09032	5.46459e-06
INSC	1.23447	4.18994e-07
CXCL5	2.54135	1.13434e-10
APOBR	1.04894	2.22826e-20
SLC34A2	1.70505	2.92891e-10
RELN	2.42554	1.17217e-11
LDLRAD4	1.03031	1.25149e-15
IL9R	1.10842	2.15981e-17
HPR	2.02264	3.78367e-08
VGLL3	1.44963	1.06427e-13
EPPIN	1.0508	0.00066943
EBI3	1.28668	2.80513e-23
MS4A3	1.11731	1.58777e-10
ATP8B4	1.24795	2.23734e-26
FOXP3	1.17051	1.71678e-19
CMPK2	1.08236	1.09967e-16
FHOD3	1.06423	2.55316e-07
CD52	1.36284	2.7225e-21
CD37	1.1693	4.94084e-21
VTN	5.23358	1.51704e-12
HSF5	1.27136	1.72244e-13
SIGLEC9	1.32864	3.14709e-27
SPNS3	1.0425	1.24241e-17
TMIGD2	1.15473	4.37224e-13
BTK	1.17937	1.62507e-22
RRAD	1.3767	1.45755e-10
B3GNT7	1.32007	2.28656e-14
MT2A	1.13669	7.31677e-20
TCTE1	1.11048	0.00471194
AL645922.1	1.16106	6.60408e-07
CNTN6	1.73702	3.28404e-10
SERPINB9	1.26656	2.45553e-25
PTGS1	1.13143	1.2223e-19
TF	2.21529	0.00152112
LRRC10B	1.3604	2.05874e-07
KCNH7	1.08356	1.21813e-06
TLR8	1.39594	7.07519e-22
SAA2-SAA4	1.04724	3.15951e-07
C15orf53	1.15699	2.65282e-13
CD8A	1.23072	1.41222e-18
RPH3A	1.04339	1.66627e-05
TCEAL7	1.22111	7.04897e-11
GPC6	1.23172	6.34787e-15
CCL24	1.22496	6.28678e-09
FCRL3	1.08098	2.00048e-11
TLR10	1.70293	4.58106e-12
SLAMF1	1.11593	6.86255e-17
HAVCR2	1.31423	2.50359e-26
PTH1R	1.10924	1.37292e-14
FAM216B	1.52544	8.2538e-07
PCDHGA12	1.37882	8.60417e-19
C5orf49	1.10743	1.17479e-09
SEC14L6	1.11413	1.77168e-10
SH2B3	1.10942	2.14372e-27
AL049634.2	1.50941	1.25515e-10
ADGRF5	1.35956	1.24518e-19
TNN	1.63393	4.13105e-07
GLIPR1	1.07262	3.40711e-21
GP2	1.79749	0.000222945
EDNRB	1.16335	1.87797e-15
MMP8	1.38578	1.96282e-08
INSYN2B	1.19531	1.20657e-12
CPM	2.24075	2.23399e-20
CYP27B1	1.9149	2.44532e-16
SLC22A31	1.18752	1.64539e-07
CFP	1.27469	1.86468e-23
VEPH1	1.6181	3.052e-19
LIPC	1.49481	1.77237e-18
ABHD12B	1.63951	0.000248324
EFHB	1.03224	4.96383e-07
IL12B	1.16419	4.10727e-16
FAM9B	1.98585	0.00732665
C1orf87	1.55309	0.000132683
CA4	1.17088	5.20371e-06
IFIT2	1.15827	5.55988e-20
PLXNA4	1.24901	6.45286e-14
CD1E	1.42034	1.45219e-12
ZNF560	2.14958	0.00401825
SLC46A2	1.51276	1.18951e-13
LILRA6	1.28678	9.75777e-25
CMA1	1.12586	3.92973e-07
CD300LF	1.34508	5.39755e-24
HAS2	1.3449	1.29745e-13
TSPAN4	1.0594	5.14906e-29
C15orf48	1.07174	3.78238e-14
CCL8	1.39367	6.85189e-15
CRX	2.23769	0.0268418
ROS1	1.41566	2.42837e-09
ERAP2	1.06612	5.60154e-12
CD3E	1.19539	1.60205e-19
CD22	1.25201	1.64658e-12
COL10A1	1.02035	2.30915e-09
NCF1	1.12848	3.09054e-20
SLC4A4	1.27959	2.24557e-10
CD96	1.06267	1.03606e-18
DNAI1	1.09222	0.000330937
NCR3	1.19905	1.78806e-15
PTGFR	1.08095	5.68591e-13
WNT1	1.60834	1.01247e-05
CMKLR1	1.28465	1.24509e-21
CD74	1.34763	3.01203e-26
PCK1	2.80611	0.00471601
SHISA3	1.95398	1.13806e-09
ENPP7	1.10056	2.9279e-05
ALOX5	1.19619	9.22856e-26
GYPE	1.00596	1.00614e-12
UGT2B4	1.34556	1.8527e-05
CR1	1.41007	1.11767e-18
WT1	1.02516	2.32124e-06
LRRC71	1.09023	9.66223e-07
PKD2L1	1.02956	3.75161e-11
LINGO4	1.5316	5.63208e-09
FCRL6	1.19219	1.22392e-19
IL2RB	1.02884	1.79284e-20
FPR1	1.68809	6.31906e-27
SCIMP	1.28232	4.90839e-21
SEMA3A	1.24493	4.85398e-11
CD247	1.13874	1.42445e-19
CLDN18	1.6415	2.34423e-07
CD48	1.32472	2.64146e-20
MEFV	1.46848	3.41856e-26
SLC1A7	1.99332	1.10952e-10
IFIT3	1.23924	1.02684e-18
ZSCAN10	1.5031	0.00232472
CNGA4	1.05159	1.44992e-06
PTPN22	1.18438	1.27434e-23
COL4A3	1.24886	6.06169e-10
CLEC4C	1.43677	1.01574e-12
ELAVL4	1.08184	7.89405e-10
GAB2	1.18768	5.11329e-17
RSPH1	1.12371	9.20596e-08
SUSD2	1.48446	5.79591e-13
RSPO3	1.51472	2.49068e-16
CLEC4G	1.09095	1.9946e-11
ADAMTS16	1.61096	3.4495e-16
FERMT3	1.07186	3.23656e-23
DNAH6	1.13014	3.61123e-07
ALDH3B1	1.02069	4.76613e-22
CAMK2N1	1.00117	5.95273e-15
CATSPERD	1.69527	0.000555361
C1orf127	1.3674	5.51855e-11
GATA6	1.11739	1.76317e-17
GJA5	1.33508	6.27642e-19
CXCR2	1.55725	1.69623e-13
FCGR1B	1.27296	8.52877e-22
MYOCD	1.10752	1.56165e-06
FRMPD1	1.23156	3.1826e-05
FAM43B	2.06857	6.67185e-09
APOC4-APOC2	1.58917	3.32733e-12
FILIP1	1.12801	2.67189e-13
NOG	1.24321	1.45574e-08
IL7R	1.25106	2.2236e-20
TM4SF4	1.20783	1.56869e-05
HSPB7	1.06461	4.99865e-11
KRT222	1.15135	3.2262e-07
SCRG1	1.4739	5.37175e-08
UNC13C	1.92095	9.99045e-07
CXCL3	1.30538	4.0532e-13
CXCL6	1.31234	0.00443989
CHRNA2	3.63046	0.0313021
SAMSN1	1.23821	2.18548e-25
DIRC1	1.08029	6.66005e-08
CFAP61	1.08454	1.68285e-08
RSPO1	1.23378	1.08231e-13
FGF20	2.75686	1.13468e-06
FGB	3.55517	2.3558e-05
PCDH9	1.09338	6.1479e-08
MMP25	1.06181	5.57947e-22
HAMP	1.15661	1.69856e-16
ANTXR2	1.01333	1.61166e-22
TBC1D10C	1.05708	1.22612e-17
CASP5	1.39396	7.17165e-25
MARCO	1.59721	7.86558e-16
RAET1E	1.12092	3.4989e-07
IFITM2	1.10519	2.75426e-25
ARHGAP40	1.16183	1.46755e-05
CSF3	1.41439	9.65907e-08
RNASE1	1.18282	8.90199e-20
NKG7	1.27569	2.39978e-18
LRRN4	1.4761	4.93892e-11
IGSF6	1.34087	1.61165e-24
CHRM4	1.00246	5.01996e-08
DUSP26	1.35563	3.20734e-05
SFTA2	1.54532	1.56884e-07
RARRES3	1.10829	2.41374e-16
SCARF1	1.0754	5.34676e-29
ZMYND10	1.33848	7.01531e-10
RFTN1	1.13515	4.14342e-24
SCN7A	1.35492	8.36764e-11
IL22RA2	1.24686	5.39229e-14
SFTPA2	1.59342	2.64939e-06
KANK3	1.02145	3.78577e-20
LPXN	1.23101	1.66499e-27
TMEM272	1.28209	8.55084e-06
CLCN1	1.03845	3.69365e-09
DSCAM	1.43592	6.29396e-06
FCGR1A	1.28979	5.38569e-21
SERPINA1	1.31289	5.66928e-16
KIF21B	1.02332	1.85326e-18
CXCL2	1.51671	4.76157e-13
NLRP7	1.66102	2.58802e-05
TNFAIP8L2	1.23215	6.89513e-26
IFI44L	1.14604	4.36484e-14
TIMP3	1.0375	2.33883e-13
XKR4	1.27617	3.13498e-09
ALDH8A1	1.81505	0.00121281
MUC19	1.09818	0.0225677
KIAA2012	1.14578	2.66884e-06
AC010325.1	1.03042	0.0381404
MT1H	1.76142	3.42743e-09
EMB	1.12681	2.39744e-22
SMIM6	1.0035	1.73092e-10
PTPN7	1.21257	9.46945e-20
GLRX	1.11399	3.35279e-25
ABCB1	1.07931	4.89098e-16
FOLR2	1.34331	4.03406e-21
CAPN13	1.10919	2.13264e-05
CHI3L1	1.05566	3.5212e-14
HAND1	1.38554	0.0218083
LRRK2	1.45037	6.99055e-14
FXYD2	2.6941	2.40576e-14
FGL2	1.25451	1.15933e-21
FGF7	1.38793	3.40986e-18
CEACAM20	1.35984	2.33095e-05
GNLY	1.11835	1.14792e-10
CNRIP1	1.12738	8.77445e-25
HEMGN	1.63816	7.53177e-08
FCRL4	1.02182	2.48755e-06
PTPRR	1.08072	4.92792e-07
GLOD5	1.11443	5.08711e-11
MAP3K19	1.11928	7.03427e-08
C6orf222	1.37965	2.23597e-09
GSTA1	-1.04339	0.000315016
SELP	1.03198	5.62144e-11
GBP5	1.15018	1.83608e-13
MEGF11	1.64328	4.70368e-06
C2	1.10325	6.67878e-21
EPS8L3	1.74595	0.00741972
SUN3	1.79139	0.000408409
ID4	1.00467	0.000554866
SPIC	3.92737	1.30059e-05
CASQ2	1.17626	0.0002637
ANKRD66	1.71208	8.4915e-06
C20orf85	1.30445	0.000380974
DLGAP2	1.12882	3.16329e-05
ARL14EPL	2.50011	9.13267e-08
TMEM150B	1.30019	2.11735e-22
CHIT1	1.07966	6.27329e-05
OR11H4	-1.13571	0.00886753
FCER1A	1.46273	5.96064e-12
NKAIN4	1.38306	2.05386e-10
CD209	1.21626	1.80303e-18
TSPAN19	1.42023	0.000713695
CARMIL2	1.00018	8.11958e-13
CCL4	1.24014	8.94391e-24
RGS18	1.35414	2.59429e-22
SLPI	1.0873	9.34293e-08
CHST13	1.36073	8.06954e-16
FGF10	1.39676	9.54162e-09
RASGRF1	1.78259	2.39842e-16
CRB2	1.53511	0.000371319
C8B	2.19453	1.57618e-05
CHIA	1.63585	7.49462e-06
SLCO2A1	1.14495	2.14837e-15
LMO3	1.54159	1.4903e-09
PSMB9	1.01433	3.8729e-18
IL17RB	1.02735	3.15664e-13
CATIP	1.09989	8.88204e-11
MYBPH	1.35481	2.32079e-13
DNAJC5B	1.21639	5.99371e-17
PCSK1N	1.10246	0.0482507
GIMAP1	1.13637	7.58758e-22
SSTR1	1.08381	6.42365e-05
ITGA11	1.07764	9.78238e-09
FCER1G	1.27006	9.84316e-27
NAIP	1.23565	1.62138e-21
HAL	1.08888	1.80906e-10
IGFBP7	1.08521	1.65e-23
TMEM238L	2.12067	0.00375531
OR4C6	1.09803	0.000305563
PF4V1	1.06756	0.00105556
TEX26	1.17577	3.93134e-07
UBXN10	1.36357	2.28439e-15
BIRC7	1.26451	5.07288e-13
SIGLEC12	1.18166	5.11924e-09
PCDHGA11	1.51172	2.11226e-14
BPI	1.41619	1.81705e-12
MT1E	1.24621	5.53068e-15
AGTR2	1.90346	0.000211461
C9orf24	1.34948	0.000584289
ITIH1	1.0577	1.56237e-10
CGA	3.23041	0.000146538
IL1B	1.58138	5.13197e-17
MNDA	1.4412	1.45923e-25
S1PR4	1.22741	6.03692e-23
ADRB3	1.04293	1.05428e-06
SAMHD1	1.02344	3.3844e-26
BICC1	1.03312	1.82602e-16
FCGR3B	2.31948	3.50985e-16
NNMT	1.14809	3.82409e-21
MMP23B	1.14001	1.59407e-14
MS4A1	1.18365	2.68933e-07
CD300C	1.35486	1.69148e-26
C1orf94	1.57993	0.00739108
ALOX5AP	1.52457	3.26336e-26
NEGR1	1.03	1.86436e-10
CEACAM21	1.16844	3.0123e-19
XKR3	1.20518	6.83572e-07
SYNPO2	1.07211	8.6972e-08
FAM81B	1.31181	9.33774e-06
POU2F3	1.19146	0.000409739
TRH	4.69457	0.00530808
LRRC18	1.38456	4.79487e-10
CLIC5	1.46879	7.60656e-16
SYNE3	1.08823	4.93328e-17
MSR1	1.47478	3.04541e-22
ZNF69	1.01273	2.8911e-14
LAIR1	1.31722	1.78315e-25
SASH3	1.28354	1.16823e-24
MEDAG	1.12423	1.28028e-12
SLC28A1	1.08584	9.17281e-06
NT5E	1.53788	1.85518e-14
MKX	1.39755	0.0158467
ARRDC5	1.19367	5.53682e-17
DIRAS3	2.86088	1.62253e-09
PLPPR3	1.34381	9.7974e-08
ADORA1	1.33562	6.9772e-18
STEAP4	1.38706	2.1615e-11
HRK	1.07853	7.11023e-06
SNAP25	1.15416	9.17883e-06
CLIC3	1.11763	1.96353e-13
IFNB1	1.12841	0.00016898
GLT1D1	1.02877	1.99192e-14
SLC22A16	1.80684	2.07083e-08
TRAT1	1.07243	2.28439e-15
VSX1	1.11677	0.0144972
ANXA13	1.05281	4.14037e-05
WFDC3	1.13488	2.40775e-07
FAS	1.13479	2.83551e-23
AGAP2	1.36235	4.48511e-21
SLC27A6	1.11354	8.93777e-05
ROR1	1.22905	2.09563e-19
ANKRD55	1.15489	5.09418e-14
WIPF1	1.00996	4.74267e-25
RET	1.11535	2.43979e-08
FPR3	1.39808	1.38924e-23
HLA-DQA2	1.22804	2.83413e-11
GAS7	1.04575	5.10018e-18
ARHGEF6	1.08126	9.33721e-25
CD40LG	1.10792	5.51991e-13
HLA-DQB1	1.19704	1.457e-19
LRFN5	1.23912	2.25958e-10
CFAP161	1.09522	1.09162e-10
2021-03-04	1.81769	9.51891e-07
OIT3	1.14173	4.05459e-13
SOWAHD	1.02003	1.8169e-18
PEBP4	1.48468	3.60002e-08
TLR7	1.41898	9.80134e-22
PLK2	1.00112	2.37124e-15
ASCL5	1.32558	0.000743446
CXCR5	1.24342	3.60898e-10
KLRC2	1.52269	2.82759e-10
CACNG6	1.21296	0.000265671
SHE	1.11918	2.7153e-19
INPP5D	1.13543	1.70454e-21
IL23A	1.13817	1.47391e-09
PODN	1.07436	1.9893e-14
LPL	1.60645	1.78288e-16
KLRC4-KLRK1	1.12729	3.20587e-12
CA3	1.08187	3.13509e-05
ACOX2	1.22886	1.7793e-20
SERPING1	1.04816	1.4554e-22
COL11A1	1.00005	3.92442e-06
GPRIN3	1.16308	3.14834e-23
CSF1R	1.34671	2.79959e-25
SLA	1.24472	9.74272e-25
SRGN	1.48772	4.2048e-25
HSD3B2	1.51322	1.4335e-10
KIAA0408	1.44597	8.92479e-08
XAGE2	2.98516	4.45461e-07
C16orf89	1.43314	6.6622e-07
ORM2	2.57119	1.86802e-10
CCR5	1.32602	1.19709e-21
PDE4B	1.19143	1.38313e-18
PLD4	1.09118	2.99973e-15
SPHKAP	2.20531	3.63958e-05
PTGER2	1.40933	7.86937e-24
TLR4	1.09947	4.61204e-22
NDNF	1.73439	1.58522e-11
PRH2	1.41424	0.0317481
C5AR2	1.7762	8.76266e-23
IFIT1	1.25107	5.54274e-15
PROK2	1.55107	2.15969e-13
ITGB7	1.08059	3.147e-21
SLC31A2	1.04086	2.96397e-23
ADAMDEC1	1.30292	1.09264e-14
HMCN1	1.15655	9.37649e-13
RUFY4	1.12868	3.24918e-08
TMIGD3	1.28854	1.06327e-21
IL1A	1.48126	0.000314227
BTLA	1.08276	3.38505e-15
RND1	1.42335	2.07808e-13
PSD2	1.09156	2.16169e-05
CTSS	1.24355	3.8927e-23
NXPH2	1.19986	0.00670288
AQP9	1.62943	1.70846e-23
PRL	1.58242	0.000141731
FCRL2	1.28954	4.19181e-07
TSPAN1	1.04236	4.16363e-06
P2RY10	1.23881	3.19879e-18
CYP2B6	4.85217	0.00252338
PYHIN1	1.12455	5.56798e-16
BPIFB2	2.41103	0.00177227
PDE6G	1.1031	4.25136e-16
PIWIL1	1.23538	0.00226729
PARVG	1.08251	2.57601e-21
RASGRP4	1.2713	5.1085e-25
TM4SF18	1.13075	8.21812e-22
C3	1.32962	1.0843e-20
MLPH	1.08227	1.96981e-10
KIR2DL4	1.08944	1.24212e-08
HOXB9	1.45985	0.0122233
C4orf17	-1.09782	0.000227024
GZMK	1.21164	7.5687e-15
FCGR3A	1.30735	8.54932e-23
PLA2G2C	1.49204	7.77315e-11
SLC18A2	1.0784	1.34759e-15
HMGCLL1	1.50704	6.37808e-11
GPD1	1.32951	2.23172e-08
HRH4	1.2054	1.73638e-13
GCKR	1.0865	2.63789e-08
IRAK3	1.19605	3.37197e-22
CCL25	1.78455	2.06198e-07
OXT	1.28037	2.26481e-10
PAEP	4.31151	1.13021e-06
GPR18	1.11577	2.70298e-15
C11orf86	2.95137	0.0103878
NMNAT2	1.00695	9.90386e-11
UPB1	1.97467	3.60241e-10
PTX3	1.20135	1.56022e-17
CR2	1.23746	3.92885e-06
IFNL1	1.25532	4.74237e-07
SSTR3	1.23902	4.34599e-12
FCN3	1.7533	3.29826e-13
FCN1	1.53828	2.19303e-22
MSLNL	1.25793	0.00151466
HS3ST2	1.2173	2.10422e-09
TMEM100	1.39919	1.81855e-09
RP1	1.69894	1.91888e-07
HLA-DRB1	1.28526	2.86039e-25
SPAG6	1.33239	4.24406e-07
SLC10A2	1.21429	2.12122e-05
FCMR	1.06331	9.38998e-20
FBXL13	1.32477	1.14932e-09
CEP112	1.15401	2.56034e-16
PLA2G1B	1.4927	6.3705e-09
SDR16C5	1.3535	5.72586e-10
MYH15	1.69731	1.7496e-09
CLEC4E	1.26313	2.63438e-19
RSPO2	2.4501	2.92381e-07
INPP5B	1.12233	1.17239e-20
MYRFL	1.09626	1.3047e-07
ADGRG3	1.32362	1.38128e-15
ATP13A5	-1.16487	0.0325502
SLC6A14	1.14656	8.38191e-07
DRAM1	1.15592	7.90772e-28
MROH9	1.37804	5.43228e-07
RSAD2	1.1868	2.64174e-16
CTSK	1.0055	2.86829e-12
PSORS1C2	1.48477	0.00090953
ARHGAP15	1.17218	4.84787e-24
HCST	1.12891	9.08795e-24
MUC21	1.37394	1.84386e-05
CD300A	1.28302	1.37054e-26
GPR15	1.89448	3.52151e-07
C19orf38	1.20769	1.69148e-26
VIM	1.05969	4.89941e-22
TIMD4	1.09443	3.0203e-15
DRGX	1.82197	2.22345e-06
SFTPC	1.75111	8.7218e-06
RARRES1	1.06457	7.44213e-13
EPHA3	1.10882	3.489e-10
C1orf189	1.25207	6.29077e-06
C10orf105	1.04993	5.03848e-07
UGT2A1	-1.59553	0.00697777
TPH1	3.9206	0.0089057
SYCE1	1.63758	0.00012054
TRIM58	1.627	1.97131e-08
CACNA2D2	1.35019	2.52057e-08
KMO	1.3519	6.76197e-25
CCR8	1.36254	4.00651e-19
PTPRN	1.48901	2.21537e-06
TTLL6	1.60577	4.03229e-06
PPP1R14D	1.0474	8.90197e-06
AQP4	1.70528	6.88203e-08
LILRB3	1.26056	9.52372e-26
LYVE1	1.16554	1.45462e-17
CD3G	1.0036	6.6585e-17
HRH2	1.37268	5.35518e-15
FAM198B	1.04664	1.41754e-19
MS4A6A	1.34695	3.27808e-25
SLAMF8	1.21619	5.86056e-23
AKNA	1.01748	2.93098e-22
KLRC1	1.26419	1.23952e-11
LDB2	1.00975	6.5227e-22
MAMDC2	1.53903	4.69611e-11
GATA5	1.11427	8.38822e-08
DNAH9	1.21032	0.00181158
CDHR3	1.077	0.000517227
PMP22	1.01663	4.84557e-22
PDE1A	1.21718	1.35229e-15
ANO4	1.32582	5.55291e-08
CASS4	1.37519	3.12296e-25
MCEMP1	2.00852	3.69106e-18
GLT8D2	1.18266	1.25592e-14
CD207	1.14786	1.101e-05
TTR	1.12951	0.000509169
AMHR2	1.00856	9.82163e-10
CST11	1.82103	0.0113601
KRT2	1.48296	0.041172
ALPP	4.0019	2.90326e-10
JAK3	1.14676	1.61079e-18
NTN4	1.07371	1.11115e-17
SRL	1.52372	1.20195e-11
CRISPLD2	1.05507	7.14484e-16
UGT1A9	-1.23102	0.0114398
TCTEX1D1	1.02056	9.9114e-15
CD180	1.09393	1.31612e-18
HTRA4	1.15622	5.49982e-12
C8A	1.84713	0.000375792
GPR82	1.16814	7.81912e-19
AC008878.3	1.16285	2.65009e-09
SLC5A8	1.74235	4.814e-08
CLEC17A	1.05307	1.30266e-12
CD1A	1.37582	9.97486e-10
NETO1	1.19491	9.86116e-07
RETN	1.82156	5.99753e-14
BTNL9	1.0186	0.0011201
APOB	2.46087	2.56851e-09
TMEM200A	1.14097	2.70595e-15
SIRPG	1.19445	1.77683e-16
OLFML1	1.05127	3.13416e-17
PF4	1.65104	6.8898e-11
FLNC	1.33897	3.35161e-07
HIPK4	1.08607	2.56343e-06
PLA2G2F	1.1428	0.000379551
TMEM119	1.09701	2.90542e-16
ASPA	1.13876	9.31511e-16
FCGR2A	1.40949	7.03841e-28
TDGF1	1.44746	0.00211961
MAP1LC3C	1.25301	1.04108e-17
DCSTAMP	1.01671	4.79072e-10
C1QA	1.25559	2.26152e-22
CLEC4D	1.32871	6.52588e-21
PCDHA1	1.35731	0.000847355
SCG5	1.10259	2.41186e-08
OASL	1.22593	3.22995e-16
AQP8	1.21459	4.23302e-06
C1orf141	1.29298	0.000261331
C1QL2	2.47761	0.00417989
SLC22A3	1.40965	1.4024e-12
FCER2	1.37048	2.13843e-08
LILRA1	1.31884	1.06937e-24
RTN4RL2	1.03431	2.81083e-11
ARSE	1.26286	2.56917e-08
TREM1	1.17683	2.4461e-17
PRG4	1.96667	5.04448e-10
CRP	1.38474	1.02894e-07
ZNF835	1.29535	1.48983e-13
ZNF831	1.41469	6.33258e-15
C8orf34	1.19963	1.39093e-13
TBXAS1	1.1256	3.73233e-25
TMEM106A	1.04917	9.30515e-29
SH3TC1	1.03421	2.48649e-17
ATP1A4	1.46514	3.36046e-12
FUT7	1.24783	3.39235e-19
AQP1	1.72856	1.66633e-16
LCNL1	1.12861	1.11896e-06
TMEM229B	1.08196	5.80974e-18
THBS1	1.11548	4.4014e-15
PTPRC	1.30644	2.09959e-23
DRC7	1.13532	8.63645e-07
NME5	1.31487	4.03962e-13
CELF2	1.02158	8.25158e-19
CYP4B1	1.28508	3.47214e-08
MT1M	1.28018	5.1983e-14
DLC1	1.24953	8.87967e-20
OLFML2B	1.05647	5.22066e-18
DAW1	1.41781	2.83114e-08
CAPN8	1.13687	8.70592e-06
ADAMTSL4	1.24558	3.59219e-18
AOC3	1.2309	2.40996e-15
ADGRE3	1.70212	4.94942e-19
CTSW	1.31364	3.74009e-19
NLRP3	1.32797	5.20783e-27
BTN3A3	1.00108	7.47076e-23
FAM228A	1.14136	1.14235e-11
SPDEF	1.60721	2.04947e-09
STARD13	1.04578	3.70024e-20
GIP	1.48651	0.00485176
WISP2	1.06928	1.70616e-12
HLA-DMB	1.34218	3.50496e-24
KRT36	2.60273	0.00404846
CLEC5A	1.23886	2.38291e-19
CCL2	1.09482	2.4205e-18
HLA-G	1.12881	6.82769e-15
GIMAP2	1.13457	4.35011e-22
FGG	3.0624	3.60797e-07
TNFAIP6	1.09168	2.45082e-14
RAB42	1.10663	7.4001e-20
ABCD2	1.13793	3.34088e-17
PNMA2	1.55091	1.6888e-21
SFTPD	1.72392	2.14197e-08
ROPN1L	1.1493	4.30703e-09
KL	1.16589	6.06221e-17
KRT39	1.03882	4.00722e-06
AGTR1	2.14399	7.07193e-12
CD93	1.16862	8.53918e-22
SIGLEC10	1.27894	5.08994e-22
LAPTM5	1.34299	1.28171e-27
ATP8A2	1.07361	2.03296e-06
COL6A6	1.35176	5.29647e-09
CFAP77	1.11291	0.00010496
GPA33	1.65612	3.89691e-14
LTF	1.31102	2.55704e-06
DOCK2	1.28426	7.47076e-23
SSTR2	1.2856	2.8813e-14
MUCL3	1.56766	2.35711e-07
HLA-DOA	1.30478	4.94386e-22
PRKCB	1.20858	5.24443e-21
APOC2	1.55015	2.5423e-18
CELA1	1.10512	6.65121e-05
SPATA4	1.0614	3.24988e-07
VCAM1	1.10045	3.90061e-15
SIRPB1	1.58786	3.07769e-21
CEMIP	1.14826	3.51005e-09
SLC2A6	1.08439	6.54774e-20
SFTA3	1.03739	2.15627e-07
TMEM273	1.29266	5.81444e-27
ICAM2	1.05713	8.44531e-21
PCDHAC1	1.3596	2.64549e-10
CD36	1.2393	4.95992e-14
IPCEF1	1.06941	8.28956e-14
RNASE6	1.2744	4.42799e-25
SCTR	1.27947	1.15931e-06
BMPER	1.39106	1.45438e-05
UBD	1.23059	7.19766e-11
FAM135B	1.01915	1.54695e-06
CD14	1.22338	3.68863e-26
WAS	1.11678	2.13288e-24
AGR3	1.16952	1.86717e-06
A2M	1.19892	1.40886e-18
SLC51B	1.36168	9.58213e-18
FBP1	1.00226	8.70337e-15
LCN6	1.29768	7.42056e-06
TIMP1	1.02717	3.51034e-22
PLAUR	1.01904	2.31352e-23
FAM92B	1.16832	1.88443e-07
KCNK10	1.36719	8.50455e-05
ENKUR	1.18298	3.90145e-13
ADAMTS4	1.00427	4.53166e-14
SFRP4	1.116	1.3085e-09
EREG	2.90135	2.53209e-14
SLC6A17	1.45204	3.38106e-11
OR2I1P	1.41951	8.00426e-12
ELFN2	1.34797	1.0005e-11
SERTM2	2.01365	1.41337e-09
AL049839.2	1.06731	1.41917e-06
PLD5	1.0958	1.17776e-07
TCF23	1.01628	7.56588e-09
IRF8	1.27642	2.09576e-21
CCL3L1	1.25441	3.68364e-18
NAT2	1.23286	1.56924e-06
ICAM3	1.09679	5.9834e-19
HLA-DQA1	1.36581	1.20252e-21
PIK3R5	1.16221	6.84443e-22
CSF2RB	1.71862	1.82369e-22
HRCT1	1.14077	2.15559e-09
CISH	1.03353	9.30515e-29
C4A	1.21457	1.03966e-11
LILRA5	1.45669	3.82396e-24
SOD3	1.21285	3.2569e-16
HPGDS	1.1149	2.10702e-15
MYPN	1.95491	0.000121238
DPT	1.1437	2.2103e-13
LGALS4	1.14921	0.0137822
GALNT17	1.0628	6.52491e-12
HCN4	1.97892	9.65123e-06
CLDN6	2.04186	8.09739e-07
PCDHA12	1.73001	5.40417e-10
KCNMB1	1.11498	1.47215e-18
JAKMIP1	1.06043	6.31163e-15
SNX20	1.26118	6.83549e-23
MSLN	2.28482	1.1415e-08
PLXNC1	1.19412	8.08965e-26
LRRC52	1.44506	6.13326e-07
TKTL1	2.20143	2.97591e-06
ITGBL1	1.30643	1.05435e-13
MICAL2	1.17857	1.80757e-22
PLCL2	1.03911	6.71651e-22
OTULINL	1.13178	1.98818e-24
C6orf141	1.06574	0.00156975
SIRPB2	1.47464	8.85575e-28
EPSTI1	1.20581	2.19292e-23
CD69	1.3121	7.73394e-20
TVP23A	1.09271	2.01e-15
TRIM61	1.02354	4.25156e-18
TESPA1	1.19664	3.09416e-20
TFPI2	2.49035	1.73485e-14
NCKAP1L	1.29205	2.7211e-23
DLG2	1.35525	4.88767e-15
FOSB	1.26599	7.67151e-06
ADH1B	1.55239	1.43902e-06
SCG2	1.21287	0.000966611
SP140	1.04007	1.02102e-17
BAAT	1.23376	8.65424e-05
TNNC1	1.22157	2.36935e-09
MCHR1	1.24092	1.79773e-12
CIITA	1.26957	2.5595e-20
WNT7A	1.33399	1.65996e-05
HSD11B1	1.10219	4.90001e-18
PPBP	2.1786	7.78432e-10
SPIB	2.48401	9.52512e-11
GABBR2	1.47006	1.32182e-06
SERPINA12	1.26598	0.0282361
CAMP	1.90686	9.78439e-11
TNFSF13B	1.27516	2.76493e-23
GPC5	1.0729	5.57096e-05
NALCN	1.11589	6.68444e-14
MT1G	1.3338	1.13814e-07
GNG2	1.03777	6.08663e-25
CSRNP1	1.04651	4.14342e-24
SLC2A3	1.27792	1.40885e-16
CR1L	1.20117	7.07386e-14
CCDC54	1.28331	0.000128897
PTGS2	1.04383	9.18714e-06
PAK3	1.42594	9.18363e-13
DHRS2	1.80536	0.014878
ACKR2	1.05154	1.90279e-11
ATOH8	1.19944	1.73952e-12
SH2D1A	1.26791	2.50011e-18
MMP19	1.15801	5.48564e-19
GPR183	1.24705	2.03291e-23
PRSS33	3.01187	7.18924e-05
CCL14	1.20133	5.43947e-11
MRC1	1.52618	2.38414e-20
CDHR4	1.26976	1.98526e-05
AQP5	1.11431	0.00327336
CRTAM	1.26168	1.81129e-19
UTS2B	2.82555	2.47763e-06
PIEZO2	1.18456	6.09893e-15
MMP12	1.03146	1.49662e-09
ECEL1	1.43103	0.0176317
SPACA3	1.41261	1.91754e-08
MEOX2	1.18532	1.64154e-15
FCAR	1.82122	1.27347e-21
TICAM2	1.10534	2.2089e-21
JAML	1.25114	5.73312e-24
FGL1	1.12373	1.48584e-06
ESRRB	1.25562	0.000305563
CD226	1.19597	1.85656e-20
KCNJ18	1.57176	0.00640576
CD79B	1.02806	6.18336e-12
CX3CR1	1.26985	2.78092e-15
HLA-F	1.0242	6.22115e-21
CKM	1.03972	2.91625e-05
ETS1	1.17443	2.86039e-25
RSPH4A	1.09888	1.33654e-05
TEX11	1.53374	5.06616e-07
SPN	1.3125	1.21653e-20
CDH5	1.01491	1.27154e-19
RBP2	1.08803	1.10189e-05
PAX5	1.27152	4.04598e-09
CATSPER1	1.65126	5.26415e-25
PLA2G12B	2.53558	8.66849e-08
TMEM215	1.2957	0.00737917
FLT3	1.05026	3.06008e-16
FIGN	1.04387	3.93278e-12
SELE	1.47917	7.18869e-09
RGS1	1.00603	3.52993e-18
CEACAM4	1.35346	4.50134e-23
EVA1A	1.2175	3.14807e-17
CD28	1.19196	1.88085e-21
GBP4	1.29213	2.43068e-19
ADAMTS8	1.37257	3.51035e-07
CXorf21	1.33357	4.64e-25
ZPLD1	4.78153	3.39077e-07
NPFFR1	1.19624	9.23247e-15
DYSF	1.15255	3.18255e-25
PDE1B	1.01069	1.0165e-20
CFAP65	1.33717	3.89079e-05
TEKT1	1.40276	1.82268e-05
PGR	1.11747	8.26555e-13
LRP2	1.53835	3.11715e-07
TMPRSS6	1.23427	3.03583e-07
EXOC3L4	1.11941	1.32868e-06
ACTG2	1.05059	1.57952e-09
IL23R	1.25696	1.64591e-11
WFDC6	1.27507	0.000239401
P2RY14	1.10287	3.51034e-22
BATF2	1.20294	3.63124e-17
CCL3	1.26675	4.00748e-22
CYTIP	1.00774	5.97407e-20
HLA-DQB2	1.38164	1.15441e-14
ABI3	1.16623	2.71251e-26
ITGB6	1.10144	2.10975e-13
MS4A7	1.34082	1.65684e-24
MGAT4A	1.03071	1.61425e-22
MGAM2	2.71736	4.20235e-08
CCR1	1.4088	5.20431e-26
CCNI2	1.06725	1.65004e-12
TTC16	1.10015	1.89651e-10
KCNK17	1.06718	9.0888e-11
TNR	1.68083	3.57195e-08
TBX21	1.1648	1.38105e-17
CCL19	1.82851	1.33355e-09
AXL	1.06437	8.90373e-19
MRAS	1.05511	6.55236e-24
NRGN	1.2673	1.51985e-12
ADAMTS12	1.10643	1.93013e-11
IL2RG	1.22692	9.88745e-21
TMPRSS3	1.99697	4.04094e-15
CCBE1	1.39624	9.92796e-13
SPSB4	1.49924	3.87451e-08
APOE	1.24883	1.80303e-18
SERPINA9	1.0594	9.06059e-07
LIPN	1.1546	5.31411e-15
TCF21	1.35055	3.55415e-15
TGFBR2	1.10496	4.42799e-25
COL6A3	1.01461	1.06782e-10
MEIKIN	1.2713	7.95603e-08
C7	1.48163	1.63647e-09
TCP11	1.29373	9.0627e-07
SAXO2	1.06533	2.3568e-06
MACROD2	1.13691	4.47778e-10
UTS2	1.76018	5.86226e-15
FAM83A	1.02779	0.000236792
RNF148	1.03049	1.7809e-11
PLEK	1.35905	1.51527e-23
FGF17	-1.36257	0.0176159
G0S2	1.40479	3.91408e-19
SAA1	1.00069	2.71423e-07
RORC	1.29299	3.63152e-12
MYH2	1.36013	3.20186e-07
MUC1	1.09943	2.16442e-10
P2RY8	1.12929	3.36818e-16
COL4A4	1.19472	3.98225e-12
XDH	1.06861	3.33688e-05
ALPG	2.30009	2.68847e-06
PPP1R1A	1.637	5.26096e-09
IRF1	1.03613	2.08219e-23
NCF4	1.17277	4.26544e-25
NXPE4	1.04887	0.000759014
MMP1	1.12271	5.96641e-07
IL27	1.21666	2.6299e-18
MT1A	1.66583	1.41057e-14
RTP5	1.07841	1.5063e-08
ITGAM	1.25215	6.29501e-20
NREP	1.25122	2.02716e-06
RHOH	1.13672	6.47429e-22
LZTS1	1.05408	2.97002e-13
C6orf118	1.35848	6.07121e-05
GZMH	1.34361	1.82083e-16
TMEM236	1.17649	9.91538e-21
GNG11	1.1028	6.30475e-26
KLRD1	1.08651	6.49656e-17
NFAM1	1.26628	1.14983e-22
FMNL1	1.0555	4.95159e-26
ASB4	1.85286	1.09573e-07
VEGFD	1.02995	0.000103187
TNNC2	1.40445	0.00123496
GREM1	1.07406	2.00074e-10
SLC22A1	1.20086	0.000274707
TMEM212	1.24234	0.000171726
PAG1	1.02174	1.09396e-24
FHL5	1.1119	3.48323e-14
SERPINA5	1.94039	8.56432e-11
S1PR1	1.13382	1.98613e-22
ALOX15B	1.26807	4.6908e-13
NR1H4	1.76328	0.00185074
PTGDS	1.43924	1.20142e-16
CCDC69	1.16037	4.54784e-25
CD5L	1.7152	2.94486e-08
TRIM22	1.04796	6.15387e-22
KIR2DL1	1.33304	2.30373e-08
DDO	1.03292	2.13245e-15
TMEM190	1.20845	0.000209021
HLA-DRA	1.3236	1.4079e-25
APOBEC4	1.48461	4.33017e-05
C11orf88	1.01258	0.00520369
DNER	1.20546	0.000802167
VSIG1	1.59359	4.97267e-05
MS4A2	1.05788	1.52194e-11
NTNG1	1.04548	7.15159e-10
CORO1A	1.1783	2.79959e-25
CD2	1.22625	4.442e-19
CD3D	1.21985	2.07075e-18
OLFM4	1.7589	0.00246897
ACTBL2	1.29212	6.40046e-12
CD84	1.31689	1.18151e-21
GCSAML	1.05758	8.07649e-11
OLR1	1.51545	8.29911e-19
ANKRD1	2.13442	2.10939e-15
GLP2R	1.48462	4.14639e-09
IGFBP1	3.13747	0.0005278
ADGRB3	1.02288	2.73776e-06
SULT1B1	1.12927	7.07634e-09
ADRA1B	1.5103	4.1638e-10
MYBPHL	1.63702	1.24303e-09
MYCT1	1.01403	1.88572e-23
GIMAP8	1.19924	1.40705e-24
FLVCR2	1.13628	6.15074e-24
FOLR1	1.35326	1.89757e-10
CLEC9A	1.24457	4.35008e-16
TRIM71	1.26501	1.80233e-06
GKN2	1.72273	1.15289e-07
POSTN	1.05087	5.01439e-12
CNR2	1.26626	7.07971e-11
PPP1R42	1.15105	4.61903e-06
FGA	3.35242	7.6811e-07
C16orf54	1.33244	2.50523e-22
EPDR1	1.02169	6.61122e-14
KLF17	1.18308	8.37542e-14
CYP27A1	1.09388	3.86547e-18
MUC22	1.16098	0.000741454
FOXD4L4	1.28088	0.0274287
UNC13D	1.11701	1.24261e-21
GIMAP5	1.21111	2.15747e-19
CD300E	1.21485	1.10113e-18
OGN	1.18384	7.52455e-08
EPHA10	1.10726	5.62844e-11
CBLN1	1.46765	0.00162186
CCR4	1.43168	1.43576e-20
HOPX	1.1771	6.89161e-13
IL21R	1.30787	7.14069e-17
CD300LG	2.12507	3.82877e-10
ANKS1B	1.09827	1.24816e-05
RASSF2	1.4271	1.53108e-23
SIGLEC7	1.39268	1.42428e-25
IQSEC3	1.08573	5.88523e-13
PDGFRA	1.07158	1.30656e-13
NRG3	1.26471	9.72312e-10
UCN3	2.99535	2.45973e-05
IL13RA2	2.15717	1.15835e-12
LRRC55	2.16233	1.42256e-09
FBLN5	1.08619	2.36917e-17
ITIH5	1.14126	8.51575e-13
IL32	1.30568	2.83183e-22
NR4A3	1.64884	3.35567e-17
AICDA	1.0722	2.31903e-07
ZC3H12D	1.14251	1.90234e-17
CAPSL	1.22706	0.00105006
IL18RAP	1.09658	3.05993e-17
F13A1	1.32673	4.87384e-18
AIM2	1.0718	5.46332e-12
STMN2	1.43435	4.01135e-05
CCL5	1.13081	3.45043e-17
STAT5A	1.00187	8.24158e-24
OSM	1.32957	5.52756e-19
MEF2C	1.05921	1.68796e-23
SFTPA1	1.64484	8.67101e-07
KCNK13	1.08878	8.80031e-19
ZAR1	1.37143	0.00400654
CCL7	1.18545	4.45844e-12
ARHGDIB	1.14176	2.45709e-29
HLA-DRB5	1.27711	9.4483e-20
AGER	1.5402	4.10784e-09
IKZF1	1.22305	3.76127e-21
CYP24A1	1.08837	3.87347e-06
CLEC3B	1.12006	3.39784e-12
DCDC2B	1.02229	3.72101e-05
ODF3L2	1.16481	1.8528e-08
LONRF3	1.14189	6.10614e-18
GIMAP7	1.18474	5.18275e-22
FN1	1.23343	1.72649e-13
PIK3R6	1.09097	3.16884e-22
GPR12	2.15274	0.000227623
SLAMF6	1.10144	8.96605e-17
KLHL14	1.48129	7.7079e-07
RAB33A	1.02542	1.09723e-21
LCP1	1.15806	6.04127e-22
ICOS	1.42665	1.19205e-22
CCL16	1.52617	1.81121e-05
TLR3	1.01179	1.36985e-20
GPR141	1.22876	6.59188e-22
PLA1A	1.17326	3.19943e-16
PXDNL	1.01271	2.16023e-06
CALHM6	1.21246	3.44562e-18
PTAFR	1.19364	4.94691e-26
COL25A1	1.05574	0.000377235
IL10	1.16032	4.7289e-23
PLA2G2A	3.96672	1.64789e-09
CPED1	1.15105	3.26429e-18
LILRB4	1.27312	6.77951e-19
TIGIT	1.06019	8.07049e-16
ITGB2	1.18842	2.0298e-22
CTSL	1.24044	1.37905e-27
CLMP	1.2053	4.37129e-17
CD80	1.29554	2.53784e-23
SIGLEC5	1.60037	4.66526e-23
HHLA2	1.07979	0.000922953
CD33	1.20649	2.49476e-24
NFE4	2.33673	1.0734e-08
SPARC	1.06556	5.58861e-17
SLC4A1	2.05941	3.30849e-05
GPR34	1.43095	1.2686e-22
TMEM132D	1.71573	3.0748e-09
CXCL10	1.29281	6.99055e-14
NRG2	1.18497	2.61923e-11
MMP7	1.17394	7.72994e-13
FAM107A	1.42616	9.75108e-12
VNN2	1.35521	5.23313e-17
NFATC2	1.3023	2.44971e-23
RNASE3	1.28404	9.08571e-16
CCL23	1.76901	7.31677e-20
EFHD1	1.47133	2.19472e-09
P2RX6	1.00668	1.33717e-05
ACSM5	1.11621	3.53072e-13
IL16	1.08405	1.39274e-21
C4BPA	1.54006	3.63856e-08
SCN10A	2.00243	2.12047e-06
VMO1	1.21879	5.07515e-13
CD6	1.05282	8.15829e-18
LRRC32	1.00225	2.32235e-16
PEG3	3.27739	3.03427e-14
MUC5AC	1.66275	0.0394312
NLRP12	1.89053	1.51916e-23
SLC17A8	1.80757	1.47629e-08
CEACAM3	1.48309	5.04723e-17
PRTN3	1.318	4.19521e-06
FAM205A	1.08593	0.000792539
ZBBX	1.07155	0.00031459
C3AR1	1.36635	1.71552e-24
TMEM139	1.14915	6.42591e-09
C1orf162	1.21321	4.97513e-26
FXYD5	1.10967	5.39755e-24
AP000781.2	1.40676	3.96074e-18
TUBA4B	1.05884	9.32832e-08
PLA2G7	1.18847	2.72023e-21
SIGLEC1	1.25306	1.74636e-18
TMEM52B	1.01223	8.99635e-15
TNS3	1.05772	4.50426e-20
LY75-CD302	1.29192	1.4732e-12
ISM1	1.03117	4.2637e-09
SOX17	1.02591	1.52037e-16
L1CAM	1.1465	1.1845e-10
TRPA1	2.1214	0.000429557
GFI1B	2.99084	1.33766e-06
FASLG	1.1934	1.68232e-14
KRT79	1.46218	0.017074
AC134669.1	1.20396	4.62826e-16
SDSL	1.03889	2.09959e-23
APOBEC2	1.62764	7.43851e-06
DMBT1	1.58716	1.37268e-06
FABP7	1.39563	0.00662736
KCNG2	1.24415	1.53453e-14
CD5	1.13833	1.54519e-16
FAM129C	1.19089	5.22481e-08
ORM1	1.94211	3.7805e-10
SCGB1A1	1.71354	0.00200986
CPA3	1.11029	5.47486e-12
CD8B2	1.31871	0.00175692
TNFSF14	1.1596	2.0844e-22
ANGPTL5	1.00652	3.44663e-07
CXCR1	2.18746	6.25104e-14
PRAM1	1.00545	6.16488e-16
JPH2	1.02775	1.1287e-13
LTA	1.20627	2.06066e-18
GPR84	1.20757	5.29805e-22
C1orf61	1.13689	0.000177174
TIFAB	1.19907	4.41405e-13
NPHS1	1.686	4.49346e-06
ART3	2.93261	4.33918e-10
CSF2	1.65583	7.13891e-13
IGSF21	1.25462	2.15698e-11
CCDC198	1.32305	0.000246925
GFPT2	1.24972	1.90706e-20
CXCL11	1.35843	3.19694e-14
HNF1B	1.77743	1.13387e-11
FGR	1.22731	2.34047e-26
AC010542.3	1.17333	5.53287e-08
GPR174	1.17602	2.49499e-16
KRTAP2-3	1.60334	2.38334e-05
PARP15	1.00134	7.66804e-13
HAS1	1.62943	2.47557e-09
MYL3	1.13554	1.47605e-16
APBB1IP	1.25572	3.21634e-25
GAS2L2	1.35543	3.01892e-06
AREG	1.78069	2.25354e-12
SYNGR3	1.03673	1.01458e-10
C4BPB	1.81456	3.51357e-11
CFD	1.10443	7.61337e-19
NCR1	1.48161	1.34622e-15
IGSF23	1.58586	0.000476375
DNALI1	1.26567	3.75331e-13
AKAP2	1.39095	7.28057e-18
SIGLEC8	1.2121	2.039e-13
STAP1	1.0784	1.11887e-10
ATP1A2	1.30723	8.56678e-06
COL3A1	1.1137	1.45867e-11
ACVRL1	1.02264	6.29683e-26
ITIH2	1.0574	3.56992e-08
DES	1.25952	4.39786e-07
APOL3	1.18057	5.58632e-21
SLCO2B1	1.44262	1.97369e-24
SUSD3	1.02686	1.48807e-21
CD86	1.18967	6.31906e-27
TMEM72	1.36345	3.16151e-08
OLFML3	1.09071	2.78234e-19
COL8A1	1.17251	6.52611e-13
REM1	1.35269	1.27348e-14
TNFRSF9	1.48579	4.80701e-24
CORIN	1.06835	6.39837e-12
CFAP46	1.11758	5.24718e-07
VSIG4	1.4855	1.60548e-21
PECAM1	1.036	1.81849e-24
LHFPL4	1.23772	0.000159139
SLC26A7	1.14877	4.19622e-05
PNLIPRP3	1.08796	0.00349509
DOCK11	1.05812	6.65232e-23
SELL	1.2188	5.40935e-18
LST1	1.32413	5.36241e-27
UBE2QL1	1.17817	2.38211e-05
IRS4	-1.36536	8.40737e-05
KRT81	1.80216	5.05851e-06
NEUROG3	3.12853	0.000660874
CD244	1.26454	3.155e-22
MYO1F	1.13998	6.49514e-25
PIGR	1.33264	4.92033e-06
RTL9	1.5101	0.00115709
CETP	1.05076	1.0541e-26
CXCL9	1.15613	1.62223e-10
TNFRSF10C	1.23496	2.25216e-21
CRB1	1.48786	1.10967e-06
FLI1	1.15302	8.71352e-26
HHATL	3.85711	0.000187199
NMRK2	1.02647	5.84656e-05
FCGBP	1.0308	2.48606e-05
SERPINA6	1.55534	3.44475e-07
FPR2	1.86134	2.25525e-22
APOC1	1.42845	2.58154e-16
PDCD1	1.19748	2.03198e-16
PDE2A	1.23963	4.84815e-24
RCAN2	1.04547	4.35997e-19
IL1RL1	2.82682	2.60304e-13
MASP1	1.412	7.82586e-08
SYT6	2.29543	9.95438e-07
IL2RA	1.5302	1.0308e-21
LRRC25	1.22148	1.83076e-26
CD53	1.33093	3.39893e-26
S100B	1.42978	5.00623e-17
C20orf141	2.32968	0.00270546
MFNG	1.06732	4.28068e-27
MMP28	1.38392	9.41381e-18
C11orf96	1.14914	1.12983e-14
LHX9	2.81867	5.83166e-05
DCLK2	1.24021	6.35279e-13
ART4	2.51435	5.51113e-12
CD300LB	1.23372	4.52028e-19
VSTM1	1.7208	4.56148e-13
CDH10	2.64518	8.0159e-08
WDFY4	1.20715	9.75782e-18
C17orf50	1.06154	1.32926e-08
FAM9C	2.09798	4.64539e-05
PTX4	1.32341	0.000681913
SOWAHA	1.16091	8.0591e-05
ELANE	1.67935	6.30811e-17
GPSM3	1.23485	2.37429e-29
LRRC15	1.10808	7.43134e-09
C1QTNF7	1.18309	2.76993e-09
OMD	1.21331	1.63517e-09
HBA2	1.10349	1.16317e-05
REG4	4.17892	3.48978e-06
SLA2	1.28541	2.87557e-21
P2RX7	1.02296	1.58835e-19
AZU1	1.42438	3.72575e-13
PIK3CG	1.42575	1.39503e-21
KLRC4	1.04387	7.14542e-12
PREX1	1.1445	6.10874e-26
LTB	1.20315	1.43139e-15
AIRE	2.50734	0.0062749
DOCK10	1.18163	1.72948e-20
PRND	1.03153	0.000446986
TNFSF4	1.27846	9.57621e-19
LILRA2	1.83664	8.08965e-26
COLEC12	1.33179	1.88505e-18
SMIM18	1.47032	0.00583582
SDS	1.18062	7.65865e-19
HPSE2	1.24311	1.7122e-05
ASMT	1.16201	1.93001e-07
GZMA	1.16333	1.22587e-14
CRIP1	1.19088	7.72102e-22
ANKRD33B	1.3236	1.62024e-08
ARHGAP18	1.03579	8.36451e-26
TMEM229A	1.2528	3.76202e-06
TDRD6	1.17003	1.47712e-21
CSF2RA	1.32589	9.52372e-26
GNA14	1.05686	2.62874e-12
INMT	1.34643	1.43539e-11
CAV1	1.03387	2.00721e-13
GPR132	1.14473	1.92619e-24
FAM78A	1.06158	4.02611e-21
CREB3L1	1.12938	4.75693e-14
SLC39A8	1.41653	9.9387e-27
GBP1	1.04724	5.60274e-18
SIGLEC14	1.43766	3.5696e-19
NPY4R2	1.25251	0.000174807
RTN1	1.28802	9.06969e-14
ANGPTL7	1.03876	1.66072e-09
CTNNA3	1.93848	0.0140853
KIR3DL2	1.06741	1.23718e-13
BIN2	1.18892	4.48235e-23
ACSL6	1.18389	1.63347e-07
CCL18	1.43635	2.56706e-12
ACOD1	1.51167	1.35986e-09
ADGRE5	1.04098	1.62081e-26
KCNA3	1.12977	8.0872e-14
CCR2	1.34195	3.52574e-22
APOA2	5.7896	0.000104695
PLA2G5	1.1247	5.28599e-18
CXCR4	1.1722	2.24486e-21
MFAP4	1.02332	4.06065e-12
ADARB2	1.13694	0.000147189
CTSG	1.35623	2.31614e-08
HHIP	1.46709	5.67237e-07
ZNF80	1.00177	3.20958e-09
CPS1	2.51265	3.32033e-05
ENPP6	1.10489	3.17825e-06
ITGB3	1.07684	1.60733e-19
RIPOR2	1.0592	2.0284e-17
MMRN1	1.31049	5.67984e-16
CHRDL1	1.02403	1.16241e-09
PDCD1LG2	1.02675	8.51166e-16
LVRN	3.42915	0.00188171
RASGRP2	1.12294	2.9103e-16
DUSP4	1.45535	2.93071e-17
SERPINA4	1.54434	5.72909e-07
STRIP2	1.06745	2.26107e-11
ARRB1	1.06742	1.33776e-24
ZFR2	1.45821	2.78434e-06
SNAI1	1.07064	9.01186e-21
HDAC9	1.61488	4.45198e-12
STAT4	1.10925	1.98818e-24
FAM177B	1.02268	4.26587e-11
KCNJ6	1.22162	6.29102e-05
FAP	1.10467	1.07164e-16
NLRC4	1.17504	2.77303e-29
F11	1.46185	0.000252941
ODAPH	2.2162	5.9072e-06
C6	1.07104	1.44408e-06
HP	1.42008	1.27727e-05
C11orf97	1.39253	0.000249353
LAT2	1.13177	1.29707e-28
LYZ	1.33884	6.39981e-19
THEMIS2	1.15613	1.08593e-26
CCDC33	1.04617	7.55603e-05
TEK	1.07506	3.86547e-18
NTSR1	2.1935	2.44922e-10
CD1B	1.14381	2.26106e-08
CXCR6	1.24632	9.6767e-20
OR2W3	1.52384	5.08772e-05
DNAI2	1.27776	0.000161369
PTGER1	1.65871	4.81411e-12
KRT23	1.2175	0.000550639
STAB1	1.03664	2.35315e-21
VAMP5	1.07811	1.51527e-23
HLA-DPB1	1.26739	1.23834e-24
TRPV2	1.17745	2.14372e-27
SYNE1	1.13043	4.83447e-19
EVI2A	1.31448	9.75226e-24
TRIML2	1.39846	0.0149475
CRTAC1	1.28464	3.70967e-09
FAM110D	1.02814	4.54423e-17
ATP2B2	1.36321	3.9569e-05
TYROBP	1.29201	9.52372e-26
TM6SF1	1.12242	1.36339e-23
SBK3	1.0513	5.76978e-13
CYP8B1	1.07573	2.62868e-06
CST2	1.0146	2.10863e-05
HBB	1.10914	2.00453e-09
DCDC2	1.11767	1.62432e-09
ACSL5	1.28285	5.81437e-22
PLA2G2D	1.13078	8.84766e-08
KLRC3	1.29186	3.06838e-08
NMBR	1.06483	9.2251e-07
MTTP	1.38412	0.0317176
FNDC1	1.03608	2.96283e-08
PDK4	1.3731	1.5619e-14
PRF1	1.15335	1.39493e-19
CYP1B1	1.12012	2.51251e-20
BEAN1	1.13974	1.13741e-12
CCRL2	1.35091	8.72096e-27
AGRP	1.56914	3.20587e-12
APLNR	1.0314	8.01649e-15
SFTPB	1.25214	1.97704e-06
ARHGAP9	1.10111	2.46727e-22
DPEP2	1.21071	4.76613e-22
SAMD3	1.1233	1.26816e-17
HBG2	1.07731	3.43986e-05
TMEM200C	1.05862	1.04583e-05
KIR2DL3	1.4486	7.38292e-10
MS4A15	1.10557	3.92556e-08
TMEM176A	1.08944	4.43865e-23
ARMC3	1.14425	9.22038e-05
HK3	1.21312	1.76782e-19
PDGFRL	1.06047	3.41226e-15
GJA4	1.00751	5.58985e-20
ZAP70	1.01536	8.95226e-13
SEC14L3	1.15832	2.70839e-06
GNGT2	1.22775	2.23734e-26
TNFRSF8	1.24921	7.87002e-20
DIO3	1.07265	4.66848e-09
C4B	1.09444	2.16975e-12
FAM20A	1.05031	1.59274e-19
C1QB	1.28411	9.17027e-22
CST7	1.25078	1.87036e-23
BIRC3	1.22691	5.91953e-20
XPNPEP2	1.20817	1.28386e-15
GPR25	1.15918	1.45791e-12
ABCA3	1.42067	7.8284e-10
FGD2	1.09445	6.74327e-20
MPP1	1.10063	4.2048e-25
CTSE	1.46193	2.59571e-08
CLDN23	1.01315	4.72684e-20
ASGR2	2.25214	1.52655e-20
SCARA5	1.22521	2.04313e-08
IL10RA	1.1907	8.97082e-23
JCHAIN	1.24255	1.26679e-11
CLEC6A	1.41327	2.09276e-14
LBP	2.42439	1.97662e-06
FABP3	1.07172	4.16308e-20
DNASE2B	1.07197	4.90983e-06
ZBTB16	1.1246	5.453e-10
CFAP73	1.1925	5.46358e-06
OSCAR	1.25735	1.42112e-22
FNDC5	1.01466	0.000127671
MME	1.06488	3.7041e-11
APOH	1.39368	1.4774e-10
CTLA4	1.18298	1.15833e-17
CPZ	1.02318	1.58786e-13
CILP	1.17052	3.84478e-11
UNC5C	1.03219	8.05537e-16
KCNK5	1.13347	2.08229e-18
C5AR1	1.25506	5.39188e-24
TAGAP	1.23569	4.39243e-23
MYOC	3.20297	0.00194236
ADGRE2	1.1976	2.43639e-25
CDO1	1.03015	1.25723e-09
P2RY13	1.48575	1.9227e-23
MUC5B	1.74532	0.000134379
CFB	1.17251	1.4424e-17
R3HDML	2.13069	3.40844e-10
SLC10A4	1.24334	0.00381493
SIGLEC6	1.45465	2.42123e-13
TNFSF8	1.95361	1.58363e-23
TCL1A	1.37472	3.63961e-08
KRT86	2.77447	4.70181e-10
SCUBE1	1.20385	5.95131e-12
CXorf65	1.05917	1.9946e-11
NPR1	1.05183	5.91354e-17
ZNF366	1.09151	4.7131e-17
CADM3	1.27672	5.26338e-13
HBA1	1.14369	0.000215221
FAM166B	1.06944	2.01265e-05
C1orf158	1.397	0.00029391
MYEOV	1.19498	7.43777e-07
B3GNT6	2.61678	0.00244954
MOXD1	1.01683	9.35214e-12
UBASH3A	1.13493	6.53362e-18
ECT2L	1.02711	0.000123569
CWH43	1.36326	0.00200943
CD70	2.25001	1.52049e-20
RHOBTB2	1.18585	1.07796e-21
GRM5	1.07332	0.000554289
GGTLC1	1.32509	7.97375e-07
CYTH4	1.22735	4.28068e-27
PRTG	1.01691	3.20942e-13
SCML4	1.0935	2.74754e-15
ADAM8	1.50168	6.10874e-26
BMP5	1.59159	1.08578e-10
LAIR2	1.28654	2.71777e-20
IL15	1.04044	7.72527e-19
IL13	1.4752	4.93849e-10
MOG	1.05349	5.95973e-05
PIH1D3	1.55058	0.000489421
GRASP	1.1397	1.42434e-13
CD4	1.26938	3.17329e-25
GRM3	1.87437	0.000267813
F5	1.04599	1.40517e-12
SCN1A	1.09897	0.000188536
BNC2	1.02291	5.16393e-12
CSF3R	1.49519	2.60603e-21
SERPINC1	1.96908	1.04518e-08
SLC43A3	1.22405	5.319e-25
AZGP1	2.47702	7.66582e-08
ABCA8	1.02368	6.96202e-10
C1QTNF1	1.0781	7.39939e-11
FFAR2	1.2325	3.28404e-10
CFAP43	1.07384	2.99768e-07
TREM2	1.2362	1.76782e-19
KNDC1	1.22427	5.09714e-12
KCNJ8	1.00266	1.26547e-20
MCTP1	1.06619	2.43136e-22
CALCR	1.98106	0.00329808
NECAB1	1.05744	7.93615e-12
TSKS	1.0182	8.74598e-05
SERPIND1	1.4479	3.96985e-05
TNF	1.44334	1.93495e-12
ADGRE1	1.66913	3.43729e-18
GRAP2	1.0656	3.31536e-19
PRG2	1.18859	3.32674e-12
RASAL3	1.01621	2.52299e-17
BHMT2	1.11796	1.52585e-13
VEGFC	1.16051	2.22276e-18
SPI1	1.22307	1.52382e-26
GPR171	1.18689	4.64131e-16
GIMAP4	1.21087	1.34317e-24
AGT	1.40754	3.35548e-07
GIMAP6	1.28216	2.28815e-25
DPYD	1.16596	8.07486e-24
IL5RA	1.15686	6.00848e-11
KCNB1	1.2868	4.75948e-06
CFAP221	1.41947	4.07177e-12
MAPK4	1.89108	1.28155e-05
AL645941.2	1.30075	3.11867e-12
LGALS2	1.14043	2.35262e-13
SLC19A3	1.2292	6.1951e-11
PEAK3	1.11738	7.21358e-23
MS4A14	1.06703	4.94966e-16
ZEB2	1.08337	7.42753e-23
HMGCS2	1.80696	0.00107154
CALY	1.18187	0.00234775
RNASE2	1.40861	1.28787e-22
ICAM1	1.4659	6.18158e-24
PNOC	1.01387	8.44475e-07
AHSP	1.03171	6.40156e-08
AARD	1.0135	2.29883e-05
ENPP2	1.0417	2.09278e-19
CD163	1.43947	5.47589e-22
LILRB1	1.19394	3.72567e-21
FFAR3	1.3101	1.85117e-10
CST5	1.70958	6.55198e-07
CCL13	1.22684	5.67128e-13
GAPT	1.29457	3.66457e-18
LY6H	1.65595	9.76672e-12
ABCC9	1.06409	3.7186e-16
MAJIN	1.26062	0.00011231
PTCRA	1.27521	2.77924e-15
MT3	1.57169	0.00905728
CTXND1	1.08466	1.166e-05
GJC3	1.39997	0.000567045
WDR38	1.30298	2.8572e-06
GZMB	1.19044	3.10196e-16
HLA-DMA	1.20005	7.31969e-26
IL12RB1	1.27012	3.40066e-22
ACMSD	1.06109	0.00164946
LCK	1.23036	4.95213e-20
C2orf73	1.05418	6.40496e-07
FSTL3	1.21809	1.03368e-17
AKAP14	1.47239	6.27663e-05
LY86	1.2983	4.01372e-23
RGS22	1.11114	3.27915e-10
CTNNA2	2.88993	0.000718859
MS4A4A	1.37944	2.31014e-23
CABCOCO1	1.14169	6.79693e-08
KLF2	1.03454	5.15971e-19
TNXB	1.0294	4.53322e-09
IL17REL	1.60411	0.000307344
GPR65	1.39076	4.94691e-26
CD72	1.11467	1.6846e-20
APOA1	6.33977	2.60963e-05
FCRL1	1.23244	8.32264e-08
SIT1	1.10449	7.54704e-17
WDR63	1.03222	1.58549e-09
BHLHE22	1.01593	4.34687e-14
ADGB	1.22697	0.000130088
MYO1G	1.31119	2.77249e-25
FCGR2B	1.2062	6.79266e-22
C1orf194	1.14963	0.0195608
CCDC170	1.37131	5.41853e-17
TFEC	1.25719	4.17164e-20
CPB1	2.7554	5.8676e-08
NOL4	1.5708	0.00670453
PCDHB1	1.0231	9.79217e-05
VNN1	1.27821	1.75006e-12
RIIAD1	1.02578	1.17546e-06
EDNRA	1.092	8.05537e-16
CPB2	2.42398	1.21118e-06
FYB1	1.08624	1.83293e-19
CMTM2	1.47042	3.35436e-13
CCL4L2	1.22604	3.51122e-20
OMG	1.26283	2.18342e-10
CD7	1.07012	8.29732e-17
BCL2L14	1.03941	9.33463e-08
DOK2	1.22065	1.84643e-24
ITK	1.19868	7.32998e-19
SPINK13	3.30825	5.04565e-08
GDF10	1.13004	2.93553e-11
GPM6A	1.12774	5.9905e-11
MS4A8	1.77106	3.96314e-05
